# Supplementary material for: Construction of a high-density genetic map and QTL localization of body weight and wool production related traits in Alpine Merino sheep based on WGR
Source: BMC Genomics. 2024 Jun 27;25:641. doi: 10.1186/s12864-024-10535-4 (PMC11212225; doi:10.1186/s12864-024-10535-4)
Supplement: Supplementary file 2 — Supplementary Material 2 [file 12864_2024_10535_MOESM2_ESM.xlsx]

## Sheet: Sheet1
Table S1. Sequencing data and quality control results
Sample	Raw Base(bp)	Clean Base(bp)	Effective Rate(%)	Error Rate(%)	Q20(%)	Q30(%)	GC Content(%)
Y78333266	69212069400	69085359900	99.82	0.03	96.78	91.3	44.39
Y78333268	60183578100	60093419700	99.85	0.03	96.4	90.52	44.58
Y78333348	65402894100	65226393600	99.73	0.03	96.94	91.7	44.57
Y78333391	62750983800	62632229400	99.81	0.03	96.6	90.97	44.62
Y78333476	79692403500	64184273400	80.54	0.03	95.92	90.92	44.09
Y78333479	81742693200	64641281400	79.08	0.03	96.02	91.25	43.89
Y78333701	82841293200	63932673000	77.17	0.03	95.81	90.96	43.86
Y78333343	16356730800	16322627400	99.79	0.03	97.64	93.75	44.03
Y78333345	18322800300	18300287700	99.88	0.03	97.42	93.22	44.03
Y78333366	17933837100	17880543900	99.7	0.03	97.03	91.87	44.47
Y79896109	16571982000	16542888000	99.82	0.03	97.66	93.71	43.81
Y79896148	17466672300	17429229300	99.79	0.03	97.53	93.44	44.08
Y79896152	16832105400	16791345900	99.76	0.03	97.53	93.49	44.25
Y79896238	16868450100	16837208700	99.81	0.03	97.62	93.66	43.84
Y79896257	17463173400	17416957800	99.74	0.03	97.73	93.9	44
Y79896262	17531898000	17503640400	99.84	0.03	97.63	93.69	44.03
Y79896264	15196028400	15172119600	99.84	0.03	97.34	92.97	44.23
Y79896355	15749545800	15717934500	99.8	0.03	97.62	93.71	44.05
Y79896388	17187988500	17168720700	99.89	0.03	96.8	91.81	44
Y79898019	15395393100	15362418600	99.79	0.03	96.76	91.28	44.23
Y79898021	19536908700	19485175200	99.74	0.03	96.62	90.96	44.42
Y79898033	16119550500	16082127300	99.77	0.03	96.99	91.83	44.22
Y79898036	18204047100	18158580900	99.75	0.03	97.03	91.87	44.34
Y79898038	17469568800	17419052100	99.71	0.03	97.41	93.2	44.12
Y79898046	20421982800	20371911000	99.75	0.03	97	91.78	44.36
Y79898053	17161174200	17093824500	99.61	0.03	97.05	91.94	44.47
Y79898211	20516351400	20477236500	99.81	0.03	97.53	93.47	44.66
Y79898215	19243802100	19203851100	99.79	0.03	96.72	91.24	44.3
Y79898242	17251631400	17217935400	99.8	0.03	97.33	93	44.16
Y79898243	19007909100	18940290300	99.64	0.03	97.06	91.91	44.45
Y79898245	20642831100	20604680700	99.82	0.03	96.91	91.55	44.31
Y79898248	17403924000	17379746100	99.86	0.03	97.52	93.51	44.33
Y79898251	17847240900	17824463700	99.87	0.03	97.43	93.22	44.05
Y79898253	17198712900	17166336900	99.81	0.03	97.58	93.6	44.25
Y79898453	17894233800	17847927600	99.74	0.03	97.09	92.06	44.49
Y79898457	15490797300	15439698300	99.67	0.03	97.25	92.78	43.95
Y79898461	16270893300	16245213900	99.84	0.03	97.59	93.59	44
Y79898466	23838699300	23796989700	99.83	0.03	97.35	93.02	43.67
Y79898468	17090360100	17025568800	99.62	0.03	96.95	91.68	44.21
Y79898474	17100484500	17061767100	99.77	0.03	96.93	91.62	44.3
Y79898475	15804497100	15784382100	99.87	0.03	97.25	92.77	44.16
Y79898478	18982746600	18964682400	99.9	0.03	97.48	93.41	44.44
Y79898613	16191286800	16169004600	99.86	0.03	97.78	94.05	43.95
Y79898617	17027989800	16991564400	99.79	0.03	97.67	93.72	43.95
Y79898624	18512659200	18473985600	99.79	0.03	97.38	93.18	44.34
Y79898641	15633931500	15604320900	99.81	0.03	97.41	93.23	44.17
Y79898645	17997515100	17932543800	99.64	0.03	97.51	93.37	43.72
Y79898660	18415137300	18376813800	99.79	0.03	96.06	89.82	44.64
Y79898705	17617755300	17557069200	99.66	0.03	96.28	90.34	44.55
Y79898709	16179651000	16124874300	99.66	0.03	96.9	91.62	44.34
Y79898714	17119549500	17082067200	99.78	0.03	97.14	92.14	44.67
Y79898715	18157116900	18118824300	99.79	0.03	96.81	91.31	44.16
Y79898716	15478656600	15449188500	99.81	0.03	97.03	91.84	44.39
Y79898718	17116513800	17084662800	99.81	0.03	97.34	93.06	43.91
Y79898784	16822711200	16791430200	99.81	0.03	97.77	94	43.92
Y79898785	18870597000	18836846700	99.82	0.03	97.9	94.27	44.08
Y79898787	19802097600	19771118100	99.84	0.03	97.58	93.56	43.99
Y79898794	17006898900	16979620800	99.84	0.03	97.78	94.04	44.3
Y79898840	15696814800	15656337000	99.74	0.03	97.37	93.01	43.86
Y79898935	15635896200	15606831300	99.81	0.03	97.84	94.1	43.84
Y79898939	18763222500	18734122200	99.84	0.03	97.65	93.7	43.84
Y79898943	15194585700	15164307000	99.8	0.03	97.72	93.89	44.22
Y79898945	21326860800	21294425400	99.85	0.03	97.81	94.09	43.84
Y79898946	19226190600	19188796500	99.81	0.03	97.75	93.95	44.03
Y79898949	17137791300	17104706100	99.81	0.03	97.65	93.73	44.03
Y79898952	20163729600	20122904700	99.8	0.03	96.48	90.75	44.31
Y79899004	22849904100	22821115500	99.87	0.03	97.71	93.87	44.3
Y79899017	17812968300	17775441300	99.79	0.03	97.73	93.94	44.25
Y79899020	23648811300	23600007300	99.79	0.03	97.71	93.88	44
Y79899023	20793132900	20757216000	99.83	0.03	97.78	94.03	44.02
Y79899081	18299799600	18273354900	99.86	0.03	96.95	91.86	43.86
Y79899082	23004018000	22973112900	99.87	0.03	97.48	93.34	43.84
Y79899094	18090669300	18059646600	99.83	0.03	97.34	93.12	44.45
Y79899095	17819849700	17784285900	99.8	0.03	97.56	93.54	44.38
Y79899100	17675019600	17643392700	99.82	0.03	97.54	93.48	45
Y79899104	17770729200	17753145900	99.9	0.03	97.5	93.47	44.54
Y79899106	18622667400	18579913800	99.77	0.03	96.73	91.18	44.43
Y79899128	17175506400	17136512700	99.77	0.03	97.76	93.97	44
Y79899137	23799999000	23773355700	99.89	0.03	97.56	93.53	43.91
Y79899157	15820593000	15771475800	99.69	0.03	97	91.81	44.45
Y79899224	16892540700	16871541300	99.88	0.03	97.44	93.29	44.2
Y79899240	19209312000	19184906700	99.87	0.03	97.77	94.03	44.11
Y79899242	16494190200	16469877600	99.85	0.03	97.47	93.34	44.04
Y79899276	18846051300	18805337400	99.78	0.03	96.98	91.7	43.94
Y79899395	20983530900	20932530300	99.76	0.03	97.43	93.23	43.93
Y79899398	20624388900	20586546000	99.82	0.03	97.77	94.03	44.24
Y79899408	18593312700	18560701200	99.82	0.02	97.97	94.39	43.53
Y79899411	19638482400	19606819500	99.84	0.03	97.61	93.69	44.25
Y79899413	16826883900	16756585200	99.58	0.03	97.44	93.25	43.84
Y79899414	22115651400	22077560700	99.83	0.03	97.65	93.75	44.01
Y79899475	18150265500	18112942800	99.79	0.03	97.18	92.66	43.74
Y79899480	16366456200	16324719300	99.74	0.03	97.55	93.52	43.84
Y79899485	21237665400	21202401000	99.83	0.03	97.29	93.03	44.61
Y79899490	17292789600	17266792500	99.85	0.03	97.44	93.25	44.48
Y79899499	16298186400	16267728900	99.81	0.03	97.88	94.25	44.08
Y79899500	17296537200	17271029100	99.85	0.03	97.43	93.23	44.34
Y79899509	17938807200	17911943100	99.85	0.03	97.72	93.91	44.39
Y79899513	14884758300	14855335800	99.8	0.03	97.66	93.8	44.06
Y79899514	22518468600	22483293000	99.84	0.03	97.74	93.95	43.91
Y79899523	19612453500	19577759700	99.82	0.03	97.81	94.06	43.94
Y79899529	18925163100	18883814100	99.78	0.03	97.54	93.47	43.84
Y79899535	18632608800	18592314900	99.78	0.03	97.88	94.23	43.91
Y79899573	14919731100	14863939800	99.63	0.03	97.59	93.6	43.98
Y79899625	19201185300	19173399900	99.86	0.03	97.69	93.85	44
Y79899646	15560471400	15521235300	99.75	0.03	97.42	93.25	45.12
Y79899648	17982997200	17946623700	99.8	0.03	97.29	93	44.59
Y79899653	21759325200	21735393000	99.89	0.03	97.73	93.88	43.95
Y79899687	15770652600	15737456700	99.79	0.03	97.66	93.75	44.39
Y79899916	18734608500	18689836200	99.76	0.03	97.48	93.38	43.82
Y79899923	21730440000	21685959600	99.8	0.03	97.88	94.28	44.03
Y79899931	17464992600	17445180300	99.89	0.03	97.63	93.7	44.12
Y79899933	17197230000	17151988200	99.74	0.03	97.55	93.55	44.38
Y79899936	17109899400	17073491700	99.79	0.03	97.06	91.91	44.22
Y79900012	18264760200	18232049400	99.82	0.03	97.52	93.46	43.95
Y79900015	18264609600	18227403600	99.8	0.03	97.74	93.97	44.34
Y79900023	20906813700	20874078300	99.84	0.03	97.58	93.58	44.31
Y79900029	25670184900	25628718000	99.84	0.03	97.81	94.11	43.98
