# Supplementary material for: Construction of a high-density genetic map and QTL localization of body weight and wool production related traits in Alpine Merino sheep based on WGR
Source: BMC Genomics. 2024 Jun 27;25:641. doi: 10.1186/s12864-024-10535-4 (PMC11212225; doi:10.1186/s12864-024-10535-4)
Supplement: Supplementary file 3 — Supplementary Material 3 [file 12864_2024_10535_MOESM3_ESM.xlsx]

## Sheet: Sheet1
Table S2. Results of comparison with the reference genome
Sample	Clean reads	Mapped reads	Mapping rate	Average_depth	Coverage_1X	Coverage_4X
Y78333266	460569066	455962069	0.99	20.61	0.9821	0.972
Y78333268	400622798	396512040	0.9897	18.25	0.9817	0.9695
Y78333348	434842624	430537527	0.9901	19.58	0.9818	0.9707
Y78333391	417548196	413240854	0.9897	18.77	0.9816	0.9698
Y78333476	427895156	423291803	0.9892	19.29	0.9821	0.9709
Y78333479	430941876	426410722	0.9895	19.17	0.9822	0.9711
Y78333701	426217820	421720567	0.9894	18.84	0.9823	0.9708
Y78333343	108817516	107778891	0.9905	6.48	0.9586	0.6433
Y78333345	122001918	120792640	0.9901	6.8	0.9632	0.7009
Y78333366	119203626	118043586	0.9903	6.85	0.9592	0.6842
Y79896109	110285920	109215912	0.9903	6.54	0.9568	0.6429
Y79896148	116194862	115109743	0.9907	6.65	0.9578	0.6567
Y79896152	111942306	110880438	0.9905	6.54	0.9565	0.6384
Y79896238	112248058	111175678	0.9904	6.59	0.9594	0.6605
Y79896257	116113052	115040632	0.9908	6.69	0.9597	0.671
Y79896262	116690936	115597896	0.9906	6.69	0.9622	0.6863
Y79896264	101147464	100157104	0.9902	6.23	0.9552	0.5935
Y79896355	104786230	103673706	0.9894	6.35	0.9544	0.6077
Y79896388	114458138	113317769	0.99	6.57	0.9634	0.6748
Y79898019	102416124	101602418	0.9921	6.33	0.959	0.6233
Y79898021	129901168	128848347	0.9919	7.14	0.9681	0.7559
Y79898033	107214182	106387154	0.9923	6.48	0.9568	0.6299
Y79898036	121057206	120095893	0.9921	6.87	0.9634	0.7029
Y79898038	116127014	115192027	0.9919	6.62	0.9571	0.6458
Y79898046	135812740	134755275	0.9922	7.27	0.9691	0.7697
Y79898053	113958830	113065903	0.9922	6.67	0.9598	0.6642
Y79898211	136514910	135388857	0.9918	7.18	0.9709	0.7687
Y79898215	128025674	126991764	0.9919	7.01	0.9678	0.7424
Y79898242	114786236	113866300	0.992	6.53	0.9572	0.636
Y79898243	126268602	125277992	0.9922	7.05	0.966	0.7322
Y79898245	137364538	136296892	0.9922	7.31	0.9699	0.7781
Y79898248	115864974	114908319	0.9917	6.66	0.9652	0.6881
Y79898251	118829758	117703176	0.9905	6.68	0.9658	0.7004
Y79898253	114442246	113515202	0.9919	6.56	0.9636	0.6719
Y79898453	118986184	118048660	0.9921	6.77	0.9634	0.6924
Y79898457	102931322	102115283	0.9921	6.36	0.9519	0.5938
Y79898461	108301426	107426372	0.9919	6.35	0.9596	0.6256
Y79898466	158646598	157416623	0.9922	7.71	0.9745	0.8385
Y79898468	113503792	112646608	0.9924	6.72	0.9607	0.6756
Y79898474	113745114	112860386	0.9922	6.63	0.962	0.673
Y79898475	105229214	104276258	0.9909	6.33	0.9591	0.6229
Y79898478	126431216	125306053	0.9911	6.9	0.9685	0.7332
Y79898613	107793364	106996690	0.9926	6.4	0.9557	0.6132
Y79898617	113277096	112400372	0.9923	6.49	0.9615	0.653
Y79898624	123159904	122140398	0.9917	6.82	0.9674	0.72
Y79898641	104028806	103157677	0.9916	6.33	0.9531	0.5938
Y79898645	119550292	118635119	0.9923	6.73	0.9613	0.6793
Y79898660	122512092	121452960	0.9914	6.79	0.9665	0.7151
Y79898705	117047128	116009842	0.9911	6.79	0.9614	0.6833
Y79898709	107499162	106656369	0.9922	6.54	0.9573	0.6378
Y79898714	113880448	113017554	0.9924	6.63	0.9608	0.6653
Y79898715	120792162	119836273	0.9921	6.84	0.966	0.7185
Y79898716	102994590	102210556	0.9924	6.36	0.9549	0.6086
Y79898718	113897752	112963822	0.9918	6.5	0.9623	0.6611
Y79898784	111942868	111114165	0.9926	6.47	0.9595	0.6413
Y79898785	125578978	124699696	0.993	6.83	0.9648	0.7073
Y79898787	131807454	130794090	0.9923	6.98	0.968	0.7412
Y79898794	113197472	112363632	0.9926	6.54	0.9602	0.6461
Y79898840	104375580	103552448	0.9921	6.37	0.955	0.6094
Y79898935	104045542	103311681	0.9929	6.39	0.9563	0.6152
Y79898939	124894148	123949783	0.9924	6.81	0.9671	0.72
Y79898943	101095380	100350818	0.9926	6.25	0.9515	0.5739
Y79898945	141962836	140976661	0.9931	7.3	0.9714	0.7904
Y79898946	127925310	127007037	0.9928	6.89	0.9651	0.7116
Y79898949	114031374	113105008	0.9919	6.53	0.963	0.6685
Y79898952	134152698	133037779	0.9917	7.11	0.9708	0.772
Y79899004	152140770	151041555	0.9928	7.59	0.9727	0.8165
Y79899017	118502942	117609375	0.9925	6.66	0.9625	0.673
Y79899020	157333382	156107761	0.9922	7.79	0.9735	0.8308
Y79899023	138381440	137370750	0.9927	7.17	0.971	0.7797
Y79899081	121822366	120853492	0.992	6.8	0.9665	0.7174
Y79899082	153154086	151943616	0.9921	7.57	0.9739	0.8281
Y79899094	120397644	119364877	0.9914	6.72	0.9649	0.6948
Y79899095	118561906	117582059	0.9917	6.7	0.9636	0.685
Y79899100	117622618	116581636	0.9911	6.7	0.9631	0.6747
Y79899104	118354306	117354337	0.9916	6.63	0.964	0.6801
Y79899106	123866092	122869190	0.992	6.92	0.9662	0.7249
Y79899128	114243418	113380024	0.9924	6.59	0.9628	0.6724
Y79899137	158489038	157130970	0.9914	7.85	0.9746	0.8469
Y79899157	105143172	104138238	0.9904	6.5	0.9515	0.6142
Y79899224	112476942	111547128	0.9917	6.51	0.962	0.6598
Y79899240	127899378	126728500	0.9908	6.9	0.9657	0.7245
Y79899242	109799184	108633924	0.9894	6.44	0.9583	0.6393
Y79899276	125368916	124169106	0.9904	7.09	0.9646	0.735
Y79899395	139550202	138392921	0.9917	7.34	0.9699	0.7773
Y79899398	137243640	136188560	0.9923	7.17	0.9692	0.7621
Y79899408	123738008	122920874	0.9934	6.81	0.9655	0.7098
Y79899411	130712130	129702426	0.9923	6.92	0.9683	0.7367
Y79899413	111710568	110852405	0.9923	6.55	0.9558	0.6317
Y79899414	147183738	146048249	0.9923	7.5	0.971	0.7974
Y79899475	120752952	119715483	0.9914	6.72	0.9669	0.7118
Y79899480	108831462	107807784	0.9906	6.43	0.9602	0.64
Y79899485	141349340	139991691	0.9904	7.32	0.9716	0.7854
Y79899490	115111950	114136970	0.9915	6.59	0.9628	0.6675
Y79899499	108451526	107679929	0.9929	6.39	0.9576	0.6208
Y79899500	115140194	114145276	0.9914	6.52	0.9628	0.6633
Y79899509	119412954	118513376	0.9925	6.69	0.9635	0.6805
Y79899513	99035572	98281133	0.9924	6.18	0.9526	0.5703
Y79899514	149888620	148735277	0.9923	7.56	0.9724	0.8136
Y79899523	130518398	129563877	0.9927	6.96	0.9665	0.7292
Y79899529	125892094	124865918	0.9918	6.85	0.9678	0.7299
Y79899535	123948766	123081598	0.993	6.81	0.9646	0.7021
Y79899573	99092932	98337011	0.9924	6.24	0.9474	0.5598
Y79899625	127822666	126811978	0.9921	6.87	0.968	0.7322
Y79899646	103474902	102520773	0.9908	6.36	0.9557	0.5998
Y79899648	119644158	118565283	0.991	6.68	0.9644	0.6857
Y79899653	144902620	143855464	0.9928	7.33	0.9725	0.8008
Y79899687	104916378	104106495	0.9923	6.34	0.9542	0.5987
Y79899916	124598908	123658808	0.9925	6.88	0.9643	0.7096
Y79899923	144573064	143498358	0.9926	7.37	0.9714	0.7914
Y79899931	116301202	115419832	0.9924	6.57	0.9621	0.6629
Y79899933	114346588	113432416	0.992	6.61	0.9583	0.6463
Y79899936	113823278	112943795	0.9923	6.67	0.9621	0.6787
Y79900012	121546996	120607336	0.9923	6.67	0.9653	0.6948
Y79900015	121516024	120600606	0.9925	6.72	0.9639	0.6876
Y79900023	139160522	138105052	0.9924	7.23	0.9699	0.7709
Y79900029	170858120	169620556	0.9928	8.17	0.975	0.8604
