# Supplementary material for: Construction of a high-density genetic map and QTL localization of body weight and wool production related traits in Alpine Merino sheep based on WGR
Source: BMC Genomics. 2024 Jun 27;25:641. doi: 10.1186/s12864-024-10535-4 (PMC11212225; doi:10.1186/s12864-024-10535-4)
Supplement: Supplementary file 5 — Supplementary Material 5 [file 12864_2024_10535_MOESM5_ESM.xlsx]

## Sheet: Table S3. Distribution of genet
Table S3. Distribution of genetic linkage markers.
#Chr	Mk	GD	GD.mid
lg1	hk1066	0	0
lg1	hk1067	0	0
lg1	hk5537	0	0
lg1	hk864	0	0
lg1	hk866	0	0
lg1	hk867	0	0
lg1	hk868	0	0
lg1	hk869	0	0
lg1	hk870	0	0
lg1	hk871	0	0
lg1	hk872	0	0
lg1	hk873	0	0
lg1	hk874	0	0
lg1	hk875	0	0
lg1	hk876	0	0
lg1	hk878	0	0
lg1	hk879	0	0
lg1	hk880	0	0
lg1	hk882	0	0
lg1	hk883	0	0
lg1	hk884	0	0
lg1	hk885	0	0
lg1	hk886	0	0
lg1	hk887	0	0
lg1	hk888	0	0
lg1	hk889	0	0
lg1	hk890	0	0
lg1	hk891	0	0
lg1	hk892	0	0
lg1	hk893	0	0
lg1	hk894	0	0
lg1	hk896	0	0
lg1	hk897	0	0
lg1	hk898	0	0
lg1	hk899	0	0
lg1	hk900	0	0
lg1	hk901	0	0
lg1	hk903	0	0
lg1	hk904	0	0
lg1	hk905	0	0
lg1	hk906	0	0
lg1	hk907	0	0
lg1	hk909	0	0
lg1	hk910	0	0
lg1	hk911	0	0
lg1	hk912	0	0
lg1	hk913	0	0
lg1	hk914	0	0
lg1	hk915	0	0
lg1	hk916	0	0
lg1	hk917	0	0
lg1	hk918	0	0
lg1	hk919	0	0
lg1	hk920	0	0
lg1	hk921	0	0
lg1	hk922	0	0
lg1	hk927	0	0
lg1	hk931	0	0
lg1	hk932	0	0
lg1	hk933	0	0
lg1	hk934	0	0
lg1	hk935	0	0
lg1	hk936	0	0
lg1	hk937	0	0
lg1	hk938	0	0
lg1	hk939	0	0
lg1	hk940	0	0
lg1	hk941	0	0
lg1	hk942	0	0
lg1	hk943	0	0
lg1	hk945	0	0
lg1	hk946	0	0
lg1	hk947	0	0
lg1	hk948	0	0
lg1	hk949	0	0
lg1	hk950	0	0
lg1	hk951	0	0
lg1	hk952	0	0
lg1	hk953	0	0
lg1	hk954	0	0
lg1	hk955	0	0
lg1	hk956	0	0
lg1	hk957	0	0
lg1	hk958	0	0
lg1	hk963	0	0
lg1	hk964	0	0
lg1	hk965	0	0
lg1	hk966	0	0
lg1	hk967	0	0
lg1	hk968	0	0
lg1	hk969	0	0
lg1	hk970	0	0
lg1	hk971	0	0
lg1	hk972	0	0
lg1	hk973	0	0
lg1	hk974	0	0
lg1	hk975	0	0
lg1	hk976	0	0
lg1	hk977	0	0
lg1	hk978	0	0
lg1	hk979	0	0
lg1	hk980	0	0
lg1	hk981	0	0
lg1	hk982	0	0
lg1	hk983	0	0
lg1	hk984	0	0
lg1	hk985	0	0
lg1	hk986	0	0
lg1	hk987	0	0
lg1	hk988	0	0
lg1	hk989	0	0
lg1	hk990	0	0
lg1	hk991	0	0
lg1	hk992	0	0
lg1	hk993	0	0
lg1	hk994	0	0
lg1	hk995	0	0
lg1	hk996	0	0
lg1	hk997	0	0
lg1	hk5535	0	0
lg1	hk5533	5.267	5.27
lg1	hk5534	7.821	2.55
lg1	hk5536	10.492	2.67
lg1	hk5538	13.638	3.15
lg1	hk5532	16.318	2.68
lg1	hk5539	21.072	4.75
lg1	hk1070	43.05	21.98
lg1	hk1069	44.927	1.88
lg1	hk1068	49.536	4.61
lg1	hk960	68.968	19.43
lg1	hk962	72.282	3.31
lg1	hk961	74.337	2.06
lg1	hk959	77.567	3.23
lg1	hk863	84.662	7.1
lg1	hk881	88.947	4.28
lg1	hk923	90.926	1.98
lg1	hk924	91.91	0.98
lg1	hk926	93.408	1.5
lg1	hk928	94.823	1.41
lg1	hk902	95.919	1.1
lg1	hk929	97.103	1.18
lg1	hk930	99.199	2.1
lg1	hk925	101.008	1.81
lg1	hk865	105.183	4.18
lg1	hk908	108.944	3.76
lg1	hk895	114.438	5.49
lg1	hk1000	125.345	10.91
lg1	hk999	128.861	3.52
lg1	hk998	135.404	6.54
lg1	hk1001	140.927	5.52
lg10	hk11003	0	0
lg10	hk11007	0	0
lg10	hk11009	0	0
lg10	hk11010	0	0
lg10	hk11014	0	0
lg10	hk11015	0	0
lg10	hk11017	0	0
lg10	hk11026	0	0
lg10	hk11027	0	0
lg10	hk11028	0	0
lg10	hk11031	0	0
lg10	hk11032	0	0
lg10	hk11067	0	0
lg10	hk11068	0	0
lg10	hk11075	0	0
lg10	hk11081	0	0
lg10	hk7557	0	0
lg10	hk11012	0	0
lg10	hk11011	2.123	2.12
lg10	hk11013	3.617	1.49
lg10	hk11002	6.445	2.83
lg10	hk11006	8.465	2.02
lg10	hk11008	10.493	2.03
lg10	hk11005	13.456	2.96
lg10	hk11004	14.521	1.07
lg10	hk11001	16.389	1.87
lg10	hk11016	19.015	2.63
lg10	hk11030	39.761	20.75
lg10	hk11019	44.256	4.49
lg10	hk11020	46.232	1.98
lg10	hk11022	48.2	1.97
lg10	hk11023	50.575	2.38
lg10	hk11024	51.075	0.5
lg10	hk11025	51.252	0.18
lg10	hk11029	54.251	3
lg10	hk11018	55.732	1.48
lg10	hk11021	59.334	3.6
lg10	hk11065	80.828	21.49
lg10	hk11070	84.131	3.3
lg10	hk11071	85.821	1.69
lg10	hk11066	87.457	1.64
lg10	hk11072	88.993	1.54
lg10	hk11073	90.538	1.55
lg10	hk11076	92.181	1.64
lg10	hk11074	94.542	2.36
lg10	hk11069	97.588	3.05
lg10	hk11077	103.322	5.73
lg10	hk11080	106.764	3.44
lg10	hk11078	109.546	2.78
lg10	hk11079	110.938	1.39
lg10	hk7558	136.446	25.51
lg10	hk11062	150.395	13.95
lg10	hk7559	151.398	1
lg11	hk1462	0	0
lg11	hk1463	0	0
lg11	hk1470	0	0
lg11	hk1471	0	0
lg11	hk1472	0	0
lg11	hk1473	0	0
lg11	hk1480	0	0
lg11	hk1482	0	0
lg11	hk1483	0	0
lg11	hk5103	0	0
lg11	hk5105	0	0
lg11	hk5106	0	0
lg11	hk5107	0	0
lg11	hk5108	0	0
lg11	hk5109	0	0
lg11	hk5111	0	0
lg11	hk5112	0	0
lg11	hk5115	0	0
lg11	hk5117	0	0
lg11	hk5118	0	0
lg11	hk5119	0	0
lg11	hk5120	0	0
lg11	hk5128	0	0
lg11	hk5130	0	0
lg11	hk5136	0	0
lg11	hk5137	0	0
lg11	hk5138	0	0
lg11	hk5139	0	0
lg11	hk5140	0	0
lg11	hk5141	0	0
lg11	hk5142	0	0
lg11	hk5100	0	0
lg11	hk5101	2.893	2.89
lg11	hk5102	6.534	3.64
lg11	hk5116	18.609	12.08
lg11	hk5114	22.03	3.42
lg11	hk5104	23.405	1.38
lg11	hk5113	24.529	1.12
lg11	hk5122	25.576	1.05
lg11	hk5121	26.186	0.61
lg11	hk5110	27.296	1.11
lg11	hk5134	29.5	2.2
lg11	hk5133	30.296	0.8
lg11	hk5132	31.007	0.71
lg11	hk5131	31.196	0.19
lg11	hk5135	32.564	1.37
lg11	hk5129	33.707	1.14
lg11	hk5124	36.248	2.54
lg11	hk5125	37.507	1.26
lg11	hk5123	38.723	1.22
lg11	hk5127	43.05	4.33
lg11	hk5126	44.064	1.01
lg11	hk1467	77.178	33.11
lg11	hk1466	79.236	2.06
lg11	hk1475	80.788	1.55
lg11	hk1479	82.36	1.57
lg11	hk1478	83.799	1.44
lg11	hk1476	85.897	2.1
lg11	hk1474	86.75	0.85
lg11	hk1468	88.134	1.38
lg11	hk1464	89.209	1.08
lg11	hk1477	90.334	1.12
lg11	hk1481	92.094	1.76
lg11	hk1465	93.686	1.59
lg11	hk1469	97.224	3.54
lg11	hk1484	116.311	19.09
lg11	hk1485	124.14	7.83
lg12	hk1118	0	0
lg12	hk1119	0	0
lg12	hk1123	0	0
lg12	hk1125	0	0
lg12	hk1126	0	0
lg12	hk1127	0	0
lg12	hk1128	0	0
lg12	hk1131	0	0
lg12	hk1132	0	0
lg12	hk1134	0	0
lg12	hk1135	0	0
lg12	hk1136	0	0
lg12	hk1137	0	0
lg12	hk1138	0	0
lg12	hk1139	0	0
lg12	hk1140	0	0
lg12	hk1144	0	0
lg12	hk1145	0	0
lg12	hk1148	0	0
lg12	hk1151	0	0
lg12	hk1152	0	0
lg12	hk1155	0	0
lg12	hk1156	0	0
lg12	hk1157	0	0
lg12	hk1158	0	0
lg12	hk1159	0	0
lg12	hk1160	0	0
lg12	hk1161	0	0
lg12	hk1162	0	0
lg12	hk1150	4.178	4.18
lg12	hk1143	6.282	2.1
lg12	hk1149	7.45	1.17
lg12	hk1153	8.723	1.27
lg12	hk1154	9.61	0.89
lg12	hk1142	10.762	1.15
lg12	hk1147	12.437	1.67
lg12	hk1146	13.894	1.46
lg12	hk1141	15.724	1.83
lg12	hk1130	21.497	5.77
lg12	hk1120	23.789	2.29
lg12	hk1124	25.565	1.78
lg12	hk1133	28.323	2.76
lg12	hk1129	34.391	6.07
lg12	hk1122	37.274	2.88
lg12	hk1121	41.059	3.78
lg13	hk4000	0	0
lg13	hk4001	0	0
lg13	hk4002	0	0
lg13	hk4004	0	0
lg13	hk4005	0	0
lg13	hk4006	0	0
lg13	hk4007	0	0
lg13	hk4008	0	0
lg13	hk4009	0	0
lg13	hk4010	0	0
lg13	hk4011	0	0
lg13	hk4012	0	0
lg13	hk4013	0	0
lg13	hk4014	0	0
lg13	hk4015	0	0
lg13	hk4016	0	0
lg13	hk4017	0	0
lg13	hk4018	0	0
lg13	hk4019	0	0
lg13	hk4020	0	0
lg13	hk4021	0	0
lg13	hk4022	0	0
lg13	hk4023	0	0
lg13	hk4024	0	0
lg13	hk4025	0	0
lg13	hk4026	0	0
lg13	hk4030	0	0
lg13	hk4031	0	0
lg13	hk4032	0	0
lg13	hk4036	0	0
lg13	hk4037	0	0
lg13	hk4038	0	0
lg13	hk4039	0	0
lg13	hk4040	0	0
lg13	hk4041	0	0
lg13	hk4042	0	0
lg13	hk4046	0	0
lg13	hk4047	0	0
lg13	hk4048	0	0
lg13	hk4049	0	0
lg13	hk4050	0	0
lg13	hk4051	0	0
lg13	hk4052	0	0
lg13	hk4053	0	0
lg13	hk4054	0	0
lg13	hk4055	0	0
lg13	hk4056	0	0
lg13	hk4057	0	0
lg13	hk4058	0	0
lg13	hk4059	0	0
lg13	hk4060	0	0
lg13	hk4061	0	0
lg13	hk4062	0	0
lg13	hk4063	0	0
lg13	hk4064	0	0
lg13	hk4065	0	0
lg13	hk4066	0	0
lg13	hk4067	0	0
lg13	hk4071	0	0
lg13	hk4072	0	0
lg13	hk4073	0	0
lg13	hk4075	0	0
lg13	hk4076	0	0
lg13	hk4077	0	0
lg13	hk4079	0	0
lg13	hk4080	0	0
lg13	hk4081	0	0
lg13	hk4082	0	0
lg13	hk4083	0	0
lg13	hk4084	0	0
lg13	hk4085	0	0
lg13	hk4043	0	0
lg13	hk4086	5.198	5.2
lg13	hk4035	8.914	3.72
lg13	hk4034	10.51	1.6
lg13	hk4033	11.182	0.67
lg13	hk4068	12.876	1.69
lg13	hk4070	13.941	1.07
lg13	hk4069	14.368	0.43
lg13	hk4028	15.418	1.05
lg13	hk4029	16.262	0.84
lg13	hk4027	17.147	0.88
lg13	hk4044	18.923	1.78
lg13	hk4045	20.461	1.54
lg13	hk4003	22.789	2.33
lg13	hk4074	27.487	4.7
lg13	hk3119	56.224	28.74
lg13	hk3118	70.108	13.88
lg14	hk2403	0	0
lg14	hk2409	0	0
lg14	hk2410	0	0
lg14	hk2412	0	0
lg14	hk2413	0	0
lg14	hk2414	0	0
lg14	hk2415	0	0
lg14	hk2416	0	0
lg14	hk2417	0	0
lg14	hk2421	0	0
lg14	hk2422	0	0
lg14	hk2423	0	0
lg14	hk2425	0	0
lg14	hk2426	0	0
lg14	hk2427	0	0
lg14	hk2428	0	0
lg14	hk2429	0	0
lg14	hk2432	0	0
lg14	hk2433	0	0
lg14	hk2434	0	0
lg14	hk2435	0	0
lg14	hk2436	0	0
lg14	hk2437	0	0
lg14	hk2438	0	0
lg14	hk2439	0	0
lg14	hk2440	0	0
lg14	hk2424	0	0
lg14	hk2420	6.299	6.3
lg14	hk2418	9.859	3.56
lg14	hk2419	11.803	1.94
lg14	hk2405	13.708	1.9
lg14	hk2406	14.457	0.75
lg14	hk2408	15.525	1.07
lg14	hk2407	16.86	1.33
lg14	hk2404	18.386	1.53
lg14	hk2411	19.405	1.02
lg14	hk2430	21.851	2.45
lg14	hk2431	25.509	3.66
lg14	hk2441	32.981	7.47
lg15	hk8195	0	0
lg15	hk8196	0	0
lg15	hk8198	0	0
lg15	hk8199	0	0
lg15	hk8200	0	0
lg15	hk8201	0	0
lg15	hk8202	0	0
lg15	hk8203	0	0
lg15	hk8204	0	0
lg15	hk8205	0	0
lg15	hk8206	0	0
lg15	hk8207	0	0
lg15	hk8211	0	0
lg15	hk8212	0	0
lg15	hk8213	0	0
lg15	hk8214	0	0
lg15	hk8215	0	0
lg15	hk8216	0	0
lg15	hk8217	0	0
lg15	hk8219	0	0
lg15	hk8220	0	0
lg15	hk8221	0	0
lg15	hk8222	0	0
lg15	hk8223	0	0
lg15	hk8224	0	0
lg15	hk8225	0	0
lg15	hk8228	0	0
lg15	hk8229	0	0
lg15	hk8230	0	0
lg15	hk8231	0	0
lg15	hk8233	0	0
lg15	hk8234	0	0
lg15	hk8235	0	0
lg15	hk8236	0	0
lg15	hk8237	0	0
lg15	hk8238	0	0
lg15	hk8239	0	0
lg15	hk8240	0	0
lg15	hk8241	0	0
lg15	hk8242	0	0
lg15	hk8244	0	0
lg15	hk8245	0	0
lg15	hk8246	0	0
lg15	hk8247	0	0
lg15	hk8248	0	0
lg15	hk8249	0	0
lg15	hk8250	0	0
lg15	hk8251	0	0
lg15	hk8252	0	0
lg15	hk8253	0	0
lg15	hk8254	0	0
lg15	hk8255	0	0
lg15	hk8256	0	0
lg15	hk8258	0	0
lg15	hk8259	0	0
lg15	hk8260	0	0
lg15	hk8261	0	0
lg15	hk8263	0	0
lg15	hk8264	0	0
lg15	hk8265	0	0
lg15	hk8266	0	0
lg15	hk8267	0	0
lg15	hk8268	0	0
lg15	hk8269	0	0
lg15	hk8271	0	0
lg15	hk8272	0	0
lg15	hk8273	0	0
lg15	hk8274	0	0
lg15	hk8276	0	0
lg15	hk8277	0	0
lg15	hk8279	0	0
lg15	hk8280	0	0
lg15	hk8192	0	0
lg15	hk8270	13.825	13.82
lg15	hk8275	20.09	6.27
lg15	hk8218	23.941	3.85
lg15	hk8194	26.15	2.21
lg15	hk8278	27.395	1.25
lg15	hk8243	28.563	1.17
lg15	hk8262	29.88	1.32
lg15	hk8257	30.943	1.06
lg15	hk8210	31.822	0.88
lg15	hk8227	32.995	1.17
lg15	hk8226	33.828	0.83
lg15	hk8209	35.238	1.41
lg15	hk8208	37.159	1.92
lg15	hk8197	41.325	4.17
lg15	np421	49.737	8.41
lg15	hk8232	55.625	5.89
lg16	hk6504	0	0
lg16	hk6507	0	0
lg16	hk6508	0	0
lg16	hk6509	0	0
lg16	hk6510	0	0
lg16	hk6514	0	0
lg16	hk6516	0	0
lg16	hk6517	0	0
lg16	hk6518	0	0
lg16	hk6519	0	0
lg16	hk6520	0	0
lg16	hk6521	0	0
lg16	hk6522	0	0
lg16	hk6523	0	0
lg16	hk6524	0	0
lg16	hk6525	0	0
lg16	hk6526	0	0
lg16	hk6527	0	0
lg16	hk6528	0	0
lg16	hk6529	0	0
lg16	hk6530	0	0
lg16	hk6531	0	0
lg16	hk6532	0	0
lg16	hk6533	0	0
lg16	hk6534	0	0
lg16	hk6535	0	0
lg16	hk6537	0	0
lg16	hk6542	0	0
lg16	hk6543	0	0
lg16	hk6544	0	0
lg16	hk6545	0	0
lg16	hk6547	0	0
lg16	hk6548	0	0
lg16	hk6549	0	0
lg16	hk6550	0	0
lg16	hk6551	0	0
lg16	hk6552	0	0
lg16	hk6553	0	0
lg16	hk6554	0	0
lg16	hk6556	0	0
lg16	hk6557	0	0
lg16	hk6560	0	0
lg16	hk6561	0	0
lg16	hk6563	0	0
lg16	hk6564	0	0
lg16	hk6566	0	0
lg16	hk6567	0	0
lg16	hk6568	0	0
lg16	hk6569	0	0
lg16	hk6572	0	0
lg16	hk6573	0	0
lg16	hk6570	0	0
lg16	hk6565	4.626	4.63
lg16	hk6513	7.469	2.84
lg16	hk6562	9.752	2.28
lg16	hk6506	11.647	1.89
lg16	hk6505	12.148	0.5
lg16	hk6558	13.082	0.93
lg16	hk6559	13.713	0.63
lg16	hk6511	14.991	1.28
lg16	hk6512	15.633	0.64
lg16	hk6515	16.552	0.92
lg16	hk6536	17.785	1.23
lg16	hk6541	19.074	1.29
lg16	hk6539	20.116	1.04
lg16	hk6540	20.617	0.5
lg16	hk6538	22.188	1.57
lg16	hk6546	25.374	3.19
lg16	hk6571	35.377	10
lg17	hk7300	0	0
lg17	hk7308	0	0
lg17	hk7309	0	0
lg17	hk7310	0	0
lg17	hk7311	0	0
lg17	hk7312	0	0
lg17	hk7313	0	0
lg17	hk7314	0	0
lg17	hk7315	0	0
lg17	hk7317	0	0
lg17	hk7320	0	0
lg17	hk7321	0	0
lg17	hk7325	0	0
lg17	hk7329	0	0
lg17	hk7334	0	0
lg17	hk7335	0	0
lg17	hk7336	0	0
lg17	hk7337	0	0
lg17	hk7338	0	0
lg17	hk7339	0	0
lg17	hk7297	0	0
lg17	hk7298	6.788	6.79
lg17	hk7296	14.122	7.33
lg17	hk7294	17.173	3.05
lg17	hk7292	21.083	3.91
lg17	hk7293	22.819	1.74
lg17	hk7295	27.278	4.46
lg17	hk7319	57.063	29.79
lg17	hk7318	59.959	2.9
lg17	hk7304	62.611	2.65
lg17	hk7306	64.556	1.95
lg17	hk7305	66.016	1.46
lg17	hk7316	67.565	1.55
lg17	hk7303	70.008	2.44
lg17	hk7302	70.856	0.85
lg17	hk7301	72.761	1.91
lg17	hk7307	75.929	3.17
lg17	hk7322	91.984	16.05
lg17	hk7323	95.518	3.53
lg17	hk7324	100.254	4.74
lg17	hk7326	113.364	13.11
lg17	hk7327	126.687	13.32
lg17	hk7333	128.603	1.92
lg17	hk7328	130.208	1.6
lg17	hk7330	132.503	2.29
lg17	hk7331	133.97	1.47
lg17	hk7332	137.339	3.37
lg17	hk7275	167.12	29.78
lg17	hk7276	175.019	7.9
lg18	hk6684	0	0
lg18	hk6685	0	0
lg18	hk6686	0	0
lg18	hk6687	0	0
lg18	hk6688	0	0
lg18	hk6689	0	0
lg18	hk6691	0	0
lg18	hk6692	0	0
lg18	hk6693	0	0
lg18	hk6694	0	0
lg18	hk6695	0	0
lg18	hk6696	0	0
lg18	hk6697	0	0
lg18	hk6698	0	0
lg18	hk6700	0	0
lg18	hk6701	0	0
lg18	hk6702	0	0
lg18	hk6703	0	0
lg18	hk6704	0	0
lg18	hk6707	0	0
lg18	hk6708	0	0
lg18	hk6709	0	0
lg18	hk6710	0	0
lg18	hk6711	0	0
lg18	hk6717	0	0
lg18	hk6699	0	0
lg18	hk6705	4.513	4.51
lg18	hk6712	6.424	1.91
lg18	hk6706	8.405	1.98
lg18	hk6690	10.305	1.9
lg18	hk6715	13.143	2.84
lg18	hk6714	14.306	1.16
lg18	hk6713	16.43	2.12
lg18	hk6716	19.937	3.51
lg18	hk6678	35.96	16.02
lg18	hk6682	39.207	3.25
lg18	hk6683	41.993	2.79
lg18	hk6680	44.687	2.69
lg18	hk6681	46.922	2.23
lg18	hk6679	50.38	3.46
lg18	hk6676	56.029	5.65
lg18	hk6677	60.708	4.68
lg18	hk6675	65.822	5.11
lg18	hk9584	76.265	10.44
lg18	lm1545	78.431	2.17
lg18	lm1546	79.362	0.93
lg18	hk6723	80.479	1.12
lg18	hk9583	85.364	4.89
lg18	hk6722	99.162	13.8
lg18	hk6721	108.093	8.93
lg18	hk6720	133.924	25.83
lg18	hk6718	143.897	9.97
lg18	hk6719	155.612	11.72
lg19	hk6261	0	0
lg19	hk6262	0	0
lg19	hk6263	0	0
lg19	hk6264	0	0
lg19	hk6265	0	0
lg19	hk6266	0	0
lg19	hk6267	0	0
lg19	hk6268	0	0
lg19	hk6269	0	0
lg19	hk6270	0	0
lg19	hk6271	0	0
lg19	hk6272	0	0
lg19	hk6277	0	0
lg19	hk6278	0	0
lg19	hk6279	0	0
lg19	hk6288	0	0
lg19	hk6289	0	0
lg19	hk6296	0	0
lg19	hk6301	0	0
lg19	hk6302	0	0
lg19	hk6303	0	0
lg19	hk6304	0	0
lg19	hk6305	0	0
lg19	hk7789	0	0
lg19	hk7796	0	0
lg19	hk7799	0	0
lg19	hk9299	0	0
lg19	hk9300	0	0
lg19	hk9305	0	0
lg19	hk9310	0	0
lg19	hk9304	0	0
lg19	hk9303	3.399	3.4
lg19	hk9302	8.349	4.95
lg19	hk9301	15.215	6.87
lg19	hk9307	21.823	6.61
lg19	hk9308	25.918	4.09
lg19	hk9311	28.671	2.75
lg19	hk9309	32.56	3.89
lg19	hk9306	40.815	8.25
lg19	hk7785	52.678	11.86
lg19	hk7784	62.932	10.25
lg19	hk7769	94.389	31.46
lg19	hk7770	99.274	4.89
lg19	hk7771	102.846	3.57
lg19	hk3876	104.456	1.61
lg19	hk7765	105.863	1.41
lg19	hk7766	111.359	5.5
lg19	hk7767	112.047	0.69
lg19	hk7768	112.813	0.77
lg19	lm374	145.618	32.8
lg19	hk7795	148.081	2.46
lg19	hk7798	151.109	3.03
lg19	lm375	152.207	1.1
lg19	hk7788	153.326	1.12
lg19	hk7793	155.172	1.85
lg19	hk7794	156.48	1.31
lg19	hk7791	157.65	1.17
lg19	hk7786	158.5	0.85
lg19	hk7787	159.506	1.01
lg19	hk7797	161.95	2.44
lg19	hk7792	163.503	1.55
lg19	hk6275	168.01	4.51
lg19	hk6274	169.948	1.94
lg19	hk6273	171.934	1.99
lg19	hk6276	173.274	1.34
lg19	hk7790	174.513	1.24
lg19	hk6287	175.496	0.98
lg19	hk6285	177.207	1.71
lg19	hk6286	178.13	0.92
lg19	hk6284	180.566	2.44
lg19	hk6282	182.289	1.72
lg19	hk6281	184.949	2.66
lg19	hk6280	187.403	2.45
lg19	hk6290	205.167	17.76
lg19	hk6295	208.335	3.17
lg19	hk6294	209.452	1.12
lg19	hk6293	211.665	2.21
lg19	hk6292	212.929	1.26
lg19	hk6291	214.182	1.25
lg19	hk6300	218.642	4.46
lg19	hk6299	220.174	1.53
lg19	hk6298	222.869	2.69
lg19	hk6297	225.827	2.96
lg19	hk6306	237.19	11.36
lg2	hk4442	0	0
lg2	hk4443	0	0
lg2	hk4444	0	0
lg2	hk4445	0	0
lg2	hk4446	0	0
lg2	hk4447	0	0
lg2	hk4448	0	0
lg2	hk4449	0	0
lg2	hk4450	0	0
lg2	hk4451	0	0
lg2	hk4452	0	0
lg2	hk4453	0	0
lg2	hk4454	0	0
lg2	hk4455	0	0
lg2	hk4456	0	0
lg2	hk4457	0	0
lg2	hk4458	0	0
lg2	hk4459	0	0
lg2	hk4461	0	0
lg2	hk4462	0	0
lg2	hk4463	0	0
lg2	hk4464	0	0
lg2	hk4465	0	0
lg2	hk4466	0	0
lg2	hk4467	0	0
lg2	hk4468	0	0
lg2	hk4469	0	0
lg2	hk4471	0	0
lg2	hk4472	0	0
lg2	hk4476	0	0
lg2	hk4479	0	0
lg2	hk4480	0	0
lg2	hk4481	0	0
lg2	hk4482	0	0
lg2	hk4483	0	0
lg2	hk4484	0	0
lg2	hk4491	0	0
lg2	hk4492	0	0
lg2	hk4494	0	0
lg2	hk4495	0	0
lg2	hk4496	0	0
lg2	hk4497	0	0
lg2	hk4498	0	0
lg2	hk4499	0	0
lg2	hk4500	0	0
lg2	hk4501	0	0
lg2	hk4502	0	0
lg2	hk4503	0	0
lg2	hk4504	0	0
lg2	hk4505	0	0
lg2	hk4506	0	0
lg2	hk4507	0	0
lg2	hk4508	0	0
lg2	hk4509	0	0
lg2	hk4510	0	0
lg2	hk4511	0	0
lg2	hk4512	0	0
lg2	hk4513	0	0
lg2	hk4514	0	0
lg2	hk4515	0	0
lg2	hk4516	0	0
lg2	hk4517	0	0
lg2	hk4518	0	0
lg2	hk4519	0	0
lg2	hk4520	0	0
lg2	hk4521	0	0
lg2	hk4522	0	0
lg2	hk4524	0	0
lg2	hk4525	0	0
lg2	hk4526	0	0
lg2	hk4470	0	0
lg2	hk4460	3.627	3.63
lg2	hk4485	5.071	1.44
lg2	hk4486	6.673	1.6
lg2	hk4487	8.002	1.33
lg2	hk4488	9.317	1.31
lg2	hk4490	10.193	0.88
lg2	hk4489	10.854	0.66
lg2	hk4474	12.377	1.52
lg2	hk4493	13.635	1.26
lg2	hk4473	14.847	1.21
lg2	hk4475	17.21	2.36
lg2	hk4477	19.621	2.41
lg20	hk359	0	0
lg20	hk360	0	0
lg20	hk361	0	0
lg20	hk362	0	0
lg20	hk363	0	0
lg20	hk364	0	0
lg20	hk365	0	0
lg20	hk366	0	0
lg20	hk368	0	0
lg20	hk369	0	0
lg20	hk370	0	0
lg20	hk371	0	0
lg20	hk372	0	0
lg20	hk376	0	0
lg20	hk379	0	0
lg20	hk380	0	0
lg20	hk381	0	0
lg20	hk382	0	0
lg20	hk383	0	0
lg20	hk390	0	0
lg20	hk391	0	0
lg20	hk392	0	0
lg20	hk393	0	0
lg20	hk394	0	0
lg20	hk395	0	0
lg20	hk396	0	0
lg20	hk397	0	0
lg20	hk398	0	0
lg20	hk399	0	0
lg20	hk404	0	0
lg20	hk405	0	0
lg20	hk406	0	0
lg20	hk410	0	0
lg20	hk411	0	0
lg20	hk412	0	0
lg20	hk413	0	0
lg20	hk414	0	0
lg20	hk415	0	0
lg20	hk418	0	0
lg20	hk421	0	0
lg20	hk422	0	0
lg20	hk423	0	0
lg20	hk424	0	0
lg20	hk430	0	0
lg20	hk431	0	0
lg20	hk432	0	0
lg20	hk433	0	0
lg20	hk407	0	0
lg20	hk417	3.254	3.25
lg20	hk425	7.679	4.43
lg20	hk426	10.894	3.21
lg20	hk428	13.417	2.52
lg20	hk427	15.201	1.78
lg20	hk429	16.273	1.07
lg20	hk420	17.743	1.47
lg20	hk419	18.684	0.94
lg20	hk408	19.876	1.19
lg20	hk416	22.974	3.1
lg20	hk389	33.392	10.42
lg20	hk388	34.088	0.7
lg20	hk387	35.283	1.2
lg20	hk384	37.296	2.01
lg20	hk385	38.082	0.79
lg20	hk386	38.682	0.6
lg20	hk378	39.73	1.05
lg20	hk400	40.332	0.6
lg20	hk401	40.746	0.41
lg20	hk402	41.713	0.97
lg20	hk403	42.09	0.38
lg20	hk375	44.086	2
lg20	hk374	45.329	1.24
lg20	hk373	45.665	0.34
lg20	hk377	49.513	3.85
lg20	hk367	54.329	4.82
lg21	hk1207	0	0
lg21	hk1208	0	0
lg21	hk1209	0	0
lg21	hk1210	0	0
lg21	hk1211	0	0
lg21	hk1212	0	0
lg21	hk1213	0	0
lg21	hk1214	0	0
lg21	hk1216	0	0
lg21	hk1217	0	0
lg21	hk1218	0	0
lg21	hk1219	0	0
lg21	hk1220	0	0
lg21	hk1224	0	0
lg21	hk1225	0	0
lg21	hk1226	0	0
lg21	hk1227	0	0
lg21	hk1228	0	0
lg21	hk1229	0	0
lg21	hk1230	0	0
lg21	hk1231	0	0
lg21	hk1234	0	0
lg21	hk1235	0	0
lg21	hk1236	0	0
lg21	hk1240	0	0
lg21	hk1241	0	0
lg21	hk1242	0	0
lg21	hk1243	0	0
lg21	hk1244	0	0
lg21	hk1245	0	0
lg21	hk1246	0	0
lg21	hk1247	0	0
lg21	hk1248	0	0
lg21	hk1249	0	0
lg21	hk1250	0	0
lg21	hk1251	0	0
lg21	hk1252	0	0
lg21	hk1254	0	0
lg21	hk1255	0	0
lg21	hk1256	0	0
lg21	hk1257	0	0
lg21	hk1258	0	0
lg21	hk1261	0	0
lg21	hk1268	0	0
lg21	hk1270	0	0
lg21	hk1271	0	0
lg21	hk1272	0	0
lg21	hk1274	0	0
lg21	hk1275	0	0
lg21	hk1276	0	0
lg21	hk1277	0	0
lg21	hk1278	0	0
lg21	hk1279	0	0
lg21	hk1280	0	0
lg21	hk1281	0	0
lg21	hk1282	0	0
lg21	hk1267	0	0
lg21	hk1222	3.45	3.45
lg21	hk1223	6.581	3.13
lg21	hk1238	8.713	2.13
lg21	hk1239	9.799	1.09
lg21	hk1237	10.209	0.41
lg21	hk1260	12	1.79
lg21	hk1259	12.544	0.54
lg21	hk1262	13.789	1.24
lg21	hk1263	14.244	0.46
lg21	hk1264	14.7	0.46
lg21	hk1273	15.735	1.04
lg21	hk1253	16.254	0.52
lg21	hk1233	17.509	1.25
lg21	hk1232	18.726	1.22
lg21	hk1266	21.805	3.08
lg21	hk1265	22.246	0.44
lg21	hk1215	25.599	3.35
lg21	hk1221	29.376	3.78
lg22	hk1014	0	0
lg22	hk1016	0	0
lg22	hk1019	0	0
lg22	hk1023	0	0
lg22	hk1024	0	0
lg22	hk1025	0	0
lg22	hk1026	0	0
lg22	hk1027	0	0
lg22	hk1030	0	0
lg22	hk1031	0	0
lg22	hk1033	0	0
lg22	hk1034	0	0
lg22	hk1036	0	0
lg22	hk1037	0	0
lg22	hk1039	0	0
lg22	hk1040	0	0
lg22	hk1041	0	0
lg22	hk1043	0	0
lg22	hk1044	0	0
lg22	hk1046	0	0
lg22	hk1048	0	0
lg22	hk1051	0	0
lg22	hk1058	0	0
lg22	hk1060	0	0
lg22	hk1062	0	0
lg22	hk1052	0	0
lg22	hk1053	2.067	2.07
lg22	hk1054	3.669	1.6
lg22	hk1057	6.652	2.98
lg22	hk1050	8.247	1.59
lg22	hk1049	9.986	1.74
lg22	hk1061	12.373	2.39
lg22	hk1047	14.863	2.49
lg22	hk1056	17.326	2.46
lg22	hk1055	17.885	0.56
lg22	hk1045	20.248	2.36
lg22	hk1059	27.998	7.75
lg22	hk1028	35.05	7.05
lg22	hk1020	38.007	2.96
lg22	hk1018	40.007	2
lg22	hk1017	40.326	0.32
lg22	hk1035	42.145	1.82
lg22	hk1042	43.301	1.16
lg22	hk1015	44.454	1.15
lg22	hk1032	46.052	1.6
lg22	hk1021	47.216	1.16
lg22	hk1022	48.88	1.66
lg22	hk1029	53.006	4.13
lg22	hk1038	58.832	5.83
lg22	hk1071	91.933	33.1
lg22	hk1072	96.261	4.33
lg23	hk3261	0	0
lg23	hk3262	0	0
lg23	hk3263	0	0
lg23	hk3264	0	0
lg23	hk3265	0	0
lg23	hk3266	0	0
lg23	hk3267	0	0
lg23	hk3268	0	0
lg23	hk3269	0	0
lg23	hk3270	0	0
lg23	hk3271	0	0
lg23	hk3284	0	0
lg23	hk3285	0	0
lg23	hk3287	0	0
lg23	hk3293	0	0
lg23	hk3294	0	0
lg23	hk3295	0	0
lg23	hk3296	0	0
lg23	hk3297	0	0
lg23	hk3299	0	0
lg23	hk3300	0	0
lg23	hk3303	0	0
lg23	hk3304	0	0
lg23	hk3305	0	0
lg23	hk3306	0	0
lg23	hk3307	0	0
lg23	hk3309	0	0
lg23	hk3310	0	0
lg23	hk3260	0	0
lg23	hk3290	11.378	11.38
lg23	hk3289	17.805	6.43
lg23	hk3288	20.681	2.88
lg23	hk3286	25.558	4.88
lg23	hk3283	32.472	6.91
lg23	hk3281	38.178	5.71
lg23	hk3282	38.445	0.27
lg23	hk3280	40.002	1.56
lg23	hk3277	42.799	2.8
lg23	hk3278	44.586	1.79
lg23	hk3279	45.396	0.81
lg23	hk3274	47.079	1.68
lg23	hk3275	48.825	1.75
lg23	hk3276	50.547	1.72
lg23	hk3273	58.036	7.49
lg23	hk3272	71.467	13.43
lg23	hk3301	80.366	8.9
lg23	hk3302	84.453	4.09
lg23	hk3298	93.54	9.09
lg23	hk3291	99.771	6.23
lg23	hk3292	106.221	6.45
lg23	hk3308	115.786	9.56
lg24	hk6624	0	0
lg24	hk6625	0	0
lg24	hk6626	0	0
lg24	hk6627	0	0
lg24	hk6628	0	0
lg24	hk6629	0	0
lg24	hk6631	0	0
lg24	hk6632	0	0
lg24	hk6633	0	0
lg24	hk6634	0	0
lg24	hk6635	0	0
lg24	hk6637	0	0
lg24	hk6640	0	0
lg24	hk6644	0	0
lg24	hk6646	0	0
lg24	hk6647	0	0
lg24	hk6648	0	0
lg24	hk6649	0	0
lg24	hk6650	0	0
lg24	hk6652	0	0
lg24	hk6653	0	0
lg24	hk6654	0	0
lg24	hk6655	0	0
lg24	hk6656	0	0
lg24	hk6659	0	0
lg24	hk6660	0	0
lg24	hk6661	0	0
lg24	hk6662	0	0
lg24	hk6663	0	0
lg24	hk6621	0	0
lg24	hk6623	7.905	7.91
lg24	hk6622	11.014	3.11
lg24	hk6639	32.138	21.12
lg24	hk6645	36.25	4.11
lg24	hk6636	39.45	3.2
lg24	hk6638	43.191	3.74
lg24	hk6651	46.339	3.15
lg24	hk6642	50.062	3.72
lg24	hk6643	51.034	0.97
lg24	hk6641	54.936	3.9
lg24	hk6658	61.138	6.2
lg24	hk6657	62.191	1.05
lg24	hk6630	92.659	30.47
lg25	hk6786	0	0
lg25	hk6787	0	0
lg25	hk6789	0	0
lg25	hk6791	0	0
lg25	hk6792	0	0
lg25	hk6793	0	0
lg25	hk6795	0	0
lg25	hk6796	0	0
lg25	hk6798	0	0
lg25	hk6799	0	0
lg25	hk6800	0	0
lg25	hk6801	0	0
lg25	hk6808	0	0
lg25	hk6809	0	0
lg25	hk6812	0	0
lg25	hk6813	0	0
lg25	hk6814	0	0
lg25	hk6815	0	0
lg25	hk6816	0	0
lg25	hk6819	0	0
lg25	hk6820	0	0
lg25	hk6821	0	0
lg25	hk6822	0	0
lg25	hk6823	0	0
lg25	hk6784	0	0
lg25	hk6783	3.851	3.85
lg25	hk6785	14.049	10.2
lg25	hk6782	22.373	8.32
lg25	hk6805	34.885	12.51
lg25	hk6807	36.585	1.7
lg25	hk6806	37.29	0.7
lg25	hk6817	39.3	2.01
lg25	hk6818	39.729	0.43
lg25	hk6804	41.437	1.71
lg25	hk6802	42.557	1.12
lg25	hk6803	42.779	0.22
lg25	hk6797	44.21	1.43
lg25	hk6824	45.185	0.98
lg25	hk6794	46.407	1.22
lg25	hk6788	47.984	1.58
lg25	hk6810	49.717	1.73
lg25	hk6811	50.777	1.06
lg25	hk6790	53.124	2.35
lg26	hk608	0	0
lg26	hk611	0	0
lg26	hk612	0	0
lg26	hk613	0	0
lg26	hk616	0	0
lg26	hk618	0	0
lg26	hk619	0	0
lg26	hk621	0	0
lg26	hk622	0	0
lg26	hk623	0	0
lg26	hk624	0	0
lg26	hk626	0	0
lg26	hk627	0	0
lg26	hk628	0	0
lg26	hk629	0	0
lg26	hk637	0	0
lg26	hk642	0	0
lg26	hk643	0	0
lg26	hk644	0	0
lg26	hk646	0	0
lg26	hk647	0	0
lg26	hk648	0	0
lg26	hk649	0	0
lg26	hk651	0	0
lg26	hk653	0	0
lg26	hk654	0	0
lg26	hk655	0	0
lg26	hk656	0	0
lg26	hk657	0	0
lg26	hk659	0	0
lg26	hk660	0	0
lg26	hk661	0	0
lg26	hk662	0	0
lg26	hk663	0	0
lg26	hk664	0	0
lg26	hk658	9.834	9.83
lg26	hk652	14.336	4.5
lg26	hk640	17.56	3.22
lg26	hk641	19.265	1.71
lg26	hk639	20.927	1.66
lg26	hk650	21.994	1.07
lg26	hk645	23.579	1.59
lg26	hk638	25.25	1.67
lg26	hk636	26.992	1.74
lg26	hk635	32.01	5.02
lg26	hk634	34.594	2.58
lg26	hk633	35.932	1.34
lg26	hk625	38.745	2.81
lg26	hk630	40.828	2.08
lg26	hk632	42.634	1.81
lg26	hk620	45.283	2.65
lg26	hk631	47.859	2.58
lg26	hk609	63.133	15.27
lg26	hk610	66.439	3.31
lg26	hk614	70.574	4.14
lg26	hk615	76.934	6.36
lg26	hk607	82.976	6.04
lg26	hk617	87.995	5.02
lg27	hk1824	0	0
lg27	hk1825	0	0
lg27	hk1826	0	0
lg27	hk1827	0	0
lg27	hk1828	0	0
lg27	hk1829	0	0
lg27	hk1830	0	0
lg27	hk1832	0	0
lg27	hk1834	0	0
lg27	hk1836	0	0
lg27	hk1845	0	0
lg27	hk1846	0	0
lg27	hk1847	0	0
lg27	hk1848	0	0
lg27	hk1849	0	0
lg27	hk1850	0	0
lg27	hk1851	0	0
lg27	hk1858	0	0
lg27	hk9524	0	0
lg27	hk9525	0	0
lg27	hk9526	0	0
lg27	hk9530	0	0
lg27	hk9531	0	0
lg27	hk9533	0	0
lg27	hk9535	0	0
lg27	hk9532	4.84	4.84
lg27	hk9527	7.19	2.35
lg27	hk9523	9.431	2.24
lg27	hk9529	11.157	1.73
lg27	hk9528	13.539	2.38
lg27	hk9534	16.395	2.86
lg27	hk1857	46.478	30.08
lg27	hk1860	53.668	7.19
lg27	hk1859	57.759	4.09
lg27	hk1853	61.032	3.27
lg27	hk1852	62.125	1.09
lg27	hk1854	65.73	3.61
lg27	hk1856	69.397	3.67
lg27	hk1855	72.119	2.72
lg27	hk1835	90.752	18.63
lg27	hk1831	94.243	3.49
lg27	hk1833	98.327	4.08
lg27	hk1820	100.953	2.63
lg27	hk1819	105.182	4.23
lg27	hk1837	105.834	0.65
lg27	hk1838	108.304	2.47
lg27	hk1842	114.072	5.77
lg27	hk1841	117.758	3.69
lg27	hk1840	120.455	2.7
lg27	hk1839	121.904	1.45
lg27	hk1843	127.333	5.43
lg27	hk1822	128.344	1.01
lg27	hk1823	136.823	8.48
lg27	hk1821	158.113	21.29
lg3	hk2009	0	0
lg3	hk2012	0	0
lg3	hk2013	0	0
lg3	hk2014	0	0
lg3	hk2015	0	0
lg3	hk2016	0	0
lg3	hk2017	0	0
lg3	hk2018	0	0
lg3	hk2019	0	0
lg3	hk2020	0	0
lg3	hk2021	0	0
lg3	hk2022	0	0
lg3	hk2024	0	0
lg3	hk2025	0	0
lg3	hk2028	0	0
lg3	hk2029	0	0
lg3	hk2030	0	0
lg3	hk2031	0	0
lg3	hk2034	0	0
lg3	hk2035	0	0
lg3	hk2036	0	0
lg3	hk2037	0	0
lg3	hk2038	0	0
lg3	hk2039	0	0
lg3	hk2040	0	0
lg3	hk2041	0	0
lg3	hk2042	0	0
lg3	hk2043	0	0
lg3	hk2044	0	0
lg3	hk2045	0	0
lg3	hk2046	0	0
lg3	hk2047	0	0
lg3	hk2053	0	0
lg3	hk2054	0	0
lg3	hk2055	0	0
lg3	hk2056	0	0
lg3	hk2057	0	0
lg3	hk2058	0	0
lg3	hk2060	0	0
lg3	hk2063	0	0
lg3	hk2064	0	0
lg3	hk2066	0	0
lg3	hk2068	0	0
lg3	hk2069	0	0
lg3	hk2070	0	0
lg3	hk2071	0	0
lg3	hk2072	0	0
lg3	hk2073	0	0
lg3	hk2074	0	0
lg3	hk2075	0	0
lg3	hk2076	0	0
lg3	hk2077	0	0
lg3	hk2078	0	0
lg3	hk2079	0	0
lg3	hk2081	0	0
lg3	hk2082	0	0
lg3	hk2083	0	0
lg3	hk2084	0	0
lg3	hk2085	0	0
lg3	hk2026	0	0
lg3	hk2023	4.072	4.07
lg3	hk2010	9.955	5.88
lg3	hk2027	14.243	4.29
lg3	hk2032	16.812	2.57
lg3	hk2011	19.625	2.81
lg3	hk2065	24.696	5.07
lg3	hk2061	29.089	4.39
lg3	hk2062	31.356	2.27
lg3	hk2059	33.322	1.97
lg3	hk2048	35.486	2.16
lg3	hk2033	36.849	1.36
lg3	hk2051	38.924	2.08
lg3	hk2052	40.173	1.25
lg3	hk2049	41.946	1.77
lg3	hk2050	45.132	3.19
lg3	hk2080	48.238	3.11
lg3	hk2067	69.509	21.27
lg4	hk1503	0	0
lg4	hk1504	0	0
lg4	hk1505	0	0
lg4	hk1506	0	0
lg4	hk1507	0	0
lg4	hk1508	0	0
lg4	hk1509	0	0
lg4	hk1510	0	0
lg4	hk1511	0	0
lg4	hk1512	0	0
lg4	hk1513	0	0
lg4	hk1514	0	0
lg4	hk1517	0	0
lg4	hk1518	0	0
lg4	hk1519	0	0
lg4	hk1520	0	0
lg4	hk1521	0	0
lg4	hk1522	0	0
lg4	hk1523	0	0
lg4	hk1524	0	0
lg4	hk1525	0	0
lg4	hk1527	0	0
lg4	hk1528	0	0
lg4	hk1529	0	0
lg4	hk1530	0	0
lg4	hk1533	0	0
lg4	hk1534	0	0
lg4	hk1535	0	0
lg4	hk1536	0	0
lg4	hk1537	0	0
lg4	hk1538	0	0
lg4	hk1542	0	0
lg4	hk1543	0	0
lg4	hk1544	0	0
lg4	hk1545	0	0
lg4	hk1546	0	0
lg4	hk1547	0	0
lg4	hk1548	0	0
lg4	hk1549	0	0
lg4	hk1550	0	0
lg4	hk1551	0	0
lg4	hk1552	0	0
lg4	hk1556	0	0
lg4	hk1557	0	0
lg4	hk1558	0	0
lg4	hk1560	0	0
lg4	hk1561	0	0
lg4	hk1562	0	0
lg4	hk1563	0	0
lg4	hk1564	0	0
lg4	hk1565	0	0
lg4	hk1568	0	0
lg4	hk1569	0	0
lg4	hk1570	0	0
lg4	hk1571	0	0
lg4	hk1554	24.614	24.61
lg4	hk1555	27.934	3.32
lg4	hk1567	32.268	4.33
lg4	hk1559	36.52	4.25
lg4	hk1566	40.068	3.55
lg4	hk1540	42.711	2.64
lg4	hk1541	44.755	2.04
lg4	hk1539	46.878	2.12
lg4	hk1526	49.516	2.64
lg4	hk1532	54.998	5.48
lg4	hk1531	56.493	1.5
lg4	hk1515	64.248	7.76
lg4	hk1516	69.651	5.4
lg4	hk1573	93.022	23.37
lg5	hk8752	0	0
lg5	hk8756	0	0
lg5	hk8757	0	0
lg5	hk8758	0	0
lg5	hk8764	0	0
lg5	hk8765	0	0
lg5	hk8766	0	0
lg5	hk8767	0	0
lg5	hk8768	0	0
lg5	hk8769	0	0
lg5	hk8770	0	0
lg5	hk8771	0	0
lg5	hk8773	0	0
lg5	hk8774	0	0
lg5	hk8775	0	0
lg5	hk8777	0	0
lg5	hk8778	0	0
lg5	hk8779	0	0
lg5	hk8780	0	0
lg5	hk8781	0	0
lg5	hk8782	0	0
lg5	hk8784	0	0
lg5	hk8786	0	0
lg5	hk8790	0	0
lg5	hk8791	0	0
lg5	hk8792	0	0
lg5	hk8793	0	0
lg5	hk8794	0	0
lg5	hk8795	0	0
lg5	hk8796	0	0
lg5	hk8797	0	0
lg5	hk8798	0	0
lg5	hk8799	0	0
lg5	hk8800	0	0
lg5	hk8802	0	0
lg5	hk8803	0	0
lg5	hk8801	0	0
lg5	hk8785	6.762	6.76
lg5	hk8788	11.013	4.25
lg5	hk8789	11.69	0.68
lg5	hk8783	13.784	2.09
lg5	hk8787	15.204	1.42
lg5	hk8772	19.756	4.55
lg5	hk8753	22.04	2.28
lg5	hk8763	23.488	1.45
lg5	hk8762	24.418	0.93
lg5	hk8776	25.3	0.88
lg5	hk8755	26.917	1.62
lg5	hk8754	27.708	0.79
lg5	hk8761	30.324	2.62
lg5	hk8760	31.39	1.07
lg5	hk8759	34.34	2.95
lg6	hk472	0	0
lg6	hk476	0	0
lg6	hk478	0	0
lg6	hk481	0	0
lg6	hk501	0	0
lg6	hk502	0	0
lg6	hk503	0	0
lg6	hk504	0	0
lg6	hk505	0	0
lg6	hk506	0	0
lg6	hk507	0	0
lg6	hk511	0	0
lg6	hk518	0	0
lg6	hk519	0	0
lg6	hk520	0	0
lg6	hk521	0	0
lg6	hk522	0	0
lg6	hk523	0	0
lg6	hk524	0	0
lg6	hk526	0	0
lg6	hk527	0	0
lg6	hk528	0	0
lg6	hk529	0	0
lg6	hk530	0	0
lg6	hk531	0	0
lg6	hk533	0	0
lg6	hk534	0	0
lg6	hk535	0	0
lg6	hk540	0	0
lg6	hk541	0	0
lg6	hk543	0	0
lg6	hk544	0	0
lg6	hk545	0	0
lg6	hk546	0	0
lg6	hk547	0	0
lg6	hk549	0	0
lg6	hk551	0	0
lg6	hk552	0	0
lg6	hk553	0	0
lg6	hk554	0	0
lg6	hk555	0	0
lg6	hk556	0	0
lg6	hk558	0	0
lg6	hk559	0	0
lg6	hk560	0	0
lg6	hk561	0	0
lg6	hk565	0	0
lg6	hk562	5.086	5.09
lg6	hk564	9.677	4.59
lg6	hk548	11.837	2.16
lg6	hk536	13.315	1.48
lg6	hk550	14.699	1.38
lg6	hk563	15.883	1.18
lg6	hk542	17.339	1.46
lg6	hk537	19.186	1.85
lg6	hk538	21.194	2.01
lg6	hk557	24.472	3.28
lg6	hk539	28.769	4.3
lg6	hk532	32.633	3.86
lg6	hk513	57.84	25.21
lg6	hk508	62.033	4.19
lg6	hk512	66.5	4.47
lg6	hk514	69.516	3.02
lg6	hk515	72.39	2.87
lg6	hk510	75.642	3.25
lg6	hk509	78.762	3.12
lg6	hk516	83.327	4.56
lg6	hk475	104.552	21.23
lg6	hk480	110.367	5.81
lg6	hk477	115.021	4.65
lg6	hk474	118.446	3.42
lg6	hk473	121.977	3.53
lg6	hk479	127.053	5.08
lg7	hk1014	0	0
lg7	hk1016	0	0
lg7	hk1019	0	0
lg7	hk1023	0	0
lg7	hk1024	0	0
lg7	hk1025	0	0
lg7	hk1026	0	0
lg7	hk1027	0	0
lg7	hk1030	0	0
lg7	hk1031	0	0
lg7	hk1033	0	0
lg7	hk1034	0	0
lg7	hk1036	0	0
lg7	hk1037	0	0
lg7	hk1039	0	0
lg7	hk1040	0	0
lg7	hk1041	0	0
lg7	hk1043	0	0
lg7	hk1044	0	0
lg7	hk1046	0	0
lg7	hk1048	0	0
lg7	hk1051	0	0
lg7	hk1058	0	0
lg7	hk1060	0	0
lg7	hk1062	0	0
lg7	hk1052	0	0
lg7	hk1053	2.067	2.07
lg7	hk1054	3.669	1.6
lg7	hk1057	6.652	2.98
lg7	hk1050	8.247	1.59
lg7	hk1049	9.986	1.74
lg7	hk1061	12.373	2.39
lg7	hk1047	14.863	2.49
lg7	hk1056	17.326	2.46
lg7	hk1055	17.885	0.56
lg7	hk1045	20.248	2.36
lg7	hk1059	27.998	7.75
lg7	hk1028	35.05	7.05
lg7	hk1020	38.007	2.96
lg7	hk1018	40.007	2
lg7	hk1017	40.326	0.32
lg7	hk1035	42.145	1.82
lg7	hk1042	43.301	1.16
lg7	hk1015	44.454	1.15
lg7	hk1032	46.052	1.6
lg7	hk1021	47.216	1.16
lg7	hk1022	48.88	1.66
lg7	hk1029	53.006	4.13
lg7	hk1038	58.832	5.83
lg7	hk1071	91.933	33.1
lg7	hk1072	96.261	4.33
lg8	hk8948	0	0
lg8	hk8954	0	0
lg8	hk8994	0	0
lg8	hk8995	0	0
lg8	hk8996	0	0
lg8	hk8997	0	0
lg8	hk8998	0	0
lg8	hk9000	0	0
lg8	hk9001	0	0
lg8	hk9002	0	0
lg8	hk9003	0	0
lg8	hk9006	0	0
lg8	hk9007	0	0
lg8	hk9008	0	0
lg8	hk9009	0	0
lg8	hk9011	0	0
lg8	hk9012	0	0
lg8	hk9013	0	0
lg8	hk9014	0	0
lg8	hk9017	0	0
lg8	hk9018	0	0
lg8	hk9021	0	0
lg8	hk9022	0	0
lg8	hk9025	0	0
lg8	hk9026	0	0
lg8	hk9029	0	0
lg8	hk9030	0	0
lg8	hk9033	0	0
lg8	hk9041	0	0
lg8	hk9042	0	0
lg8	hk9043	0	0
lg8	hk9044	0	0
lg8	hk9045	0	0
lg8	hk9046	0	0
lg8	hk9047	0	0
lg8	hk9052	0	0
lg8	hk9053	0	0
lg8	hk9054	0	0
lg8	hk9055	0	0
lg8	hk9058	0	0
lg8	hk9059	0	0
lg8	hk9061	0	0
lg8	hk9062	0	0
lg8	hk9051	0	0
lg8	hk9050	9.806	9.81
lg8	hk9049	16.347	6.54
lg8	hk9048	17.592	1.24
lg8	hk9057	25.273	7.68
lg8	hk9056	30.204	4.93
lg8	hk9060	36.203	6
lg8	hk8950	66.599	30.4
lg8	hk8952	68.457	1.86
lg8	hk8951	70.68	2.22
lg8	hk8953	72.693	2.01
lg8	hk8946	75.416	2.72
lg8	hk8947	76.516	1.1
lg8	hk8949	80.042	3.53
lg8	hk9015	97.712	17.67
lg8	hk8985	104.787	7.08
lg8	hk8986	110.781	5.99
lg8	hk8989	115.278	4.5
lg8	hk8991	117.735	2.46
lg8	hk8990	117.906	0.17
lg8	hk8992	120.789	2.88
lg8	hk8988	122.371	1.58
lg8	hk9010	123.634	1.26
lg8	hk8987	125.344	1.71
lg8	hk8999	126.721	1.38
lg8	hk9004	130.164	3.44
lg8	hk9005	132.719	2.56
lg8	hk9064	144.769	12.05
lg8	hk9063	149.962	5.19
lg8	hk9067	159.599	9.64
lg8	hk9066	164.283	4.68
lg8	hk9065	170.406	6.12
lg8	hk9028	188.195	17.79
lg8	hk9027	188.697	0.5
lg8	hk9024	192.888	4.19
lg8	hk9031	195.84	2.95
lg8	hk9023	198.787	2.95
lg8	hk9032	202.105	3.32
lg8	hk9020	207.573	5.47
lg9	hk6417	0	0
lg9	hk6418	0	0
lg9	hk6422	0	0
lg9	hk6428	0	0
lg9	hk6429	0	0
lg9	hk6431	0	0
lg9	hk6432	0	0
lg9	hk6433	0	0
lg9	hk7666	0	0
lg9	hk7667	0	0
lg9	hk7668	0	0
lg9	hk7669	0	0
lg9	hk7670	0	0
lg9	hk7675	0	0
lg9	hk7676	0	0
lg9	hk7677	0	0
lg9	hk7678	0	0
lg9	hk7679	0	0
lg9	hk7680	0	0
lg9	hk7681	0	0
lg9	hk7682	0	0
lg9	hk7683	0	0
lg9	hk7684	0	0
lg9	hk7685	0	0
lg9	hk7686	0	0
lg9	hk7687	0	0
lg9	hk7688	0	0
lg9	hk7689	0	0
lg9	hk7690	0	0
lg9	hk7691	0	0
lg9	hk7692	0	0
lg9	hk7693	0	0
lg9	hk7694	0	0
lg9	hk7698	0	0
lg9	hk7699	0	0
lg9	hk7700	0	0
lg9	hk7701	0	0
lg9	hk7702	0	0
lg9	hk7703	0	0
lg9	hk7704	0	0
lg9	hk7705	0	0
lg9	hk7706	0	0
lg9	hk7707	0	0
lg9	hk7711	0	0
lg9	hk7713	0	0
lg9	hk7714	0	0
lg9	hk7715	0	0
lg9	hk7717	0	0
lg9	hk7718	0	0
lg9	hk7719	0	0
lg9	hk7720	0	0
lg9	hk7722	0	0
lg9	hk7723	0	0
lg9	hk7724	0	0
lg9	hk7727	0	0
lg9	hk7728	0	0
lg9	hk7730	0	0
lg9	hk7731	0	0
lg9	hk7732	0	0
lg9	hk7733	0	0
lg9	hk7734	0	0
lg9	hk7735	0	0
lg9	hk7736	0	0
lg9	hk9916	0	0
lg9	hk9917	0	0
lg9	hk9918	0	0
lg9	hk9919	0	0
lg9	hk9920	0	0
lg9	hk9921	0	0
lg9	hk9922	0	0
lg9	hk9923	0	0
lg9	hk9924	0	0
lg9	hk9925	0	0
lg9	hk9926	0	0
lg9	hk9927	0	0
lg9	hk9928	0	0
lg9	hk9929	0	0
lg9	hk9930	0	0
lg9	hk9931	0	0
lg9	hk9932	0	0
lg9	hk9933	0	0
lg9	hk9934	0	0
lg9	hk9935	0	0
lg9	hk9936	0	0
lg9	hk9937	0	0
lg9	hk9938	0	0
lg9	hk9939	0	0
lg9	hk9940	0	0
lg9	hk9941	0	0
lg9	hk9942	0	0
lg9	hk9943	0	0
lg9	hk9944	0	0
lg9	hk9945	0	0
lg9	hk9946	0	0
lg9	hk9947	0	0
lg9	hk9948	0	0
lg9	hk9949	0	0
lg9	hk9950	0	0
lg9	hk9951	0	0
lg9	hk9952	0	0
lg9	hk9953	0	0
lg9	hk9954	0	0
lg9	hk9955	0	0
lg9	hk9956	0	0
lg9	hk9957	0	0
lg9	hk9958	0	0
lg9	hk9959	0	0
lg9	hk9960	0	0
lg9	hk9961	0	0
lg9	hk9962	0	0
lg9	hk9963	0	0
lg9	hk9964	0	0
lg9	hk9965	0	0
lg9	hk9966	0	0
lg9	hk9967	0	0
lg9	hk9968	0	0
lg9	hk2984	0	0
lg9	hk2983	7.399	7.4
lg9	np506	10.522	3.12
lg9	hk6420	29.621	19.1
lg9	hk6419	35.854	6.23
lg9	hk6421	38.324	2.47
lg9	hk6430	48.476	10.15
lg9	hk6425	52.626	4.15
lg9	hk6426	55.087	2.46
lg9	hk6427	58.066	2.98
lg9	hk1377	59.028	0.96
lg9	hk6423	60.628	1.6
lg9	hk6424	64.319	3.69
lg9	hk1379	64.854	0.53
lg9	hk1376	68.315	3.46
lg9	hk6434	68.99	0.67
lg9	hk1375	71.78	2.79
lg9	hk1378	75.151	3.37
lg9	hk7697	110.773	35.62
lg9	hk7672	122.267	11.49
lg9	hk7671	123.209	0.94
lg9	hk7729	124.881	1.67
lg9	hk7721	126.194	1.31
lg9	hk7726	127.521	1.33
lg9	hk7725	128.11	0.59
lg9	hk7673	128.888	0.78
lg9	hk7674	129.863	0.97
lg9	hk7695	131.147	1.28
lg9	hk7708	132.759	1.61
lg9	hk7716	134.286	1.53
lg9	hk7709	138.616	4.33
lg9	hk7710	141.279	2.66
lg9	hk7712	143.407	2.13
Note: The first column is the linkage group number, the second column the marker number, the third column the linkage distance, and the fourth column is the middle distance between the two markers; 0 means that the linkage distance is zero and is the starting point;
