# Supplementary material for: Construction of a high-density genetic map and QTL localization of body weight and wool production related traits in Alpine Merino sheep based on WGR
Source: BMC Genomics. 2024 Jun 27;25:641. doi: 10.1186/s12864-024-10535-4 (PMC11212225; doi:10.1186/s12864-024-10535-4)
Supplement: Supplementary file 6 — Supplementary Material 6 [file 12864_2024_10535_MOESM6_ESM.xlsx]

## Sheet: selected.qtl.geno-20200512
Table S4. Genotyping information and location of each SNP
#CHROM	POS	REF	Y79899398	Y78333345	Y79899411	Y79896109	Y79899157	Y79899224	Y79898645	Y79899653	Y79898660	Y79898466	Y78333348	Y79896152	Y79899240	Y79898840	Y79899499	Y79898215	Y79896264	Y78333266	Y79899395	Y79896355	Y79896257	Y79898251	Y79898038	Y79900015	Y79898939	Y79899094	Y79899523	Y79898248	Y79898949	Y79899017	Y79896262	Y79898952	Y79899137	Y79898468	Y79899916	Y79898943	Y78333366	Y79898242	Y79898624	Y79899004	Y78333343	Y79899485	Y79899931	Y79899480	Y79898021	Y79899513	Y79899414
1	213514146	C	CA	CA	CA	CA	CA	AA	AA	AA	CC	AA	CA	AA	AA	CA	CC	CA	CA	CA	CA	CA	CC	AA	AA	CC	CC	CA	CA	AA	AA	AA	CA	CA	AA	CA	CA	CC	AA	CA	AA	AA	CA	CA	CA	CA	CA	CC	AA
1	213514195	T	TG	TG	TG	TT	TG	GG	GG	GG	TG	GG	TG	GG	GG	TG	TG	TG	TG	TG	TG	TG	TT	GG	GG	TT	TT	TT	TG	GG	GG	GG	TT	TG	GG	TG	TG	TT	TG	TG	GG	GG	TG	TG	TG	TG	TT	TT	GG
1	213515086	C	CA	CA	CA	CA	CA	AA	AA	AA	CA	AA	CA	AA	AA	AA	CA	CA	CA	CA	CA	AA	CC	AA	AA	CC	CC	CA	CA	AA	AA	CA	CC	CA	AA	AA	CA	CC	CA	CA	AA	AA	CA	CA	AA	CA	CA	CC	--
1	218993273	C	CT	CT	TT	TT	CT	TT	CT	CT	CT	CC	CT	CT	CC	TT	CT	CT	CT	CT	CT	CC	--	CC	CT	CC	CT	--	CT	CT	TT	CC	TT	CT	CT	CC	CT	CC	CT	CC	CT	CC	CT	TT	CT	CC	TT	CT	CT
1	218993355	G	GC	GC	CC	CC	CC	CC	GC	CC	GC	GG	GC	GC	GG	CC	GC	GC	CC	GC	GC	GG	CC	GG	GC	GG	GC	--	GC	GC	GC	--	CC	GG	GC	GG	GC	GG	GC	GG	GC	GG	GC	CC	GC	GG	CC	--	GC
1	218994449	C	CA	CC	AA	--	CC	AA	CA	CA	CA	CC	CA	CA	CC	AA	CC	CA	CA	CA	CA	CC	AA	CC	CA	CA	--	CA	CA	CA	CC	CA	AA	CC	CA	CC	--	CA	CA	CC	CA	CC	CC	AA	AA	--	AA	CA	CA
1	219026928	C	CT	CT	TT	CT	CT	CT	CC	CT	CT	CC	CT	CT	CC	TT	TT	TT	TT	CT	CC	CC	TT	CC	CT	CT	CT	CT	CC	CT	CT	CT	CT	CC	CT	CC	CC	TT	CT	CC	CT	CC	CT	TT	CT	CT	TT	CC	CT
1	219122369	T	TG	TT	GG	TG	TG	TT	TG	TG	GG	TT	TG	TG	TT	TG	GG	GG	TT	TG	TG	TT	GG	TT	TG	TT	GG	TG	TG	TG	TG	TG	--	TT	TG	TT	GG	GG	TG	TT	TG	TT	TT	GG	TG	TG	GG	GG	TT
1	219122396	C	CG	CC	GG	GG	CG	CC	CG	CG	GG	CC	CG	CG	CC	CG	CG	GG	CG	CG	CG	CC	GG	CC	CG	CC	GG	CG	CG	CG	CG	CG	--	CC	CG	CC	GG	GG	CG	CC	CG	CC	CC	GG	CG	CG	GG	GG	CC
1	219123010	C	CA	CA	AA	CA	CA	CC	CA	CA	AA	CC	CA	CC	CC	AA	AA	AA	AA	CA	CA	CC	AA	CC	CA	CA	AA	CA	CA	CA	CA	CA	AA	CC	CA	CC	AA	AA	CA	CC	CA	CA	CC	AA	CA	AA	AA	AA	CC
1	219124936	C	CG	CG	GG	CG	CG	CC	CG	CG	GG	CC	CG	CC	CC	GG	GG	GG	--	CG	CG	CC	GG	CC	CG	GG	GG	CG	CG	CG	CG	CG	GG	CC	CG	CC	GG	GG	CG	CC	CG	CC	--	GG	CG	CG	GG	--	CC
1	219131713	G	AA	GA	--	GA	GA	--	GA	GA	AA	GG	GA	GA	GG	AA	--	AA	GA	GA	GA	GG	AA	GG	GA	GA	AA	GA	GA	GA	GA	GA	AA	GG	GA	GG	AA	AA	--	GG	GA	GG	GG	AA	AA	GA	--	GA	GG
1	223122183	A	AA	AA	AA	AA	AA	AA	TT	AA	AT	AT	AT	TT	AA	AA	AA	AA	AA	AT	AA	AT	TT	AT	AT	AA	AT	AT	AA	TT	AT	TT	AA	AA	AA	AT	TT	AA	AT	TT	AT	TT	TT	AT	AA	AA	AT	TT	AA
1	223122319	G	GG	GG	GG	GG	GG	GG	CC	GG	GC	GC	GC	CC	CC	GG	GG	GG	GG	GC	GC	GC	CC	GC	GG	GG	GC	GC	GG	CC	GC	GC	GG	GG	GG	GC	CC	GG	GC	CC	GC	CC	GC	GC	GC	GG	GC	CC	GG
1	223122453	A	AA	AA	AA	AA	AA	AA	GG	AG	AG	GG	AG	GG	AG	AG	AG	AA	AA	AG	AG	AG	GG	GG	AG	AA	AG	AG	AA	GG	AG	GG	AG	AA	AG	AG	GG	AA	AG	GG	AG	GG	GG	AG	AG	AG	AG	GG	AA
1	223141726	T	TT	TT	TT	TT	TT	--	AA	TT	TA	AA	TA	AA	TA	TA	TT	TT	TT	TA	TT	TA	AA	TA	TA	TT	TA	TA	--	AA	TA	AA	TT	TT	TT	TT	AA	TT	TA	AA	TA	AA	TA	TA	TA	TT	TA	AA	TT
1	223158777	A	AA	AA	AA	AA	AA	AA	GG	AA	AG	AG	AG	GG	AG	AA	AA	AA	AA	AG	AA	AG	GG	AG	AG	AA	AG	AA	AA	GG	AG	GG	AA	AA	AA	AG	GG	AA	AG	GG	AG	GG	AG	AG	AG	AA	AG	GG	AA
1	223161523	G	GG	GA	GG	GG	--	GG	AA	GG	GA	AA	GA	AA	GA	GA	GG	GG	GA	GA	GA	AA	AA	AA	GA	GG	GA	GA	GG	AA	GA	AA	GA	GA	GG	AA	AA	GG	AA	AA	GA	AA	GA	GA	GA	GA	GA	AA	GG
1	223161560	C	CC	CC	CC	CC	CC	CC	TT	CC	CT	TT	CT	TT	CT	TT	CC	CC	CC	CT	TT	CT	TT	TT	CT	CC	CT	CT	CC	TT	CT	TT	CT	CC	CC	TT	TT	CC	TT	CT	CT	CT	CT	CT	CT	--	CT	CT	CC
1	223167260	C	--	CC	CC	CC	CC	CC	CG	CG	CG	CC	CG	GG	CG	CC	CG	CC	CC	CG	CC	CC	GG	GG	CG	CG	GG	CG	CC	CG	CG	GG	CC	--	CG	CG	GG	CC	CG	GG	CG	GG	CG	CG	CG	CC	CG	GG	CC
1	223167372	T	TT	TT	TT	TT	TT	TT	CC	TC	TC	TC	TC	CC	TC	TC	TC	TT	TT	TC	TC	TC	CC	CC	TC	TC	TC	TC	TT	CC	TC	CC	TT	TT	TC	TT	CC	TT	TC	CC	TC	CC	TC	TC	--	TT	TT	--	TT
1	223167457	G	GG	GG	GG	GG	GG	GG	AA	GA	GA	GA	GA	AA	GA	GA	GG	GG	GG	GA	GA	GA	GA	GG	GA	GA	GA	GA	GG	AA	GA	AA	GG	GG	GA	GG	GA	GG	GA	AA	GA	AA	GA	GA	--	GG	GA	--	GG
1	223167468	C	CC	CC	CC	CC	CC	CC	TT	CT	CT	CT	CT	TT	CT	TT	CC	CC	CC	CT	CT	TT	TT	CC	CT	CT	CT	CT	CC	TT	CT	TT	CC	CC	CT	CC	TT	CC	CT	TT	CT	TT	CT	CT	--	CC	CT	--	CC
1	223167760	A	AA	AA	AA	AA	AA	AA	GG	AG	AG	AG	AG	GG	GG	AA	AG	AA	AA	AG	AG	AG	GG	AG	AG	AG	AG	AG	AA	GG	AG	GG	AA	AA	AG	AG	GG	AA	AG	GG	AG	GG	GG	AG	AA	AA	AG	GG	AA
1	223167818	A	AG	GG	GG	GG	GG	GG	AA	AG	AG	AA	AG	AA	AA	AG	AG	GG	GG	AG	AG	AG	AA	AG	AG	AA	AG	AG	GG	AA	AA	AA	GG	GG	AG	AG	AA	GG	AA	AA	AG	AA	AA	AG	AG	GG	AG	AA	GG
1	223171571	T	TT	TT	TT	TT	TT	TT	TC	TC	TC	TC	TC	CC	TC	TC	TC	TT	TT	TC	TT	TC	CC	TT	TC	TC	TC	TC	TT	TC	TC	CC	TT	TT	TC	TC	CC	TT	TC	CC	TC	CC	TT	TC	TC	TT	TC	CC	TT
1	223171732	G	GG	GG	GG	GG	GG	GG	AA	GA	GA	GA	GA	AA	GA	GA	GA	GG	GG	GA	GG	GA	AA	GA	GA	GA	GA	GA	GG	AA	AA	AA	GG	GG	GG	AA	AA	GG	GA	AA	GA	AA	GA	GA	GG	GG	GA	AA	GG
1	223173911	G	GG	GG	--	GG	GG	GG	CC	GC	GC	GC	GC	CC	GC	GC	CC	GG	GG	GC	GG	CC	CC	GC	CC	GC	GC	GC	GG	CC	GC	CC	GG	GG	GC	GC	CC	GG	GC	CC	GC	CC	CC	GC	GC	GG	GC	CC	GG
1	223174177	G	--	GG	GG	GG	GG	GG	AA	GA	GA	AA	GA	AA	GA	GA	GA	GG	GG	GA	GG	GA	AA	GA	GA	AA	GA	GA	GG	AA	GA	AA	GG	GG	GA	GA	AA	GG	GA	GA	GA	AA	AA	GG	GA	GG	GA	AA	GG
1	223174210	C	--	CC	CC	CC	CC	CC	TT	CT	CT	CT	CT	TT	CT	CT	CT	CC	CC	CT	CC	--	TT	CT	CT	CC	CT	CT	CC	TT	CT	TT	CC	CC	CT	CT	TT	CC	CT	CT	CT	TT	TT	CT	CT	CC	CT	TT	CC
1	223174277	T	TT	TT	TT	TT	--	TT	CC	TC	TC	CC	TC	CC	TC	TC	TC	TT	TT	TC	CC	TC	CC	CC	TC	TC	TC	TC	TT	CC	TC	CC	TC	TT	TC	CC	CC	TT	TC	CC	TC	CC	CC	TC	TC	TT	TC	CC	--
1	223175956	T	TT	TT	TT	TT	TT	TT	CC	TC	TC	TC	TC	CC	TC	TC	--	TT	TT	TC	TT	CC	CC	TC	TT	TT	TC	--	TT	CC	TC	CC	TT	TT	TC	TC	CC	TT	TC	CC	TC	CC	TC	TC	TC	TT	TC	CC	TT
1	223176008	A	AA	AA	AA	AA	AA	AA	GG	AG	AG	AG	AG	GG	AG	AG	AG	AA	AA	AG	AA	GG	GG	AG	AG	AA	AG	AA	AA	GG	AG	GG	AG	AA	AG	AG	--	AA	AG	GG	AG	GG	AG	AG	AG	AA	GG	GG	AA
1	223178093	T	TT	TT	TT	TT	TT	TT	AA	TA	TT	AA	TA	AA	TA	TA	TT	TT	TT	TA	TA	TA	AA	AA	TT	TT	TA	TA	TT	AA	TA	AA	TA	TT	TA	TA	AA	TT	TA	AA	TA	AA	TA	TA	TT	TT	TT	TA	TT
1	223178241	A	AA	AA	AA	AA	AA	AA	TT	AT	AT	TT	AT	TT	AT	AA	AT	AA	AA	AT	TT	AA	AT	TT	AT	AA	AT	AT	AA	TT	AT	AT	AT	AA	AT	TT	TT	AA	AT	AT	AT	TT	AT	AT	AT	AA	AA	TT	AA
1	223178276	T	TT	TT	TT	TT	TT	TT	CC	TC	TC	CC	TC	CC	TC	TT	TC	TT	TT	TC	CC	TT	TC	CC	TC	TT	TC	TC	TT	CC	TC	CC	TC	TT	TC	CC	CC	TT	TC	TC	TC	CC	CC	TC	TC	TT	TC	CC	TT
1	223178545	C	CC	CC	CC	CC	CC	CC	TT	CT	TT	CT	CT	TT	CT	CT	CC	CC	CC	CT	CC	CC	TT	CT	CT	CC	TT	CT	CC	TT	CT	TT	CC	CC	CT	CT	TT	CC	TT	TT	CT	TT	CT	CT	CT	CC	CT	TT	CC
1	223178970	C	CC	CC	CC	CC	CC	CC	TT	TT	CT	CT	CT	TT	CT	TT	TT	CC	CC	CT	CC	CT	TT	CT	CT	CC	CT	CC	CC	TT	CT	TT	CC	CC	CT	TT	TT	CC	CC	TT	CT	TT	CT	CC	CT	CC	CT	TT	CC
1	223178976	G	GG	GG	GG	GG	GG	GG	CC	CC	GC	GC	GC	CC	GC	CC	CC	GG	GG	GC	GG	GC	CC	GC	GC	GG	GC	GG	GG	CC	GC	CC	GG	GG	GC	CC	CC	GG	GG	CC	GC	CC	GC	GG	GC	GG	GC	CC	GG
1	223179167	G	GG	GG	GG	GG	--	GG	AA	GA	GA	GA	GA	AA	GA	AA	GA	GG	GG	GA	GG	GA	AA	GA	GA	GG	GA	GA	GG	AA	GA	AA	GG	GG	GA	AA	AA	GG	GA	AA	GA	AA	GA	GA	GA	GG	GA	AA	GG
1	223179185	G	GG	GG	GG	GG	--	GG	AA	GA	GA	GA	GA	AA	GA	AA	GA	GG	GG	GA	GG	GA	AA	GA	GA	GG	GA	GA	GG	AA	GA	AA	GG	GG	GA	AA	AA	GG	GA	AA	GA	AA	GA	GA	GA	GG	GA	AA	GG
1	223179847	C	CC	CC	CC	CC	CC	CC	AA	CA	CA	CA	CA	AA	CA	CA	CA	CC	CC	CA	CC	CA	AA	CA	CA	CC	CA	CA	CC	AA	CA	AA	CC	CC	CA	CA	AA	CC	CA	CA	CC	AA	CA	CA	AA	CC	CA	AA	CC
1	223180201	C	CC	CC	CC	CC	CC	CC	TT	CT	CT	CT	CT	TT	CT	CT	CT	CC	CC	CT	CC	CT	TT	CT	CT	CC	CT	TT	CC	TT	CT	TT	CC	CC	CT	CT	TT	CC	TT	TT	CT	TT	CT	CT	CT	CC	CT	TT	CC
1	223180682	C	TT	TT	TT	TT	TT	TT	CC	CT	CT	CC	CT	CC	CT	CT	CT	TT	TT	CT	CC	CT	CC	CC	CT	TT	CC	CT	TT	CC	CT	CC	CT	TT	CT	CC	CC	TT	CT	CC	CT	CC	CT	CT	CT	--	CT	CC	TT
1	223180690	A	AA	AA	AA	AA	AA	AA	GG	AG	AG	AG	AG	GG	AG	AG	AG	AA	AA	AG	AA	AG	GG	AA	AG	AA	AG	AG	AA	GG	AG	GG	AA	AA	AG	AG	GG	AA	AG	GG	AG	GG	AG	AG	AG	AA	AG	GG	AA
1	223181000	G	GG	GG	GG	GG	GG	GG	AA	GA	GA	AA	GA	AA	GA	GA	GA	GG	GG	GA	AA	GA	AA	AA	GA	GA	GA	GA	GG	AA	GG	AA	GA	GG	AA	AA	AA	GG	GA	AA	GA	AA	GA	GA	GG	GG	GA	AA	GG
1	223181160	C	CC	CC	CC	CC	CC	CC	TT	CT	CT	TT	CT	TT	CC	CT	TT	CC	CC	CT	TT	--	TT	TT	CT	CT	CT	CT	CC	TT	CC	TT	CT	--	CT	TT	TT	CC	CT	TT	CT	TT	CT	CT	CC	CC	CT	CT	CC
1	223181286	A	AA	AA	AA	AA	AA	AA	AG	AG	AG	GG	AG	--	AG	AG	AG	AA	AA	AG	AG	AG	GG	GG	AG	AA	AG	AG	AA	GG	AG	GG	AG	AA	AG	GG	GG	AA	GG	GG	AG	GG	--	AG	AA	AA	AA	GG	AA
1	223181870	G	GG	GG	GG	GG	GG	GG	AA	GA	GA	GA	GA	AA	GA	GA	GA	GG	GG	GA	GG	--	AA	GA	GG	GG	GA	GA	GG	AA	GA	AA	GG	GG	GA	GA	AA	GG	GA	AA	GA	AA	--	AA	GA	GG	GA	AA	GG
1	223186180	C	CC	CC	CC	CC	CC	CC	CA	CA	CA	CA	CA	AA	CA	AA	CA	CC	CC	CA	CC	AA	AA	AA	CC	CC	CA	CA	CC	AA	AA	AA	CC	CC	CA	CA	AA	--	CC	AA	CA	AA	CA	CA	AA	CC	CC	AA	CC
1	223186368	G	GG	GG	GG	GG	GG	GG	TT	GT	GT	GT	GT	GT	GT	GT	GT	GG	GG	GT	GG	GT	TT	GT	GT	GG	GT	GT	GG	TT	GT	TT	GG	GG	GT	GT	TT	GG	GT	TT	GT	TT	GT	GT	GT	GG	GT	TT	GG
1	223186392	T	TT	TT	TT	TT	TT	TT	GG	TG	TG	GG	TG	TG	TG	TG	TG	TT	TT	TG	TG	TG	GG	GG	TG	TT	TG	TG	TT	GG	TG	GG	TG	TT	TG	GG	GG	TT	TG	GG	TG	GG	TG	TG	TG	TT	TG	GG	TT
1	223186413	T	TT	TT	TT	TT	TT	TT	CC	TC	CC	CC	TC	CC	TC	TC	TC	TT	TT	TC	TC	--	CC	CC	TC	TT	TC	TC	TT	CC	TC	CC	TC	TT	TC	CC	CC	TT	TC	CC	TC	CC	TC	TC	TC	TT	TC	TC	TT
1	223186476	G	GG	GG	GG	GG	GG	GG	AA	GA	GA	AA	GA	AA	GA	GA	GA	GG	GG	GA	GA	GA	AA	AA	GA	GG	GA	GA	GG	AA	GA	AA	GA	GG	GG	AA	AA	GG	GG	AA	GA	AA	GA	GA	GA	GG	GA	AA	GG
1	223186525	C	CC	CC	CC	CC	CC	CC	TT	CT	CT	CT	CT	TT	CT	CT	CT	CC	CC	CT	CC	CT	TT	CC	CT	CC	CT	CT	CC	TT	CT	TT	CC	CC	CT	TT	TT	CC	CT	TT	CT	TT	CT	CT	CT	CC	CT	TT	CC
1	223186588	T	TT	TT	TT	TT	TT	TT	GG	TG	TG	GG	TG	GG	TG	TT	TG	TT	TT	TG	TG	TG	GG	TG	TT	TT	TG	GG	TT	GG	TG	GG	TG	TT	TG	TG	GG	TT	TG	GG	TG	GG	TG	TG	TG	TT	TG	GG	TT
1	223186744	A	AA	AA	AA	AA	AA	AA	GG	AG	AG	GG	AG	GG	AG	AG	AA	AA	AA	AG	AA	--	GG	GG	AG	AA	AG	AG	AA	GG	AG	GG	AG	AA	AG	GG	GG	AA	AA	GG	AG	GG	AG	AG	AG	AA	AA	GG	AA
1	223187057	C	CC	CC	CC	CC	CC	CC	AA	CA	CA	CA	CA	AA	CA	CA	CA	CC	CC	CA	CC	CA	AA	CC	CA	CC	CA	CA	CC	AA	AA	AA	CC	CC	CA	CA	AA	CC	CA	AA	CA	AA	CA	CA	CA	CC	CA	CA	CC
1	223187161	G	GG	GG	GG	--	GG	GG	AA	AA	GA	GA	GA	AA	GA	GA	--	GG	GG	GA	GG	GA	AA	GA	GA	GG	GA	GA	GG	AA	GA	AA	GG	GG	GA	GA	AA	GG	GA	AA	GA	AA	GA	GA	AA	GG	GA	AA	GG
1	223189279	A	AG	AA	AG	AA	AG	AA	GG	AG	GG	AG	AG	GG	AG	AG	GG	AG	AA	AG	AA	AG	GG	AG	AG	AG	AG	AG	AG	AG	AG	GG	AA	AA	AG	AG	GG	AA	AG	AG	AA	GG	AG	AG	AG	AA	AA	GG	AG
1	223189385	C	CA	CC	CC	CC	CC	CC	AA	CA	CA	CA	CA	AA	CA	CA	CA	CC	CC	CA	CC	CC	AA	CA	CA	CA	CA	CA	CC	AA	CA	AA	CC	CC	CA	CA	AA	CC	CA	CA	CC	AA	CA	CA	CA	CC	CA	AA	CC
1	223189513	C	CC	CC	CC	CC	--	CC	TT	CT	CT	CT	CT	TT	CT	CT	CT	CC	CC	CT	CC	CC	TT	TT	CT	CC	CT	CC	CC	CT	CT	TT	CC	CC	CT	CT	TT	CC	TT	CT	CT	TT	CT	CT	CT	CC	TT	TT	CC
1	223189926	A	AA	AA	AA	AA	AA	--	GG	AG	AG	GG	AG	GG	AG	AG	AG	AA	AA	AG	AG	AG	GG	GG	AA	AA	GG	AG	AA	GG	--	GG	GG	AA	AG	GG	GG	AA	AG	GG	AG	GG	AG	AG	AA	AA	AG	GG	AA
1	223190221	C	CC	CC	CC	CC	CC	CC	TT	CT	CT	TT	CT	TT	CT	CT	CC	CC	CC	CT	CC	CT	TT	CT	CT	CC	TT	CT	CC	TT	CT	CT	CC	CC	CT	TT	TT	CC	CT	CT	CT	TT	CT	CT	CC	CC	CT	TT	CC
1	223190284	A	AA	AA	AA	AA	AA	AA	GG	AG	AG	GG	AG	--	AG	AG	AG	AA	AA	AG	AA	AG	GG	AG	AG	AA	AG	AG	AA	GG	AG	GG	AA	AA	AG	AG	GG	AA	AG	AG	AG	GG	AG	AG	AA	AA	AG	GG	AA
1	223190327	C	CC	CC	CC	CC	CC	CC	TT	CT	CT	CT	CT	CT	CT	CT	CT	CC	CC	CT	CC	CT	TT	CT	CT	CC	CT	CT	CC	TT	CT	TT	CC	CC	CT	CT	TT	CC	CT	TT	CC	TT	CT	CT	CC	CC	CT	TT	CC
1	223190352	T	TT	TT	TT	TT	TT	TT	AA	TA	TA	TA	TA	AA	TA	TA	TA	TT	TT	TA	TT	TA	AA	AA	TA	TT	TA	TT	TT	AA	TA	AA	TT	TT	TA	TA	AA	TT	TA	AA	TT	AA	TA	TA	TT	TT	TA	AA	TT
1	223190424	T	TT	TT	TT	TT	TT	TT	CC	CC	TC	CC	TC	CC	TC	TC	TC	TT	TT	TC	TT	TC	CC	CC	TC	TT	TT	TC	TT	CC	TT	CC	TC	TT	TC	CC	CC	TT	TC	CC	TC	CC	TC	TC	TT	TT	TC	CC	TT
1	223190651	G	GG	GG	GG	GG	GG	GG	TT	GT	GT	TT	GT	TT	GT	GT	TT	GG	GG	GT	GG	GT	TT	TT	GT	GG	GT	GT	GG	TT	GG	TT	TT	GG	GT	TT	GT	GG	GT	TT	GT	TT	GT	GT	GT	GG	GT	TT	GG
1	223190683	G	GG	GG	GG	GG	GG	GG	CC	GC	GC	GC	GC	CC	GC	GC	GC	GG	GG	GC	GG	GC	CC	GC	GC	GG	GC	GC	GG	CC	GG	CC	GG	GG	GC	GC	GC	GG	GC	CC	GC	CC	GC	GG	GC	GG	GC	CC	GG
1	223190859	T	TT	TT	TT	--	TT	TT	CC	TC	TC	CC	TC	CC	TC	TC	TC	TT	TT	TC	TC	TC	CC	CC	TC	TT	TT	TC	TT	TC	TC	CC	TC	TT	TC	CC	TC	TT	TC	CC	TC	CC	TC	TC	TT	TT	TC	CC	TT
1	223191990	C	CC	CC	CC	CC	CC	CC	TT	CT	CT	CT	CT	--	CT	CT	CT	CC	CC	CT	CC	CT	TT	CT	CT	CC	CT	CT	CC	TT	CT	TT	CC	CC	CT	CT	TT	CC	CT	TT	TT	TT	CT	CC	CC	CC	CT	TT	CC
1	223192016	A	AA	AA	AA	AA	AA	AA	GG	AG	AG	AG	AG	GG	AG	AG	AG	AA	AA	AG	AA	AG	GG	AG	AG	AA	AG	AG	AA	GG	AG	GG	AA	AA	AG	AG	GG	AA	AG	GG	AG	GG	AA	AG	AA	AA	AG	GG	AA
1	223197527	C	CC	CC	CC	CC	CC	CC	TT	CT	CT	CT	CT	TT	TT	CT	CT	CC	CC	CT	CC	TT	TT	TT	CT	CC	CT	CC	CC	TT	CT	TT	CC	CC	CT	CT	TT	CC	CT	TT	CT	TT	CT	--	CT	CC	CT	TT	CC
1	223198011	T	TT	TT	TT	TT	TT	TT	CC	TC	TC	TC	TC	CC	TC	TC	TC	TT	TT	TC	TT	TC	CC	TT	TC	TT	TC	TC	TT	CC	TC	CC	TT	TT	TC	TC	CC	TT	TC	CC	TC	CC	TT	TC	TC	TT	TC	CC	TT
1	223199604	T	TT	TT	TT	TT	TT	TT	CC	TC	TC	TC	TC	CC	TC	TC	TT	TT	TT	TC	TT	CC	TC	TC	TC	TT	TC	CC	TT	CC	TC	CC	TT	TT	TC	TC	CC	TT	TC	CC	TC	CC	TC	TC	CC	TT	TC	CC	TT
1	223200782	T	TT	TT	TT	TT	TT	TT	CC	TC	TC	TC	TC	CC	TC	TC	TC	TT	TT	TC	TT	TC	CC	TC	TC	TT	TC	TC	TT	CC	TC	CC	TT	TT	TC	TC	CC	TT	TC	CC	TC	CC	TC	TC	TC	TT	TC	CC	TT
1	223201022	G	GG	GG	GG	GG	GG	GG	AA	GA	GA	GA	GA	AA	GA	GA	GA	GG	GG	GA	GG	GA	AA	GA	GA	GG	GA	GA	GG	AA	GA	AA	GG	GG	GA	GA	AA	GG	AA	AA	GA	AA	GG	GA	GA	GG	GA	AA	GG
1	223201204	C	CC	CC	CC	CC	CC	CC	TT	CT	CT	CT	CT	TT	CT	TT	CT	CC	CC	CT	CC	CT	TT	TT	CT	CC	CT	CT	CC	TT	CT	TT	CC	CC	CT	CT	TT	CC	CT	TT	CT	TT	CT	CT	CT	CC	CT	TT	CC
1	223201304	G	GG	GG	GG	GG	GG	GG	CC	GC	GC	GC	GC	CC	GC	GC	GG	GG	GG	GC	GG	GG	CC	GC	GC	GG	GC	GC	GG	CC	GC	CC	GG	GG	GC	GC	CC	GG	GC	CC	GC	CC	GC	GC	GC	GG	GC	CC	GG
1	223201691	C	CC	CC	CC	CC	CC	CC	TT	CT	CT	CT	CT	TT	CT	TT	CT	CC	CC	CT	CC	CT	CT	CT	CT	CC	CT	CT	CC	TT	CT	TT	CC	CC	CT	CC	TT	CC	CT	TT	CT	TT	CT	CT	CT	CC	CT	TT	CC
1	223205931	G	GG	GG	GG	GG	GG	GG	AA	GA	AA	GA	GA	AA	GA	AA	GG	GG	GG	GA	GG	GA	AA	GG	GA	GG	GA	GA	GG	AA	GA	AA	GG	GG	GA	GA	AA	GG	GA	AA	GA	AA	GA	GA	GA	GG	GA	GA	GG
1	223206468	A	AA	AA	AA	AA	AA	AA	CC	AA	AC	AC	AC	CC	AC	AC	AC	AA	AA	AC	AA	AC	CC	AC	AC	AA	AC	AC	AA	CC	AC	CC	AA	AA	AC	AC	CC	AA	AC	CC	AC	CC	AC	AC	AC	AA	AC	CC	AA
1	223207421	A	AA	AA	AA	AA	AA	AA	GG	AG	AG	AG	AG	GG	AG	AA	AG	AA	AA	AG	AA	GG	GG	AG	AG	AA	AG	AG	AA	GG	AG	GG	AA	AA	AG	AG	GG	AA	AA	--	AG	GG	AG	AG	AG	AA	AG	GG	AA
1	223211238	G	GG	GG	GG	GG	GG	GG	TT	GT	GT	TT	GT	TT	GT	GT	GG	GG	GG	GT	GT	GT	TT	TT	GG	GT	GT	GT	GG	TT	GT	TT	GT	GG	TT	TT	TT	GG	GT	TT	GT	--	GT	GT	GT	GG	GT	TT	GG
1	223211290	A	AA	AA	AA	AA	AA	AA	AG	AG	AG	AG	AG	GG	AG	AG	AA	AA	AA	AG	AA	GG	GG	AG	AG	AG	AG	AG	AA	GG	AG	GG	AA	AA	AG	AG	GG	AA	AG	GG	AG	GG	AG	AG	AG	AA	AA	GG	AA
1	223211326	T	TT	TT	TT	TT	TT	TT	AA	TA	TA	AA	TA	AA	TA	TA	TT	TT	TT	TA	TA	TA	TA	AA	TA	TA	TA	TA	TT	AA	TA	AA	TA	TT	TA	AA	AA	TT	TA	AA	TA	AA	TA	TA	TA	TT	TT	AA	TT
1	223211659	G	GG	GG	GG	GG	GG	GG	TT	GT	TT	TT	GT	TT	GT	GT	GT	GG	GG	GT	GT	GT	TT	TT	GT	GG	GT	--	GG	TT	GT	TT	GT	GG	GT	TT	TT	GG	GT	TT	GG	TT	GT	GT	GT	GG	GT	TT	GT
1	223211864	C	CC	CC	CC	CC	CC	CC	TT	CT	TT	TT	CT	TT	CT	CT	CC	CC	CC	CT	CT	CT	TT	TT	CT	CT	CT	CT	CC	TT	CC	TT	CT	CC	CT	TT	TT	CC	CT	TT	CT	TT	CT	CT	CT	CC	CT	TT	CC
1	223213727	T	TT	TT	TT	TT	TT	TT	CC	TC	TC	TC	TC	CC	TC	TC	TC	TT	TT	TC	TT	TC	CC	TC	TC	TC	TC	TC	TT	CC	TC	CC	TT	TT	TC	TT	CC	TT	TC	CC	TC	CC	TC	TT	TC	TT	TC	TC	TT
1	223213933	C	CC	CC	CC	CC	CC	CC	AA	CA	CA	AA	CA	AA	CA	CA	CC	CC	CC	CA	CA	CA	AA	AA	CA	CA	CA	CA	CC	AA	CA	AA	CA	CC	CA	AA	AA	CC	CC	AA	CA	AA	CA	CA	CA	CC	CA	AA	CC
1	223215135	A	AA	AA	AA	AA	AA	AA	TT	AT	TT	AT	AT	TT	AT	AT	AT	AA	AA	AT	AA	AA	TT	AT	AT	AT	AT	AT	AA	TT	TT	TT	AA	AA	AT	AT	TT	AA	AT	TT	AT	TT	AT	AT	AT	AA	AT	TT	AA
1	223217831	C	CC	CC	CC	CC	CC	CC	TT	CT	CT	CT	CT	TT	CT	TT	CT	CC	CC	CT	CC	TT	TT	CT	CT	CC	CC	CT	CC	TT	CT	TT	CC	CC	CT	CT	TT	CC	CT	TT	CT	CT	CT	CT	TT	CC	CT	TT	CC
1	223244976	G	GG	GG	GG	GG	GG	GA	AA	AA	GA	AA	GA	AA	--	AA	GA	GG	--	GA	GG	AA	AA	AA	GA	GG	AA	GA	GG	AA	GA	AA	GG	GA	AA	GA	AA	GG	GA	AA	GA	AA	GA	AA	GA	GA	GA	AA	GA
1	223245728	T	TT	TT	TT	TT	TT	TC	TC	CC	TC	TC	TC	CC	TT	TC	TC	TT	TT	TC	TT	TC	CC	TC	TC	TT	TC	TC	TT	CC	TC	CC	TT	TC	CC	TC	CC	TT	TC	CC	TC	CC	TC	CC	TC	TC	TC	CC	TC
1	223247987	T	TT	TT	TT	TT	TT	TA	AA	AA	TT	TA	TA	AA	TA	TA	TT	TT	TT	TA	TT	TA	AA	--	TA	TT	--	TA	TT	AA	TA	AA	TT	TA	AA	TT	AA	TT	TA	AA	TA	AA	TA	TA	TA	TA	TA	AA	TA
1	223260733	G	AA	AA	AA	AA	AA	GA	GG	GG	GA	GA	GA	GG	GA	GA	GA	AA	AA	GA	GA	GA	GG	GA	AA	AA	GA	GA	AA	GG	AA	GG	AA	GA	GG	GG	GG	AA	AA	GG	GA	GG	GA	GA	AA	GA	AA	GG	GA
1	223263755	A	AA	AA	AA	AA	AA	TT	TT	TT	AA	TT	AT	TT	AT	AT	AT	AA	AA	AT	AT	AT	TT	AT	AT	AA	AT	AT	AA	TT	AT	TT	AA	AT	TT	AT	TT	AA	AA	TT	AT	TT	AT	AT	AT	AT	AT	AT	AT
1	223263783	T	TT	TT	TT	TT	TT	AA	AA	AA	TT	AA	TA	AA	TA	TA	TA	TT	TT	TA	TA	TA	AA	TA	TA	TT	TA	TA	TT	AA	TA	AA	TT	TA	AA	TA	AA	TT	TT	AA	TA	AA	TA	TA	TA	TA	AA	AA	TA
1	223263925	T	CC	CC	CC	--	CC	TT	TT	TT	TC	TC	TC	TT	TC	TC	TC	CC	CC	TC	TC	TC	TT	TC	TC	CC	TC	TC	CC	TT	TC	TT	CC	TC	TT	TC	TT	CC	CC	TT	TC	TT	TC	TC	TC	TC	TC	TT	TC
1	223263931	T	CC	CC	CC	--	CC	TC	TT	TT	TC	TC	TC	TT	TC	TC	TC	CC	CC	TC	TC	TC	TT	TC	TC	CC	TC	TC	CC	TT	TC	TT	CC	TC	TT	TC	TT	CC	CC	TT	TC	TT	TC	TC	TC	TC	TC	TT	TC
1	223263997	T	TT	TT	TT	TT	TT	TC	CC	CC	TC	TC	TC	CC	TC	CC	TC	TT	TT	TC	TC	TC	CC	TC	TC	TT	CC	TC	TT	CC	TC	CC	TT	TC	CC	CC	CC	TT	TC	CC	TC	CC	TC	TC	TC	TC	TC	CC	TT
1	223264008	T	TT	TT	TT	TT	TT	TT	CC	CC	TC	TC	TC	TC	TC	TC	CC	TT	TT	TC	TC	TC	CC	TC	TC	TT	TC	TT	TT	CC	TC	CC	TT	TC	CC	TC	CC	TT	TC	CC	TC	CC	TC	TC	TC	TC	TC	--	TT
1	223264010	C	CC	CC	CC	CC	CC	CC	GG	GG	CG	CG	CG	CG	CG	CG	GG	CC	CC	CG	CG	CG	GG	CG	CG	CC	CG	CC	CC	CG	CG	GG	CC	CG	GG	CG	GG	CC	CG	GG	CG	GG	CG	CG	CG	CG	CG	--	CC
1	223264046	A	GG	GG	GG	GG	GG	GG	AA	AA	AG	AG	AG	AA	AG	GG	AG	GG	GG	AG	AG	AG	AA	AG	AG	GG	AG	GG	GG	AA	AG	AA	GG	AG	AA	AG	AG	GG	AG	AA	AG	AG	GG	AG	AG	AA	AG	AG	--
1	223264332	A	CC	CC	CC	CC	CC	AC	AA	AA	AC	AC	AC	AA	AC	AC	AC	CC	CC	AC	AC	AA	AA	AC	AC	AC	AC	CC	CC	AA	AC	AA	CC	AC	AA	AC	AA	CC	AC	AA	AC	AA	AA	AC	CC	AC	AC	AA	AC
1	223264459	C	CC	CC	CC	--	CC	CT	TT	TT	CC	CT	CT	TT	CC	--	CT	CC	CC	CT	CC	CT	TT	CT	CT	CC	CC	CT	CC	TT	CT	TT	CC	CT	TT	CT	TT	CC	CT	--	CT	TT	TT	CT	CT	CT	CT	CT	CT
1	223264505	T	TT	TT	TT	--	TT	CC	CC	CC	TT	TC	TC	CC	TC	--	TC	TT	TT	TC	TT	CC	CC	TC	TC	TT	TC	TC	TT	CC	CC	CC	TT	TC	CC	TC	CC	TT	TC	--	TC	CC	CC	TC	TT	CC	TC	--	TC
1	223264569	C	CC	CC	CC	--	CC	CT	TT	TT	CC	CT	CT	TT	CT	CC	CT	CC	CC	CT	CC	CT	TT	CT	CT	CC	CT	CT	CC	TT	TT	TT	CC	CT	TT	CT	TT	CC	CT	TT	CT	TT	CT	CT	CT	CT	CT	--	CT
1	223264575	C	CC	CC	CC	--	CC	CT	TT	TT	CC	CT	CT	TT	CT	CC	CT	CC	CT	CT	CC	CT	TT	CT	CT	CT	CT	CT	CC	TT	CT	TT	CC	CT	TT	CT	TT	CC	CT	TT	CT	TT	TT	CT	CT	CT	CT	--	CT
1	223264671	G	GG	GG	GG	--	GG	GA	GA	AA	GG	GA	GA	AA	GA	GA	GA	GG	GG	GA	GG	GA	GA	GA	GA	GG	GG	GA	GG	AA	GA	GA	GG	GA	AA	GA	AA	GG	GA	AA	AA	AA	GA	GA	GA	GG	GA	AA	GA
1	223264803	C	CC	CC	CC	CC	CC	CT	TT	--	CC	CT	CT	TT	CT	CT	CT	CC	CC	CT	CC	TT	TT	CT	CT	CC	CC	CT	CC	TT	CT	TT	CC	CT	TT	CT	TT	CC	CC	TT	CT	TT	CT	CT	CT	TT	CT	TT	CT
1	223264870	T	TT	TT	TT	TT	TT	TT	CC	CC	TC	TC	TC	CC	TC	TC	TC	TT	TT	TC	TC	CC	CC	TC	TC	TT	TT	TC	TT	CC	TC	CC	TT	TC	CC	TC	CC	TT	TC	CC	TC	CC	TC	TC	TC	CC	TC	CC	TT
1	223264960	G	GG	--	GG	GG	GG	GA	AA	AA	GG	GA	GA	AA	GA	GA	GA	GG	GG	GA	GG	GA	AA	GA	GA	GG	GA	GG	GG	AA	GA	AA	GG	GA	AA	AA	AA	GG	GA	AA	GA	AA	GA	GA	GA	GA	GA	AA	GG
1	223265056	A	AA	AA	AA	AA	AA	CC	CC	AC	AA	CC	AC	CC	CC	AC	AC	AA	AA	AC	AA	AC	CC	AC	AC	AA	AC	AC	AA	CC	CC	CC	AA	AC	CC	CC	CC	AA	AC	CC	AC	CC	AC	AC	AC	AC	AC	CC	AA
1	223265096	T	AA	AA	AA	AA	AA	TT	TT	TA	TA	TT	TA	TT	TA	TA	TA	AA	AA	TA	TA	TA	TT	AA	AA	AA	TA	TA	AA	TT	TA	TT	AA	TA	TT	TA	TT	AA	TA	TT	TA	TT	TA	TA	TA	TA	TA	TT	TA
1	223265109	C	CC	CC	CC	CC	CC	CT	TT	TT	CC	TT	CT	TT	CT	CT	CT	CC	CC	CT	CC	CT	TT	CC	CC	CC	CT	CT	CC	TT	CT	TT	CC	CT	TT	CT	TT	CC	CT	TT	CT	TT	CT	CT	CT	CT	CT	TT	CT
1	223265410	A	GG	AG	GG	GG	GG	AG	AA	AA	AG	AG	AG	AA	AG	AG	AG	GG	GG	AG	AA	AG	AA	AG	AG	GG	AG	--	AG	AA	AG	AA	GG	AG	AA	AA	AA	GG	AG	AA	AG	AA	AG	GG	AA	AG	AA	AA	AG
1	223265462	G	TT	TT	TT	TT	TT	GT	GG	GG	GT	GT	GT	GG	GT	GT	GT	TT	TT	GT	GT	GT	GG	GT	GT	TT	GT	--	TT	GG	GT	GG	TT	GT	GG	GG	GG	TT	GT	GG	GT	GG	GT	GT	GT	GT	GG	GG	GT
1	223265588	C	CC	CC	CC	CC	CT	CT	TT	TT	CT	CT	CT	TT	CT	CT	CT	CC	CC	CT	CT	CT	TT	CT	CT	CC	--	CC	CC	TT	CT	TT	CC	CT	TT	CT	TT	CC	CT	TT	CT	TT	CT	CT	CT	CT	CT	--	CT
1	223265660	T	TT	TT	TT	TT	TT	CC	CC	CC	TT	TC	TC	CC	TC	TC	TC	TT	TT	TC	TT	TC	CC	CC	TC	TT	TC	TC	TT	CC	TC	CC	TT	TC	CC	TC	CC	TT	TC	CC	TC	CC	TC	TC	TC	TC	TC	CC	TC
1	223266064	A	--	AA	AA	AA	AA	AA	CC	CC	AA	AC	AC	CC	AC	AC	AC	AA	--	AC	AA	AA	CC	AC	AC	AA	AC	AC	AA	CC	AC	CC	AA	AC	CC	AC	CC	AA	AC	CC	AC	CC	AC	AC	AC	AC	AC	CC	AC
1	223266065	C	--	TT	TT	TT	TT	TT	CC	CC	CT	CT	CT	CC	CT	CT	CT	TT	--	CT	CT	TT	CC	CT	CT	TT	CT	CT	TT	CC	CT	CC	TT	CT	CC	CT	CC	TT	CT	CC	CT	CC	CT	CT	CT	CT	CT	CC	CT
1	223266092	C	--	CT	TT	TT	TT	TT	CC	CC	TT	CT	CT	CC	CT	CT	CT	TT	TT	CT	CT	CT	CC	CT	CT	TT	TT	CT	TT	CC	CT	CC	TT	CT	CC	CC	CC	TT	CT	CC	CT	CC	CT	CT	CC	CT	CT	CC	CT
1	223266212	C	CC	CC	CC	CC	CC	CC	TT	TT	CC	CT	CT	TT	CT	CT	CT	CC	CC	CT	CC	CT	TT	CT	CT	CC	CT	CT	CC	CT	CT	CT	CC	CT	TT	CT	CT	CC	CT	TT	CC	CT	CT	CT	CT	TT	TT	--	CT
1	223266251	A	AA	AA	AA	AA	AA	AA	CC	CC	AC	AC	AC	CC	AC	AC	AA	AA	AA	AC	AC	AA	CC	AC	AC	AA	AC	AC	AA	--	AC	CC	AA	AA	CC	AC	AC	AA	AC	CC	AA	AC	AC	AC	AC	AC	CC	AC	AC
1	223266286	T	TT	TT	TT	TT	TT	TT	GG	GG	TG	TG	TG	GG	TG	--	TT	TT	TT	TG	TT	TT	GG	TG	TG	TT	TT	TG	TT	--	TG	GG	TT	TG	GG	TG	TG	TT	TG	GG	TG	TG	TG	TG	TG	TG	GG	GG	TG
1	223266568	C	CC	CC	CC	CC	CC	TT	CT	TT	CC	CT	CT	TT	CT	CT	CT	CC	CC	CT	CC	CT	TT	CT	CT	CC	CT	CT	CC	TT	CT	TT	CC	CT	TT	CC	TT	CC	CT	TT	CT	TT	CC	CC	CT	CT	CT	TT	CT
1	223266602	C	CC	CC	CC	CC	CC	TT	TT	TT	CC	CT	CT	TT	CT	CT	CT	CC	CC	CT	CC	CT	CT	CT	CT	CC	CT	CT	CC	TT	CT	TT	CC	CT	TT	CC	TT	CC	CT	TT	CT	TT	CC	CC	CT	CT	CC	TT	CT
1	223267024	G	GG	GG	GG	GG	GG	GA	AA	AA	GG	GA	GA	AA	GA	AA	GA	GG	GG	GA	GG	GA	AA	GA	--	GG	GA	GG	GG	GA	GG	AA	GG	AA	AA	GA	AA	GG	GG	GA	GA	AA	GA	GA	GA	GA	GA	AA	GA
1	223267091	A	AA	AA	AA	AA	AA	AT	TT	TT	AT	--	AT	TT	AT	AT	AT	AA	AA	AT	AT	AT	TT	AT	--	AA	AT	--	AA	TT	AA	TT	AA	AT	TT	AT	TT	AA	AT	TT	AT	TT	AT	AT	AT	TT	AT	TT	AT
1	223267427	G	GG	GG	GG	GG	GG	GG	AA	AA	GG	GA	GA	AA	AA	GA	GA	GG	GG	GA	GG	GA	AA	GA	AA	--	GA	--	GG	AA	GA	AA	GG	GA	AA	GG	AA	GG	GA	AA	GA	AA	GG	GA	GA	GA	GA	AA	GA
1	223268019	T	CC	CC	CC	CC	CC	TC	TT	TT	TT	TC	TC	TT	TC	TC	TC	CC	TC	TC	TC	TC	TT	CC	TC	CC	CC	TC	CC	TT	TC	TT	CC	TC	TT	TC	TT	CC	TT	TT	CC	TT	TT	TC	CC	TC	TC	TT	TC
1	223268719	C	CC	CC	CC	CC	CC	CG	GG	GG	CC	CG	CG	GG	GG	CG	CG	CC	--	CG	CC	CG	GG	CG	CG	CC	CC	CG	CC	GG	CC	GG	CC	GG	GG	CG	CG	CC	CC	GG	CG	GG	CG	CG	CG	CG	CG	GG	CG
1	223269518	C	CC	CC	CC	CC	CC	CA	AA	AA	CC	CA	CA	CA	CA	CA	CA	CC	CC	CA	CC	CA	AA	AA	CA	CC	CA	CA	CC	AA	CA	AA	CC	--	AA	CA	AA	CC	CA	CA	CA	AA	AA	CA	CC	CC	CA	CA	CA
1	223269541	A	GG	GG	GG	GG	GG	AG	AA	AA	AA	AG	AG	AA	AG	AG	GG	GG	GG	AG	AG	AG	AA	AA	AG	AG	AG	AG	GG	AA	GG	AA	GG	GG	AA	AG	AA	GG	AG	AA	AG	AA	AA	AA	AG	AG	AG	AG	AG
1	223269914	A	AA	AA	AA	AA	AA	AC	CC	CC	CC	AC	AC	CC	AC	AC	AC	AA	AA	AC	AC	AA	CC	AA	AC	AA	AC	CC	AA	CC	AA	CC	AA	AC	CC	AA	CC	AA	AA	CC	AC	AC	AC	AC	AC	AC	AC	CC	CC
1	223269919	C	CC	CC	CC	CC	CC	CT	TT	TT	TT	CT	CT	TT	CT	CT	CT	CC	CC	CT	CT	CC	TT	CC	CT	CC	CT	TT	CC	TT	CC	TT	CC	CT	TT	CC	TT	CC	CC	TT	CT	TT	CT	CT	CT	CT	CT	TT	TT
1	223270033	A	AA	AA	AA	AA	AA	AG	GG	GG	AA	AG	AG	GG	AG	AG	AG	AA	AA	AG	AA	AA	GG	AA	AA	AA	AG	GG	AA	GG	AG	GG	AA	AG	GG	AG	GG	AA	AG	GG	GG	GG	AG	GG	AA	AG	GG	GG	AG
1	223270283	G	AA	AA	AA	AA	AA	GA	GG	GG	GA	GA	GA	GG	GA	GA	GA	AA	AA	GA	AA	AA	GG	GA	GG	AA	GA	GA	AA	GG	GA	GG	AA	GA	GG	GA	GG	AA	GA	GG	GA	GG	GA	GA	AA	GA	GA	GG	GA
1	223271927	C	CC	CC	CC	CC	CC	CT	CT	TT	CC	CT	CT	TT	CT	CT	CC	CC	CC	CT	CC	CT	CT	CT	CC	CC	CC	CT	CC	TT	CT	TT	CC	CT	TT	CT	TT	CC	CT	TT	CT	TT	CT	CT	CT	CC	CT	TT	CT
1	223277942	G	GG	GG	GG	GG	GG	GA	GG	AA	GG	GA	GA	GA	GA	GA	GG	GG	GG	GA	GG	GA	GA	GA	GA	GG	GA	GA	GG	AA	GA	AA	GG	GA	AA	GA	AA	--	GA	GA	GA	GA	GA	GA	GA	GG	GA	GA	GA
1	223316458	A	AG	AG	GG	GG	AG	AG	AG	AG	GG	AG	AG	AA	AG	GG	AG	AG	GG	AG	GG	AA	AG	AG	AG	GG	AG	GG	AG	AA	AG	AG	GG	GG	AA	AG	AA	--	GG	AA	AG	AA	GG	GG	AG	GG	AG	AA	GG
1	223318385	T	TC	TC	CC	CC	TC	TC	TT	TT	TC	TC	TC	TT	TC	TC	TC	TC	CC	TC	TC	TT	TT	TC	TT	CC	TC	TT	CC	--	TC	TC	CC	TC	TC	TC	TT	CC	TC	TT	TC	TT	CC	TC	TC	TC	TC	TT	CC
1	223324901	G	GA	GA	AA	AA	GA	GA	GA	GA	AA	GA	GA	GG	AA	GA	AA	AA	AA	GA	AA	GG	GA	GA	GA	AA	AA	GA	GA	GG	GG	GA	AA	GG	GA	GA	GG	AA	GA	GG	GA	GG	AA	GA	GA	AA	GA	GG	AA
1	223325424	C	CT	CT	TT	TT	CT	CT	CT	CC	CT	CC	CT	CC	CT	CT	CT	CT	CT	CT	CT	CC	CT	CT	CC	TT	CT	CT	CT	CC	CT	CT	TT	CT	CT	CC	CC	TT	CT	CC	CT	CC	CT	CT	CT	TT	CT	CC	TT
1	223325514	T	TC	TC	CC	CC	TC	TC	TC	TC	TC	TC	TC	TT	TC	TC	TC	TC	TC	TC	CC	TT	TC	TC	TT	CC	CC	TC	TC	TT	TC	TC	CC	TC	TC	TC	TT	CC	CC	TT	TC	TT	TC	TC	TC	CC	TC	TT	TC
1	223325702	C	TT	TT	TT	TT	CT	CT	CT	CT	CT	CT	CT	CC	CT	CT	CT	CT	CT	CT	CT	CC	CT	CT	CT	TT	CT	CT	CT	CC	CT	CT	TT	CT	CT	CT	CC	TT	CT	CC	CC	CC	CT	CT	CT	TT	CT	CC	TT
1	224915228	T	TC	CC	TC	CC	CC	TT	TC	TT	CC	TC	TC	TC	TC	TC	TC	CC	CC	TC	TT	TT	TT	TC	TC	CC	CC	CC	TC	TT	TC	TT	CC	TC	TT	TT	CC	CC	TC	TC	TC	TT	TT	CC	CC	CC	TC	TC	TC
1	225182094	C	TT	CC	CT	CC	CT	CC	CC	CT	CC	CC	CT	CT	CC	TT	CT	TT	TT	CT	CC	TT	CT	CC	CT	TT	CT	--	CT	CT	CT	CT	CT	CC	CT	CC	CT	TT	CT	CC	CT	CT	CT	CT	CT	CC	CT	CT	CT
2	16939281	T	TT	TT	CC	TT	TT	TC	TC	TT	CC	TC	TC	TC	TC	TC	TC	TT	TT	TC	TC	TT	TC	TC	TC	TC	CC	TT	TT	TC	CC	TT	TC	TC	TT	CC	CC	TC	TT	CC	CC	TC	CC	TT	CC	TT	TC	TT	TC
2	16940732	C	CC	CA	AA	CC	CC	CA	CA	CC	AA	CA	CA	CA	CA	CA	CA	CC	CC	CA	CA	CA	CA	CA	CA	CA	AA	CC	CC	CA	AA	CC	CA	CA	CC	CA	AA	CA	CA	--	AA	CA	AA	CA	AA	CC	CA	CC	CA
2	16941934	T	TT	TC	CC	TT	TT	CC	TC	TT	TC	TC	TC	TC	TC	TC	TT	TT	TT	TC	TC	CC	TC	TC	TC	TC	CC	TT	TT	CC	CC	TT	TC	TC	TT	CC	CC	TC	TC	TC	CC	TC	CC	TC	TC	TT	TC	TT	TC
2	16943884	C	CC	CA	AA	CC	CC	CA	CA	CA	CA	CA	CA	CA	CA	CA	CA	CC	CC	CA	CA	CA	CA	CC	AA	CA	AA	CC	CC	--	AA	CC	AA	CA	CA	CA	AA	CC	CA	CA	AA	CA	AA	AA	AA	CC	CA	CA	CA
2	16955285	G	GG	GA	AA	GG	GG	AA	GA	GG	GA	GA	GA	GA	GA	GG	GA	GG	GG	GA	GA	GA	GA	GA	GA	GG	AA	GG	GG	GG	AA	GG	GA	GA	GG	AA	AA	AA	GA	GA	AA	GA	AA	GA	GA	GG	GA	GG	GA
2	18787302	T	CC	TC	TC	TT	TC	TT	TC	TC	TC	CC	TC	--	TC	CC	CC	TC	CC	TC	TC	TT	TT	TC	CC	TC	CC	CC	TT	TC	CC	TT	TT	TT	TT	TC	CC	TT	TC	TC	TC	CC	TT	TC	CC	TC	TC	TT	CC
2	18787654	A	AG	AA	AG	AA	AG	AA	AA	AA	AG	GG	AG	GG	AG	GG	GG	AA	GG	AG	AA	--	AA	AG	GG	AG	AG	AG	AA	AG	GG	AA	AG	AG	AA	AG	--	AA	AG	AG	AG	GG	AA	AA	GG	AG	AG	AG	AG
2	18787987	A	AT	--	AT	AA	TT	AA	AT	AA	AT	TT	AT	TT	AT	TT	TT	AT	TT	AT	AT	--	AA	AT	TT	AT	TT	TT	AA	AT	TT	AA	AT	AT	AA	AT	AT	AA	AA	AA	AT	AT	AA	AT	TT	AT	TT	AA	AT
2	18788315	T	TA	TA	TA	TT	TA	TT	TT	TA	TA	TA	TA	TA	TA	AA	AA	TA	AA	TA	TA	TT	TT	TA	AA	TA	AA	AA	--	TT	AA	TT	TA	TT	TT	TA	AA	TT	TA	TT	TT	AA	TT	TA	TA	TA	TA	TT	TA
2	18788753	C	CT	CT	CT	CC	TT	CC	CC	CT	CC	CC	CT	CT	CC	TT	TT	CT	TT	CT	CT	CC	CC	TT	CT	CC	CT	TT	CC	CT	CT	CC	CT	CT	CC	CT	TT	CC	CT	CC	CC	TT	CC	CT	CT	CC	CT	CC	CT
2	18789279	T	TC	TC	TC	TT	TC	TT	TC	TC	TC	CC	TC	CC	TC	CC	CC	TC	CC	TC	TC	TT	TT	TC	TC	TC	CC	CC	TT	TC	CC	TT	TT	TT	TT	TC	TC	TT	TC	TC	TC	CC	TT	TC	CC	TC	TC	TT	TC
2	18789398	T	TG	TG	TG	--	TG	TT	TG	TG	TG	GG	TG	GG	TG	GG	GG	TG	GG	TG	TG	TT	TT	TG	GG	TG	GG	GG	TT	TG	GG	TT	TG	TT	TT	TG	GG	TT	TG	TG	TG	GG	TT	TG	GG	TG	TG	TT	TG
2	18789564	A	AG	AA	AG	--	AG	AA	AG	AG	AG	GG	AG	GG	AG	GG	GG	AG	GG	AG	AG	AA	AA	AG	GG	GG	GG	GG	AA	GG	GG	AA	AA	AA	AA	AG	GG	AA	GG	AG	AG	GG	AA	AG	GG	AG	AG	AA	AA
2	18790112	T	TC	TC	TC	TT	TC	TT	TC	TC	TC	CC	TC	--	TC	TC	TC	TC	CC	TC	TC	TT	TT	TC	CC	TC	CC	TC	TT	TT	CC	TT	TC	TC	TT	TT	CC	TT	TC	TC	TT	CC	TT	TC	CC	TC	TC	TC	TC
2	18790844	T	TC	TC	TC	TT	TC	TT	TT	TC	TC	CC	TC	CC	TC	CC	CC	TC	CC	TC	TC	TT	TT	TC	CC	TC	CC	CC	TT	TC	CC	TT	TC	TT	TT	TC	CC	TT	TC	TT	CC	CC	TT	TT	CC	TC	TC	TT	TC
2	18792673	A	--	AG	AG	AA	AG	AA	AG	AG	AG	AG	AG	GG	AG	AG	GG	AA	AA	AG	AA	AA	AA	AG	GG	AG	GG	GG	AA	AG	GG	AA	AA	AA	AA	AG	GG	AA	AG	AG	AG	GG	AA	AA	AG	AA	AG	AA	AG
2	18793299	A	AC	AC	AC	AA	AC	AA	AC	AC	AA	AC	AC	--	AC	AC	CC	AC	AA	AC	AC	AA	AA	AC	CC	AC	CC	CC	AA	AC	CC	AA	AA	AA	AA	AC	CC	AA	AC	AC	AC	AC	AA	AC	AC	AC	--	AA	AC
2	18793713	G	GA	GA	GA	GG	GA	GG	GA	GG	GA	AA	GA	AA	GA	AA	AA	GA	AA	GA	GA	GG	GG	--	AA	GA	AA	AA	GG	GA	AA	GG	GG	GA	GG	GG	AA	GG	GA	GA	GA	AA	GG	GA	AA	GA	GA	GA	GA
2	18793891	C	CT	CT	CT	CC	CT	CC	CT	CT	CC	TT	CT	CT	CT	TT	TT	CT	TT	CT	CT	--	CC	TT	TT	CT	TT	TT	CC	CT	--	CC	CC	CT	CC	CT	TT	CC	CT	CT	TT	--	CC	CT	TT	CT	CT	CT	CT
2	18795900	G	GA	AA	AA	GG	GG	GG	GA	GA	GG	AA	GA	AA	GA	AA	AA	GA	AA	GA	AA	GG	GG	GA	AA	GA	AA	AA	GG	GA	AA	GG	GG	GA	GG	GA	AA	GG	GA	AA	AA	AA	GG	GA	AA	GA	GA	GA	GA
2	18796520	A	AC	AA	AA	AA	AC	AA	AC	AC	AC	AC	AC	CC	AC	CC	AC	AC	AC	AC	AC	AA	AA	AC	AC	AA	CC	CC	AA	AC	CC	AA	AA	CC	AA	AA	CC	AA	AC	AC	AC	CC	AA	AC	AC	AC	--	--	AC
2	18796937	A	AG	AG	AG	AA	AG	AA	AA	AG	AG	GG	AG	GG	GG	GG	GG	AG	GG	AG	AG	AA	AA	AA	--	AA	GG	GG	AA	AG	GG	AA	AA	AG	AA	AG	GG	AA	AG	AG	AG	GG	AA	AG	GG	AG	AG	AA	AG
2	18797109	T	TC	TC	TC	TT	TC	TT	TC	TC	TC	TC	TC	CC	TC	TC	CC	TC	TC	TC	TC	TT	TT	TC	TC	TC	TC	CC	TT	TT	CC	TT	TT	TC	TT	TC	CC	TT	CC	TT	TT	CC	TT	TC	TC	TC	TC	TC	CC
2	18797658	G	GA	GA	GA	GG	GG	GG	GA	GA	GA	GA	GA	AA	GA	AA	AA	GA	GG	GA	GA	GG	GG	GA	AA	GG	AA	AA	GG	GA	AA	GG	GG	GA	GG	GA	AA	GG	GA	GG	GA	AA	GG	GA	GA	GA	GA	GA	GA
2	18797888	C	--	CT	CT	CC	CT	CC	CT	CT	CT	CT	CT	CT	CT	TT	TT	TT	CT	CT	CT	CC	CC	CT	TT	CT	TT	TT	CC	CT	TT	CC	CC	CT	CC	CT	TT	CC	CT	CT	CT	TT	CC	CC	--	CT	CT	CT	CT
2	18798806	T	TT	TC	TC	TT	TT	TT	TC	TC	TC	CC	TC	CC	TC	CC	CC	TC	CC	TC	TC	TT	TT	TC	CC	TC	CC	CC	TT	TC	CC	TT	TT	TT	TT	TC	CC	TT	TT	TC	CC	CC	TT	TC	CC	TC	TC	TT	TC
2	18799357	A	AA	AG	AG	AA	AG	AA	AA	AG	AG	GG	AG	AG	AG	GG	GG	GG	AA	AG	AG	AA	AA	AG	GG	AA	GG	GG	AA	AG	GG	AA	AA	AA	AA	AG	AG	AA	AG	AG	AA	AG	AA	AG	AG	AG	AG	AA	AG
2	18811341	C	CC	CA	CA	CC	CA	CC	CC	CA	CA	CA	CA	AA	CA	AA	CC	CA	CA	CA	CC	CA	CC	CA	AA	CC	AA	AA	CC	CA	AA	CC	CC	CA	CC	CA	CA	CC	CC	AA	CA	CA	CC	CA	--	CC	CA	CA	CA
2	18811624	G	GG	GG	GA	GG	GG	GG	GA	GA	GA	GA	GA	AA	GA	AA	GA	GA	AA	GA	GA	GG	GG	GA	GA	GG	AA	AA	GG	GA	AA	GG	GG	GA	GG	GA	GA	GG	GA	GA	GA	GA	GG	GA	GA	GA	GA	GA	GA
2	18812050	G	GG	GA	GA	GG	GG	GG	GA	GG	GG	GA	GA	AA	GA	AA	GA	GA	AA	GA	GA	GG	GG	GA	AA	GG	AA	AA	GG	GA	AA	GG	GG	GA	GG	AA	GA	GG	GG	GA	GA	GA	GG	GA	GA	GA	GA	GA	GA
2	18812272	T	TT	TC	TC	TT	TC	TT	TC	TC	TC	TC	TC	--	TC	CC	TT	TC	TT	TC	TC	TT	TT	TC	CC	TT	CC	CC	TT	TT	CC	TT	TT	TT	TT	TC	TC	TT	TC	CC	TT	TC	TT	TC	TC	TC	TC	TC	TC
2	18813229	T	TT	TG	TG	TT	TG	TT	TG	TG	GG	TG	TG	GG	TG	GG	TG	TG	GG	TG	TG	TT	TT	TG	GG	TT	GG	GG	TT	TG	GG	TT	TT	TG	TT	TG	GG	TT	TG	TG	GG	TG	TT	TG	GG	TG	TG	TG	TG
2	18813681	A	AA	AG	AG	AA	--	AA	AG	GG	GG	AG	AG	GG	AG	GG	AG	AG	AA	AG	AG	AA	AA	AG	GG	AA	GG	GG	AA	AA	GG	AA	AA	AG	AA	AG	AG	AA	AG	AG	AG	AG	AA	AA	AG	AG	AA	AG	AG
2	18814192	C	CT	TT	CT	CC	CT	CC	CC	CT	CT	CC	CT	TT	CT	TT	CT	TT	CT	CT	TT	CC	CC	CT	CT	CT	TT	TT	CC	CT	CT	CC	CC	CT	CC	CT	TT	CT	CT	CT	CC	TT	CC	CT	CT	--	CT	TT	CT
2	18815009	A	AT	AT	AT	AA	AT	AA	AA	AT	AT	AA	AT	AA	AT	TT	AT	AT	AT	AT	AT	AA	AA	AT	--	AT	TT	TT	AA	--	AT	AA	AA	AT	AA	AT	TT	AA	AT	AA	AA	TT	AA	AT	AA	AT	AT	AT	AT
2	18815141	T	CC	TC	TC	TT	TC	TT	TC	TC	TC	TC	TC	CC	TC	CC	TC	TT	TC	TC	CC	TT	TT	TC	--	TT	CC	CC	TT	TT	CC	TT	TT	TC	TT	TC	CC	TT	TC	TC	TT	CC	TT	TC	TC	TC	TC	CC	TC
2	18815788	T	TC	TC	TC	TT	TC	TT	TC	TC	TC	TC	TC	CC	TC	CC	TT	TC	TC	TC	TC	TT	TT	TC	CC	CC	CC	CC	TT	TC	CC	TT	TT	CC	TT	TC	CC	TT	TC	TC	TC	CC	TT	TC	TC	TC	TC	TC	TT
2	18824638	T	CC	TT	TT	TT	TT	TT	TC	TC	CC	CC	TC	TC	TC	CC	TC	TC	CC	TC	TC	TT	TT	TC	CC	TC	CC	CC	TC	TT	CC	TC	TT	TC	TC	TC	CC	TT	TC	TC	TC	CC	TT	TC	CC	CC	CC	--	TC
2	18824724	G	--	GC	GG	GG	GG	GC	GC	GC	GC	CC	GC	CC	GC	CC	GC	GC	CC	GC	GC	GG	GG	GC	CC	GC	CC	CC	GG	GC	CC	GG	GG	GC	GC	GG	CC	GG	GC	GC	GC	CC	GG	GC	CC	GC	CC	CC	GC
2	23037299	G	AA	GG	AA	GG	GA	GA	GA	GA	GA	AA	GA	AA	GG	AA	AA	GA	GG	GA	GA	GG	GG	GA	AA	AA	AA	GA	AA	AA	AA	GG	AA	GG	GG	GG	GA	GA	GA	GA	GA	GA	GG	GA	AA	GA	AA	GA	GA
2	107800096	A	AT	TT	TT	AT	AA	TT	AT	AT	TT	AT	AT	AT	TT	AA	TT	TT	AA	AT	AT	TT	TT	AT	TT	TT	AT	TT	AT	AT	AA	AT	TT	AT	TT	TT	AT	TT	TT	AA	AT	AT	AT	AT	AT	AT	AT	AA	AT
2	107805879	A	AG	GG	GG	AG	AG	AA	AG	AG	AG	AG	AG	AG	GG	AA	GG	GG	AA	AG	AG	AA	GG	AG	AA	AA	AG	GG	GG	GG	AA	GG	GG	AG	GG	GG	AG	GG	AG	AA	AG	AG	AA	AA	AA	AG	AA	AG	AG
2	107807289	A	AG	GG	GG	GG	AA	AG	GG	AG	AG	AG	AG	AG	GG	AG	GG	GG	AA	AG	AG	GG	GG	AG	AA	AG	AG	AG	AG	GG	AA	AG	GG	AG	GG	GG	AG	GG	AG	AA	AG	AG	AG	AA	AA	AG	AA	AG	AG
2	107810363	A	GG	GG	GG	AG	AA	AG	GG	AG	AG	GG	AG	AG	GG	AA	GG	GG	AA	AG	AG	AG	GG	AA	GG	AG	AG	GG	AG	AG	AG	AG	GG	AG	GG	GG	GG	GG	AG	AA	AG	AG	AG	AG	AG	AA	AG	AG	AG
2	107814818	T	CC	TT	TT	TC	CC	TC	TC	TC	TC	TC	TC	TT	TT	TC	TT	TT	CC	TC	TT	TC	TT	TC	TC	CC	TC	TC	TC	TC	CC	TC	TT	TT	TT	TT	TT	TT	TC	TC	CC	TC	TC	TC	TC	TC	TC	TC	TC
2	107814971	A	AG	AA	AA	AG	GG	AG	GG	AG	AG	AG	AG	AA	AA	AG	AA	AA	GG	AG	AG	AG	AA	AG	AA	AG	AG	AG	AG	AG	GG	AG	AA	AA	AA	AA	AG	AA	AG	AG	AG	AG	AG	AG	AG	AG	AG	AG	AG
2	107815776	G	GT	TT	TT	GT	--	GT	GT	GT	GT	TT	GT	GT	TT	GT	TT	TT	GG	GT	GT	GT	TT	GT	GT	GT	TT	GT	--	GT	GG	GT	TT	GT	TT	TT	GT	TT	GT	GG	GT	TT	GT	GT	GG	GT	GT	GT	GT
2	107816647	C	CT	CC	CC	CT	TT	CT	CT	CT	CT	CT	CT	CC	CC	CT	CC	CC	CT	CT	CT	CT	CC	TT	CT	CC	CT	CT	CT	CT	TT	CT	CC	CC	CC	CC	--	CC	CT	CT	CT	CC	CT	CT	CT	CT	CT	TT	CT
2	107817022	A	AG	GG	GG	AA	AG	AG	AG	AG	AG	AG	AG	GG	GG	AG	GG	GG	AA	AG	AA	--	GG	AG	AA	GG	AG	AG	AG	GG	AA	AG	GG	GG	GG	GG	AG	GG	AG	AG	AG	AG	AG	AG	AG	GG	AG	GG	AG
2	107818987	G	GG	TT	TT	GT	GG	GT	GT	GT	GT	GT	GT	TT	TT	GT	TT	TT	GG	GT	GT	GT	TT	GT	TT	GT	GG	GT	GT	GT	GG	GT	TT	TT	TT	TT	GT	TT	GG	GT	GT	GT	GG	GT	GG	GT	GT	GT	GT
2	107825976	C	CT	CC	CC	CT	TT	CC	CC	CT	CT	CC	CT	CT	CC	CC	CC	CC	TT	CT	CT	CC	CC	CT	CC	--	CT	TT	CT	CT	CT	CT	CC	CT	CC	CC	CT	CC	CT	TT	CT	CT	CT	CT	CT	CT	CT	CT	CT
2	107827877	C	CA	AA	AA	CA	CC	CA	CA	CA	CA	AA	CA	CA	AA	CA	AA	AA	CC	CA	CC	AA	AA	CA	CA	CA	CC	CA	CA	CA	CC	CA	AA	AA	AA	AA	CA	AA	CA	CC	CA	CA	CA	CA	CA	CA	AA	CA	CA
2	107833456	A	GG	AA	AA	AG	GG	GG	AG	AG	AG	AG	AG	AG	AA	AA	AG	AA	GG	AG	AG	AG	AA	AG	GG	GG	AG	GG	AA	AG	AG	AG	AA	AG	AA	AA	AG	AA	GG	GG	AG	AG	GG	AG	AG	GG	AG	AG	AG
2	107835506	C	GG	CC	CC	CC	GG	CG	CC	CG	CG	CC	CG	CG	CC	CG	CG	CC	GG	CG	CG	CG	CC	CG	CG	GG	CG	GG	CG	CG	CG	CC	CC	CG	CC	CC	CG	CC	GG	GG	CG	CG	CG	CC	CG	GG	CG	CC	CG
2	107838348	A	TT	AA	AA	AT	TT	AT	AT	AA	AT	AT	AT	TT	AA	--	AT	AA	TT	AT	AT	AT	AA	AT	TT	TT	AT	TT	AT	AT	TT	TT	AA	AT	AA	--	AA	AA	TT	TT	AT	AT	AT	AT	AT	--	TT	AT	AT
2	107839375	A	GG	AA	AA	AG	GG	AG	AG	AG	AG	AA	AG	AG	AA	AA	AG	AA	GG	AG	AG	AG	AA	AG	GG	GG	AG	GG	AG	AG	GG	GG	AA	AG	AA	AA	AA	AA	GG	GG	AG	--	AG	AG	AG	AG	AG	AA	AG
2	107839418	T	CC	TT	TT	TC	CC	TC	TC	TC	TC	TC	TC	TC	TT	TC	TC	TT	CC	TC	TC	TC	TT	TC	CC	CC	TC	CC	TC	TC	CC	CC	TT	TC	TT	TT	TT	TT	CC	CC	CC	CC	TC	TC	TC	CC	TC	TT	TC
2	107839632	G	GG	AA	AA	GA	GG	GA	GA	GA	GA	GA	GA	GA	AA	GA	GA	AA	GG	GA	GG	GA	GA	GA	GG	GG	GA	GG	GA	GA	GG	GA	AA	GA	AA	AA	GG	AA	GG	GG	AA	GA	GA	GA	GA	GG	GA	--	GG
2	107840258	T	CC	TT	TT	CC	CC	TC	TC	TC	TC	TT	TC	TC	TT	TC	CC	TT	CC	TC	TC	TC	TT	TC	CC	CC	TC	CC	TC	TC	CC	TC	TT	TC	TT	TT	TT	TT	CC	CC	TC	TC	TC	TC	CC	TC	TC	TC	TC
2	107840707	T	TT	CC	CC	CC	TT	TC	TC	TC	TC	TC	TC	TC	CC	TC	TC	CC	TT	TC	TC	TC	CC	TC	TT	TT	TC	TT	TC	TC	TT	TC	CC	TC	CC	CC	TT	CC	TT	TT	TC	TC	TC	TC	TC	TT	TC	TC	TC
2	107840790	C	TT	CC	CC	CC	TT	CT	CT	CT	CT	CT	CT	CT	CC	CT	CT	CC	--	CT	CT	CT	CC	CT	TT	TT	CT	TT	CT	CT	CT	CT	CC	CT	CC	CC	CC	CC	TT	CT	TT	CT	CT	CT	CT	TT	CT	CT	CT
2	107840962	G	AA	GG	GG	GA	AA	GA	GA	GA	GA	GA	GA	GA	GA	GA	AA	GG	AA	GA	GA	GA	GG	GA	AA	AA	GA	AA	GA	GA	AA	GA	GG	AA	GG	GG	GA	GA	AA	--	GA	GA	GA	GA	GA	AA	GA	GA	GA
2	107841116	T	TT	GG	GG	GG	TT	TG	TG	TG	TG	TT	TG	TG	TG	TG	TT	TG	TT	TG	TG	TG	GG	TG	TT	TT	TG	TT	TG	TT	TT	TT	GG	TT	GG	GG	TT	TG	TT	TT	TG	TG	TG	TG	GG	TT	TG	TG	TG
2	107841176	A	TT	AA	AA	AA	AT	AT	AT	AT	AT	AT	AT	AT	AA	AA	AT	AA	TT	AT	AT	AT	AA	AA	TT	TT	AT	TT	--	AT	TT	--	AA	--	AA	AA	AT	AA	TT	TT	AT	AT	AT	AT	AA	AT	AA	AT	AT
2	107841906	C	TT	CC	CC	CC	TT	CT	CT	CT	CT	CT	CT	CT	CC	CT	CT	CC	TT	CT	CT	CT	CC	CT	TT	TT	CT	TT	CT	CT	TT	CT	CC	CT	CC	CC	CC	CC	TT	TT	--	TT	TT	CT	CT	TT	CT	CT	CT
2	107842704	G	AA	GG	GG	GA	AA	GA	GA	GA	GA	GA	GA	GA	GG	GG	GA	GG	AA	GA	GG	GG	GG	GA	AA	AA	GA	AA	GA	GA	GA	GA	GG	GA	GG	GG	GG	GG	AA	AA	GA	GA	GA	GA	GA	AA	GA	GA	GA
2	107844213	T	TT	GG	GG	GG	TG	TG	TG	TG	TG	TG	TG	TG	GG	TG	TG	GG	TT	TG	TG	TG	GG	TG	TT	TT	GG	TT	TG	TG	TT	GG	GG	TG	GG	GG	TG	GG	TT	TT	TG	TG	TG	TG	TG	TG	TG	TG	TG
2	107848672	C	TT	CC	CC	CC	TT	CT	CT	CT	CT	CT	CT	CT	CC	CT	CT	CT	TT	CT	CT	CT	CC	TT	TT	TT	CT	TT	CT	CT	TT	CT	CC	CT	CC	CC	CT	CT	TT	TT	CT	CT	CT	CT	CT	TT	CT	CT	CT
2	107851075	T	GG	TT	TT	GG	GG	GG	TG	TG	TG	TG	TG	TG	TT	TG	TG	TT	GG	TG	TG	TG	TT	TG	GG	GG	GG	GG	TG	TG	GG	TG	TT	TG	TT	TT	TG	TG	GG	GG	TG	TG	GG	TG	TG	GG	TG	TG	TG
2	108068933	G	GG	GG	GG	AA	AA	GA	GA	GA	AA	GG	GA	GG	GG	GA	GG	GA	GA	GA	GA	AA	GG	GG	GG	GG	AA	GA	GA	GG	GA	GG	GA	GA	GG	GG	GG	GA	GA	GA	GA	AA	GG	GA	GA	GA	AA	AA	GG
2	108073776	C	TT	CT	TT	CC	CC	CT	CT	CT	CC	CT	CT	--	TT	TT	CT	CT	CT	CT	CT	CC	TT	TT	--	CT	CC	CT	CT	CT	CT	TT	CT	CT	TT	TT	TT	--	TT	CT	CT	CC	TT	CT	TT	CT	CT	CC	TT
2	108074364	G	GG	GG	GG	TT	TT	GT	GT	GT	TT	GG	GT	GG	GG	GG	GG	GT	TT	GT	GT	TT	GG	GG	GG	GT	TT	GT	GT	GT	GT	--	TT	TT	GG	GG	GG	GT	GT	GT	GT	TT	GG	GT	GT	GT	GT	GT	GG
2	108074580	T	TT	TT	TT	CC	CC	TC	TC	TC	CC	TT	TC	TT	TT	TT	TT	TC	TC	TC	TC	CC	TT	TT	TT	TC	TC	TT	TC	TC	TC	TT	TC	TC	TT	TT	TT	TC	TC	TC	TC	CC	TT	TC	TC	TC	TC	CC	TT
2	108077922	A	GG	GG	GG	AA	AA	AG	GG	AG	AA	GG	AG	GG	AG	AA	GG	AG	AG	AG	AG	AA	GG	GG	GG	AG	AA	AA	AG	AG	AA	GG	AG	AG	GG	GG	AG	AG	AG	AG	AG	AA	GG	AA	AG	AG	GG	AA	GG
2	108081235	T	TT	TT	TT	CC	CC	TC	TC	TC	CC	TT	TC	TT	TT	TT	TT	TC	CC	TC	TC	CC	TT	TT	TT	TC	CC	TC	TC	TC	TC	TT	TC	TC	TT	TT	TT	TC	TC	TT	TC	CC	TT	TC	TC	TC	TC	CC	TT
2	108087877	T	CC	CC	CC	TT	TT	TC	TC	TC	TT	CC	TC	CC	CC	TC	CC	TC	TC	TC	TT	TT	CC	CC	CC	TC	TT	TC	TC	TC	TC	CC	TC	TC	CC	CC	CC	TC	TC	TC	TC	TT	CC	TC	CC	TC	TC	TT	CC
2	108091715	T	CC	CC	CC	TT	TT	TT	TC	TC	TT	CC	TC	CC	CC	TC	CC	TC	TC	TC	TC	TT	CC	CC	CC	TC	TT	TC	TT	TC	TC	CC	TC	TC	CC	CC	CC	TC	TC	TC	TC	TT	CC	TC	TC	TC	TC	TT	CC
2	108092226	C	TT	--	TT	CT	CT	CT	CT	CC	CC	TT	CT	TT	TT	CT	TT	CT	CT	CT	CT	CC	TT	TT	TT	CT	CC	TT	CT	CT	CT	TT	CT	CT	TT	TT	TT	CT	CT	--	CT	CC	TT	TT	CT	CT	CT	CC	TT
2	108099515	T	AA	AA	AA	TT	TT	TA	TT	TA	TT	AA	TA	AA	AA	TA	AA	AA	TA	TA	TA	TT	AA	AA	AA	TA	TT	TA	TA	TA	TA	AA	TA	TA	AA	AA	AA	TA	TA	TA	--	TT	AA	TA	TA	TA	TA	TT	AA
2	108108627	C	TT	TT	TT	CC	CC	CC	CT	CT	CC	TT	CT	TT	TT	CT	TT	TT	CT	CT	CT	CC	TT	TT	TT	CT	CC	CC	--	CT	CT	TT	CT	CT	TT	TT	TT	CT	CT	CT	CT	CC	TT	CT	CT	CT	CT	CC	TT
2	108132904	G	AA	AA	AA	GG	GG	GA	GA	GA	GG	AA	GA	AA	AA	GA	--	GA	GA	GA	GA	GG	AA	GA	AA	GG	GG	GA	GG	GG	GA	GA	GA	GA	AA	AA	AA	GA	GA	GA	GA	GG	AA	AA	GA	GA	GG	GG	AA
2	108135835	G	GG	GG	GG	GA	AA	GG	GA	GA	AA	GG	GA	GG	GG	GA	GG	GA	GG	GA	GA	AA	GG	GG	GG	GA	AA	GA	GG	GA	GA	GA	GA	GA	GG	GG	GG	GA	GA	GA	GA	AA	GG	GA	--	GA	GA	AA	GG
2	108137493	T	TT	TT	TT	CC	CC	TC	TC	TC	CC	TT	TC	TT	TT	TC	TT	--	CC	TC	TC	CC	TT	TT	TT	TC	CC	TC	CC	TC	TT	TC	TC	TC	TT	TT	TT	TC	TC	TC	CC	CC	TT	TT	TC	TC	TC	CC	TT
3	6289392	A	AA	AC	AA	AC	AA	CC	AA	AC	AA	AC	AC	AA	AC	AA	AC	AC	AC	AC	AC	AA	AC	AC	AA	AC	CC	CC	AC	AC	CC	AA	AC	AA	AA	CC	CC	AC	AC	AA	AA	CC	AA	AC	AC	AC	CC	CC	AC
3	6292947	C	TT	CT	CT	TT	CT	TT	CC	CT	CC	CT	CT	--	CT	CT	CT	CT	CT	CT	CT	CC	CT	CT	CC	CT	TT	TT	TT	--	CT	CC	CT	CC	CT	TT	TT	TT	CT	CT	CC	TT	CT	CT	CT	CT	TT	TT	CT
3	6294630	T	TC	TC	TC	TT	CC	TT	CC	TC	CC	TC	TC	CC	TC	CC	TC	TC	TC	TC	TC	CC	TC	TC	CC	TC	TT	TT	TT	TC	TC	TC	TC	CC	TC	TT	TT	TC	TC	TC	CC	TT	TC	TC	TC	TC	TT	TT	TC
3	6296317	T	TC	TC	TC	TT	CC	TT	CC	TC	CC	TC	TC	CC	TC	TC	TC	TC	TC	TC	TC	CC	TC	TC	CC	TC	TT	TT	TT	TC	TT	TC	TC	CC	TC	TT	TT	CC	TC	TC	CC	TT	TC	CC	TC	CC	TT	TT	TC
3	6296384	T	TC	TC	TC	CC	TT	CC	TT	TC	TT	TT	TC	TT	TC	TC	TC	TC	TC	TC	TC	TT	TC	TC	TT	TC	CC	CC	CC	TC	CC	TT	TC	TT	TT	CC	CC	TC	TC	TC	TT	CC	TC	TT	TC	TC	CC	CC	TC
3	6296484	T	TC	TC	TC	TC	TT	CC	TT	CC	TT	TC	TC	TT	TC	TT	TC	TT	TT	TC	TC	TT	TC	TC	TT	TC	CC	TC	TT	TC	TC	TC	TC	TT	TC	CC	TC	CC	TT	TC	TT	TC	TC	TC	TC	TC	CC	CC	TT
3	6299210	T	TC	TC	TC	CC	TT	CC	TT	TC	TT	TC	TC	TT	TC	TC	TC	TC	TC	TC	TC	TT	TC	TC	TT	TC	CC	CC	CC	TC	TC	TC	TC	TT	TC	CC	CC	TC	TC	TC	TT	CC	TC	TC	TC	CC	CC	CC	TC
3	6301203	C	CA	CA	CA	CC	CC	AA	CC	CA	CC	CA	CA	CC	CA	CC	AA	CC	CC	CA	CA	CC	CA	CA	CC	AA	AA	CA	CC	CA	AA	CA	CA	CC	CA	AA	CA	AA	CC	CA	CC	CA	CA	CA	CA	CA	AA	CA	CC
3	6301566	A	AG	GG	AG	GG	AA	GG	AA	AG	AA	AG	AG	AA	AG	GG	AG	AG	AG	AG	AG	AA	AG	GG	AA	AG	GG	GG	GG	AG	AG	AG	AG	AA	AG	GG	GG	AG	AG	AG	AA	GG	GG	AA	AA	AG	GG	GG	AG
3	6301786	G	GA	GA	GA	GA	GG	AA	GG	GA	GG	GA	GA	GG	GA	GG	GA	GG	GG	GA	GA	GG	GA	GA	GG	GG	AA	GA	--	GA	AA	GA	GA	GG	GA	AA	GA	GA	GG	GA	GG	GA	GA	GA	GA	GA	AA	AA	GG
3	6302482	G	GA	GA	GA	GA	GG	AA	GG	GA	GG	GA	GA	GG	GA	GG	GA	GA	GG	GA	GA	GG	GA	GA	GG	GA	AA	GA	GA	GA	GA	AA	GA	GG	GA	AA	AA	GG	GA	GA	GG	AA	GA	GA	GG	GA	AA	AA	GA
3	6302936	G	GA	GA	GA	GG	AA	GG	AA	GA	AA	GA	GA	AA	GA	GA	GA	GA	GA	GA	GA	AA	GA	GA	GA	GA	GG	GG	GG	AA	GG	GA	GA	AA	GG	GG	GG	GA	GA	GA	AA	GG	GA	GA	GA	GA	GG	GG	GA
3	6304177	A	AC	AC	AC	AC	AA	CC	AA	AA	AA	AC	AC	AA	AA	AA	CC	AC	AA	AC	AC	AA	AC	AC	AA	AC	CC	AC	AC	AC	AC	AC	AC	AA	AC	CC	CC	AC	AC	AC	AA	CC	AC	AC	AC	AC	CC	CC	CC
3	6304556	T	TC	TC	CC	CC	TT	CC	TT	TC	TT	TC	TC	TT	TC	TT	TC	TC	TT	TC	TC	TT	CC	TC	TT	TC	CC	TC	TC	TC	TC	TC	TC	TT	TC	CC	CC	TC	TC	TC	TT	CC	TC	TC	TC	TC	CC	CC	TC
3	6304679	C	CT	CT	CT	TT	CC	TT	CC	CT	CC	CC	CT	CC	CT	CC	CT	TT	CC	CT	CT	CC	CT	CT	CC	CT	TT	TT	CT	CT	TT	CT	CT	CC	CT	TT	TT	CT	CT	CT	CC	TT	CT	CT	CT	CT	TT	TT	CT
3	6304714	C	CT	CT	CT	CC	TT	CC	TT	CT	TT	CT	CT	TT	CT	CT	CT	CT	CT	CT	CT	TT	CT	CT	TT	CT	CC	CC	CC	CT	CC	CT	CT	TT	CT	CC	CC	CT	CT	CT	TT	CC	CT	CT	CT	CT	CC	CC	CT
3	6305082	T	TC	TC	TC	TC	TT	CC	TT	TC	TT	TC	TC	TT	TC	TT	TC	TC	TT	TC	CC	TT	TC	TC	TT	TC	CC	TC	TT	TC	TC	TC	TC	TT	TC	CC	CC	TC	TC	TC	TT	CC	TC	TC	TC	TT	TC	TC	CC
3	6305715	T	TC	TC	TC	TT	CC	TT	CC	TC	CC	TC	TC	CC	TC	TC	TC	TC	TC	TC	TC	CC	TC	TC	CC	TC	TT	TT	TT	TC	TC	TC	CC	CC	TC	TT	TT	CC	TC	CC	CC	TT	TT	TC	TC	TC	TT	TT	--
3	6306197	C	CT	CT	CT	CC	TT	CC	TT	CC	TT	CT	CT	TT	CT	CT	CT	CT	CT	CT	CT	TT	CT	CT	TT	CT	CC	CC	CC	CT	CT	CT	CT	TT	CT	CC	CC	CT	CT	CT	TT	CC	CT	CT	CT	CT	CC	CC	CT
3	6308930	T	TA	AA	TA	TT	AA	TT	AA	TA	AA	AA	TA	AA	TA	TA	AA	TA	AA	TA	TA	AA	TA	TA	AA	TA	TT	TT	TT	TA	TA	TA	AA	AA	TA	TT	TT	TA	TA	TA	AA	TT	TA	TA	TA	TA	TT	TT	TA
3	6309100	A	AA	AC	AC	AC	AA	CC	AA	AC	AA	AA	AC	AA	AA	AA	AC	AC	AC	AC	AC	AA	AC	AC	AA	AC	AA	CC	AC	AC	AC	AC	AC	AA	AA	CC	CC	AC	CC	AA	AA	CC	AA	AC	AC	AC	AC	AC	AC
3	139166906	T	TT	TT	TC	TT	CC	TC	CC	TC	CC	TC	TC	CC	TC	TT	TT	TC	--	TC	TC	CC	TC	TT	CC	TT	TT	CC	TC	TT	TT	TC	CC	TC	TT	TC	TC	TT	TT	--	TC	TC	TC	TC	TT	TC	TC	TT	TC
3	139166930	T	TT	TT	AA	TT	AA	TT	AA	TA	AA	TA	TA	TA	TA	TT	TT	TA	--	TA	TA	AA	TA	TA	AA	TA	TT	TA	TA	TT	TT	TT	AA	AA	TT	AA	TA	TT	TT	--	TA	TT	TA	TA	TT	TT	TA	TT	TA
3	146015311	T	TC	TT	TC	TT	TT	TT	CC	TT	TT	CC	TC	CC	CC	TC	TC	--	TT	TC	TC	CC	TT	TC	CC	TT	TC	TC	CC	TC	TC	TT	TT	TT	TC	TT	CC	TT	TT	TC	TC	TT	TC	TC	TT	TC	TT	TT	TC
3	146015327	T	TG	TT	TG	TT	TT	TT	GG	TG	TT	GG	TG	GG	GG	TG	TG	--	TT	TG	TG	GG	TT	TG	GG	TG	GG	TG	GG	TG	TG	TT	TG	TT	TG	TT	GG	TG	TT	TG	TG	TT	TG	TG	TT	TG	TT	TT	TG
3	146037677	C	CT	CC	CT	CC	CC	CC	TT	CC	CT	TT	CT	TT	CT	CC	CT	CC	CC	CT	CT	TT	CC	CT	CT	CT	TT	CT	TT	CC	CT	TT	CC	CC	CT	CC	CT	CT	CC	CT	CT	CC	CT	CT	CC	CT	CT	CT	CC
3	146076125	A	AA	AA	AG	AA	AA	AA	GG	GG	GG	GG	AG	GG	GG	AG	AG	AA	AA	AG	AG	GG	AA	AG	GG	AG	GG	AG	GG	AG	GG	AG	AA	AA	AG	AA	GG	AG	AA	GG	AG	AA	AG	AG	AA	--	AG	AG	AG
3	146076717	T	CC	TT	TT	TT	TT	TT	CC	TC	TC	CC	TC	CC	CC	TC	TC	TT	TT	TC	TT	CC	TT	TC	CC	TC	CC	TC	CC	TC	TC	TC	TT	TT	TC	TT	CC	TC	TT	TC	TC	TT	TC	TC	TT	TT	TC	TC	TT
3	146077703	C	CT	CC	CT	CC	CC	CT	TT	CT	CT	TT	CT	TT	TT	CT	CC	CC	CC	CT	CT	TT	CC	CT	TT	CT	TT	CT	TT	CC	CT	CC	CC	CC	CT	CC	TT	CT	CC	CT	CT	CC	TT	CC	CC	CT	CT	CT	CT
3	146078167	A	AG	AA	AG	AA	AA	AA	GG	AG	AG	GG	AG	GG	GG	AG	AG	AA	AA	AG	AG	GG	AA	AG	GG	AG	GG	GG	GG	AG	GG	AG	AA	AA	GG	AA	GG	AA	AA	AG	AG	AA	AG	AG	AA	--	AG	GG	AG
3	146078170	C	CA	CC	CA	CC	CC	CC	AA	CA	CA	AA	CA	AA	AA	CA	CA	CC	CC	CA	CA	AA	CC	CA	AA	CA	AA	AA	AA	CA	AA	CA	CC	CC	AA	CC	AA	CC	CC	CA	CA	CC	CA	CA	CC	--	CA	AA	CA
3	146078747	G	GT	GG	GT	GG	GG	GG	TT	GT	GT	TT	GT	TT	TT	GT	GT	GG	GG	GT	GT	TT	GG	GT	TT	TT	TT	GT	TT	GT	GT	GT	GG	GG	GT	GG	TT	GT	GG	GT	GT	GG	GT	GT	GG	GT	TT	GT	GT
3	146082866	A	AG	AA	AG	AA	AA	AA	GG	AG	AG	GG	AG	GG	GG	AG	AG	AA	AA	AG	AA	GG	AA	AG	GG	GG	GG	AG	GG	AG	AG	AG	AA	AA	AG	AA	GG	AG	AA	AG	AG	AA	AG	AG	AG	AG	AG	AG	AG
3	146143814	A	AA	AA	AG	AA	--	AA	GG	AA	AG	GG	AG	GG	GG	AA	AG	AG	AA	AG	AG	GG	AA	AG	GG	AG	GG	AG	GG	AA	AG	AG	AA	AA	AA	AA	GG	AG	AA	AG	AG	AA	AG	AG	AA	AG	AG	AG	GG
3	146149766	C	CA	CC	CA	CC	CC	CC	AA	CC	CA	AA	CA	AA	AA	AA	CA	CA	CC	CA	CA	AA	CC	CA	AA	CA	AA	CA	AA	CC	CA	CA	CC	CC	CA	CC	AA	CA	CC	CA	CA	CC	CA	CA	CC	CA	AA	CA	CA
3	146169889	T	AA	TA	TA	AA	--	AA	TA	TA	TA	TT	TA	TT	TA	TT	TA	TA	TA	TA	TA	TT	AA	TA	TT	TA	TT	TT	TA	TA	TA	TA	AA	TA	AA	AA	TA	TA	TA	TA	TA	AA	TA	TA	AA	TT	TT	TT	AA
3	146172931	C	CT	CT	CT	TT	TT	TT	CT	TT	CC	CC	CT	CC	TT	CT	CT	CT	TT	CT	TT	CC	TT	CT	CC	TT	CC	CC	CC	CT	--	CT	TT	CT	CT	TT	CT	CT	TT	TT	CT	TT	CT	CT	TT	CT	CC	CC	CT
3	146174837	T	TC	TC	TC	CC	CC	CC	TC	TT	TC	TT	TC	TT	TC	TC	TC	TC	CC	TC	TC	TT	CC	TC	TT	CC	TT	TT	--	TC	TC	TC	CC	TC	TC	CC	TT	CC	CC	TC	TC	CC	TC	TC	CC	TC	TT	TT	TC
3	146174923	A	AG	AG	AG	GG	GG	GG	AG	AA	AG	AA	AG	AA	AG	AG	AG	AG	GG	AG	AG	AA	GG	AG	AA	GG	AA	AA	AA	--	AG	AG	GG	AG	GG	GG	AA	AG	AG	AG	AG	GG	AG	AG	GG	AG	AA	AA	AG
3	146175000	C	CT	CT	CT	TT	TT	TT	CT	CC	CT	CC	CT	CC	CT	CT	CC	CT	TT	CT	CC	CC	TT	CT	CT	TT	CC	CC	CC	CT	CT	CT	TT	CT	CT	TT	CC	CT	CT	CT	CT	TT	CT	CT	TT	CT	CC	CC	CT
3	146176364	G	GC	CC	GC	CC	CC	CC	GC	GC	GC	GG	GC	GG	GC	GC	GC	GC	CC	GC	GG	GG	CC	GC	GG	CC	GG	GG	GG	GG	GC	--	CC	GC	GC	CC	GG	CC	CC	GC	GG	CC	GC	GC	CC	GC	GG	GG	GC
3	146176555	G	GT	GT	GT	TT	TT	TT	GT	GT	GT	GG	GT	GG	GT	GT	GT	GT	TT	GT	GT	GG	TT	GG	GG	TT	GG	GG	GG	GT	GT	GG	TT	GT	GT	TT	GG	--	TT	GT	GT	TT	GT	GT	TT	GG	GG	GG	GT
3	146176794	G	GC	GC	GC	CC	CC	CC	GC	GC	GC	GG	GC	GG	GC	GC	GC	GC	CC	GC	GC	GG	CC	GG	GG	CC	GG	GG	GG	GC	GC	GC	CC	GC	GC	CC	GG	--	CC	GG	GC	CC	GC	GC	CC	GC	GG	GG	GC
3	146177052	C	CT	CT	CT	CT	TT	TT	CC	CT	CT	CC	CT	CC	CT	TT	CC	TT	TT	CT	CT	CC	TT	CT	CC	TT	CC	CC	CC	CT	CC	CT	TT	CT	CT	TT	CC	CT	TT	CT	CT	TT	CT	CT	TT	CT	CC	CC	CT
3	146177092	C	CC	CT	CT	CT	TT	TT	CC	CT	CT	CC	CT	CC	CT	CT	CT	TT	TT	CT	CT	CC	TT	CT	CC	TT	CC	CC	CC	CT	CC	CT	TT	CT	CT	TT	CC	CT	TT	CT	CT	TT	CT	CT	TT	CT	--	CC	CT
3	146177093	A	AA	AG	AG	AG	GG	GG	AA	AG	AG	AA	AG	AA	AG	AG	AG	GG	GG	AG	AG	AA	GG	AG	AA	GG	AA	AA	AA	AG	AA	AG	GG	AG	AG	GG	AA	AG	GG	AG	AG	GG	AG	AG	GG	AG	--	AA	AG
3	146191024	C	CT	CT	CT	TT	TT	TT	CC	CT	CT	CC	CT	CC	TT	TT	CT	CT	TT	CT	CT	--	TT	CT	CC	TT	CC	CC	CC	CC	CT	TT	TT	TT	TT	CT	CC	CT	--	CT	CT	TT	CT	CT	TT	CT	CC	CC	CT
3	146201687	A	AG	AG	AG	GG	GG	AG	AG	AG	AA	AA	AG	AA	AG	AG	AG	AA	GG	AG	AG	AA	GG	AG	AA	GG	AA	AA	AA	AG	AG	AG	AG	AG	AG	GG	AA	AG	GG	AG	AG	GG	GG	AG	GG	AG	AA	AA	AG
3	146208601	G	GA	GG	GA	AA	AA	AA	GG	AA	GA	GG	GA	GG	GA	--	GA	GA	AA	GA	GA	GG	AA	GA	GG	AA	GG	GG	GG	GA	GA	GA	AA	GA	GA	AA	GG	GA	AA	GA	AA	GA	GA	GA	AA	GA	GG	GG	GA
3	146308317	T	TT	TC	--	TC	CC	CC	TT	TC	TT	TT	TC	TT	TC	TC	TT	TT	CC	TC	CC	TT	CC	TC	TT	CC	--	TT	--	TC	TC	CC	TC	CC	TC	CC	TT	TT	TC	TC	TC	CC	TC	TC	TC	CC	TC	TT	TT
3	146308439	A	TT	TT	AT	AT	TT	TT	AA	AT	AA	AA	AT	AA	AT	AT	AT	AA	TT	AT	AT	AA	TT	AT	--	TT	AA	AA	AA	AT	TT	TT	AT	TT	AT	TT	AA	AT	--	AT	AT	TT	AT	AT	TT	TT	AT	AT	AT
3	146308799	G	AA	AA	GA	--	AA	AA	GG	GA	GA	GG	GA	GG	GA	AA	GA	GA	AA	GA	AA	GG	AA	GA	GG	AA	GG	GG	GG	GG	GA	AA	GA	AA	GA	GA	GG	GA	AA	GA	GA	AA	GA	GA	--	AA	GA	GA	GA
3	146308858	C	TT	TT	CT	--	TT	TT	CC	CT	CT	CC	CT	CC	CT	TT	CT	CT	CT	CT	TT	CC	TT	CT	CC	TT	CC	CC	CC	CC	CT	TT	CT	TT	CT	--	CC	CT	TT	CT	CT	TT	CT	CT	--	TT	CT	CC	CT
3	146340746	A	AG	GG	AG	GG	AG	GG	AA	AA	AG	AA	AG	AA	AG	GG	AG	GG	GG	AG	GG	AA	GG	AG	AA	AG	AA	AA	AG	AG	AG	GG	AG	GG	AG	GG	AA	AA	GG	AA	AG	GG	AA	AG	GG	GG	AG	AG	AG
3	146543626	A	AA	TT	AT	AA	AT	AT	AT	TT	AT	TT	AT	TT	TT	AT	TT	AA	AA	AT	AT	AT	AT	AA	TT	AT	TT	TT	AA	AA	AT	AT	AT	TT	AT	AA	TT	AA	AA	TT	AT	AT	AT	TT	AT	AT	TT	TT	AA
3	146546057	A	AA	GG	AA	AG	AG	GG	AG	GG	AA	GG	AG	GG	AG	GG	GG	AG	AA	AG	AG	AG	AG	AA	GG	AA	GG	GG	AA	GG	AG	AG	AA	AG	AG	AA	GG	AG	AA	--	AA	AG	AG	GG	AG	AA	GG	GG	AA
3	146546250	C	CC	TT	CC	CC	CT	CT	CT	TT	CT	TT	CT	--	CT	CT	TT	CT	CC	CT	CT	CT	CT	CC	--	CC	TT	TT	CC	CT	TT	CT	CC	CT	CT	CC	TT	CT	CC	CT	CC	CT	CT	TT	CT	CT	TT	TT	CC
3	146546682	C	CC	TT	CC	CC	TT	CT	CT	TT	CT	TT	CT	TT	CT	CT	TT	CT	CC	CT	CT	CT	CT	CC	TT	CC	TT	TT	CC	CT	TT	CT	CC	CT	CC	CC	TT	CT	CC	TT	TT	CT	CT	TT	CT	CT	TT	CT	CC
3	146546782	A	AA	GG	AA	AA	GG	AG	AG	GG	AG	GG	AG	GG	AG	AG	GG	AG	AA	AG	AG	AG	AG	AA	GG	--	GG	GG	AA	AG	AG	AG	AA	AG	AA	AA	GG	AG	AA	AG	AG	AG	AG	GG	AA	AG	GG	GG	AA
3	146547281	C	CC	AA	CC	CC	CA	CA	CC	AA	CA	AA	CA	AA	CA	CA	AA	CA	CC	CA	CA	CA	CA	CC	AA	CC	AA	AA	CC	CA	CA	CA	CC	CA	CA	CC	AA	CC	CC	CA	CC	CA	CC	AA	CC	CC	AA	AA	CC
3	146547520	A	AA	CC	AA	AA	AC	AC	AC	CC	AC	CC	AC	CC	AC	AC	CC	AC	AA	AC	AC	AC	AC	AC	CC	AC	CC	CC	AA	AC	AC	AC	AA	AC	AC	AA	CC	AC	AA	AC	AC	AC	AC	CC	AC	AC	CC	CC	AA
3	146547755	G	GG	AA	GG	GG	GA	AA	GA	AA	GA	AA	GA	AA	GG	GA	AA	GA	GG	GA	GA	GA	GA	GG	AA	GG	AA	AA	GG	GA	GA	GA	GG	GA	GA	GG	AA	GA	GG	GA	GA	GA	GG	AA	GA	GA	AA	AA	GG
3	146547986	A	AA	GG	AA	AA	AG	AG	AG	GG	AG	GG	AG	GG	AG	AA	GG	AG	AA	AG	AG	AG	AG	AA	GG	AA	GG	GG	AA	AG	AG	AG	AA	AG	AG	AA	GG	AG	AA	AG	AG	AG	AG	GG	AG	GG	GG	--	AA
3	146548018	A	AA	GG	AA	AA	AG	AG	GG	GG	AG	GG	AG	GG	AG	AA	GG	AG	AA	AG	AG	AG	AG	AA	GG	AA	GG	GG	AA	AG	AG	AG	AA	AA	AG	AG	GG	AG	AA	AG	AG	AG	AG	GG	AG	GG	GG	--	AA
3	146548339	G	GG	AA	GG	GG	GG	GA	AA	AA	GA	AA	GA	AA	GA	GA	AA	GA	GG	GA	GG	AA	GG	GG	AA	GG	AA	GA	GG	GA	GG	GA	GG	AA	GG	GG	AA	GA	GG	GA	GA	GA	GA	AA	GA	GA	AA	AA	GG
3	146548370	A	AA	GG	AA	AA	AA	AG	AG	GG	AG	GG	AG	GG	AG	AG	GG	AG	AA	AG	AA	GG	AA	AA	GG	AA	GG	GG	AA	AG	AG	AG	AA	GG	AA	--	GG	AG	AA	AG	AG	AG	AG	GG	AG	AG	GG	GG	AA
3	146548902	A	AA	AG	AA	AA	AG	AG	AA	GG	AG	GG	AG	--	AG	AG	GG	AA	AA	AG	GG	AG	AA	AA	AG	AA	GG	GG	AA	AG	AA	AG	AA	AG	AA	AA	GG	AG	AA	AG	AG	AG	--	GG	AA	AA	GG	GG	AA
3	146549113	G	GG	--	GG	GG	GA	GA	GA	AA	GA	AA	GA	AA	GA	GA	AA	GA	GG	GA	GA	GG	GA	GA	AA	GG	AA	AA	GG	GA	--	GA	GG	GA	GA	GG	AA	GA	GG	GA	GA	GA	GA	AA	GA	GA	AA	AA	GG
3	146549319	T	TT	CC	TT	TT	TC	CC	--	CC	TC	CC	TC	CC	TC	TT	CC	TC	TT	TC	TC	TC	TC	TC	--	TT	CC	TC	TT	TC	TC	TC	TT	TC	TC	TT	CC	TT	TT	TT	TC	TC	TC	CC	TC	TC	CC	CC	TT
3	146550203	A	AA	GG	AA	AA	AG	AG	AG	GG	AG	GG	AG	GG	AG	AG	GG	AG	AA	AG	AA	AG	AG	AA	GG	AA	GG	GG	AA	AA	GG	AG	AA	AG	AG	AA	GG	AG	AA	AG	AG	AG	AG	GG	AG	AG	GG	AG	AA
3	146551486	A	AA	GG	AA	AG	AG	AG	AG	GG	AA	GG	AG	GG	AG	AG	GG	AG	AA	AG	AG	AG	AG	AG	GG	AA	GG	GG	AA	AG	GG	AG	AA	AG	AG	AA	GG	AG	AA	AG	AG	AG	AG	GG	AG	AG	AA	GG	AA
3	146552821	C	CC	TT	CC	CT	CT	--	CT	CT	CC	TT	CT	TT	CT	CT	TT	CT	--	CT	CT	CT	CT	CT	TT	CC	TT	TT	CC	CT	CT	CT	CC	CC	TT	CC	TT	CT	CT	CT	CT	CT	CT	TT	CT	CC	CT	TT	CC
3	146554709	A	AA	AA	AA	AA	--	AG	AG	GG	AA	GG	AG	GG	AG	AG	GG	AG	AA	AG	AG	AG	AG	--	GG	AA	GG	GG	AA	AG	AA	AG	AG	AG	AG	AA	GG	AG	AA	AG	AG	GG	AG	GG	AG	AG	AG	GG	AA
3	146556478	C	CC	CT	CC	CC	CC	CT	CT	TT	CC	--	CT	TT	CC	CC	CT	CT	CC	CT	CT	--	TT	CC	TT	CT	TT	TT	CC	TT	CT	CT	TT	CT	CC	CC	TT	CT	CC	CT	CT	CT	--	TT	CT	CT	CT	CT	CC
3	153444109	A	AA	AG	AA	AG	AA	AG	AA	AG	GG	AG	AG	AA	AG	GG	GG	AA	AA	AG	AG	AA	AA	GG	AG	GG	AG	AG	AG	AG	AG	AA	GG	AA	AG	AA	AA	AG	AG	AG	AA	AA	AG	AG	AA	AG	GG	GG	AA
3	174030315	T	TT	TC	TT	TC	TC	TC	CC	CC	CC	TC	TC	TC	CC	TT	CC	TC	TC	TC	CC	TT	CC	TT	--	CC	TT	CC	TC	TT	CC	TT	CC	TC	TC	TT	TT	TT	TC	CC	TT	TT	TC	TC	TC	TT	TC	CC	TT
3	174030619	G	TT	GT	TT	GG	GT	GG	GG	GG	GG	GT	GT	GT	GG	GT	GG	GT	GG	GT	GG	GT	GG	TT	GT	GT	GG	GG	GT	TT	GG	TT	GG	GT	GT	TT	TT	GG	GT	GG	TT	TT	GG	GT	GT	TT	GT	GG	TT
4	516929	T	TC	CC	TT	CC	TT	CC	CC	TC	CC	TC	TC	TT	TC	TT	TC	TC	--	TC	TC	TC	CC	CC	TC	--	TC	CC	TT	TC	TC	TC	TT	TT	TC	CC	TC	TC	TT	TC	TC	TT	TC	CC	CC	TT	CC	TT	TT
4	585285	T	TC	CC	TT	CC	TT	CC	TC	TC	CC	CC	TC	TT	TC	TT	TC	CC	TC	TC	TC	TC	CC	CC	TC	TC	TC	CC	TT	TC	TC	TC	TT	TT	TC	CC	TT	TC	TT	TC	TC	TT	TC	CC	CC	TT	CC	TC	TT
4	672348	G	CC	GC	CC	GG	CC	GG	GC	GC	GG	CC	GC	CC	GC	CC	GC	GG	GG	GC	GC	GG	GG	GG	GC	GC	GC	GG	CC	GC	GC	GC	CC	CC	GC	GG	CC	GG	CC	CC	GC	CC	--	GG	GG	CC	GG	GC	CC
4	2584272	T	TC	TC	TT	TC	TC	TT	TT	TC	TC	TC	TC	CC	TC	TT	TC	TT	TT	TC	TC	TT	TT	CC	CC	CC	CC	TT	--	TC	CC	TC	TT	TT	TC	--	TT	TC	TC	CC	TC	TT	TT	CC	CC	TC	TC	TC	TC
4	2605564	G	TT	TT	GG	TT	GG	TT	GG	GT	TT	GT	GT	GG	GT	GG	GT	--	GT	GT	GG	TT	TT	TT	GT	GT	TT	TT	GT	GT	GG	GT	GG	GT	GT	TT	GT	GT	GG	GT	GT	GG	GG	TT	TT	GG	TT	GT	GT
4	2605793	G	--	AA	GG	AA	GG	AA	GA	GA	AA	GA	GA	GG	GA	GG	GA	AA	GG	GA	GG	AA	AA	AA	GA	GA	AA	AA	GA	GA	GA	AA	GA	GA	GG	AA	GA	GA	GG	GA	GA	GG	--	AA	AA	GG	AA	GA	GA
4	2606534	T	CC	TC	TT	TC	TT	--	TC	TC	CC	CC	TC	--	TT	TT	--	TC	TT	TC	TC	TC	--	CC	CC	TC	TC	TC	TC	TC	CC	TT	TT	TC	TC	CC	TT	TC	TC	CC	TC	TT	TT	CC	CC	TC	CC	TT	TC
4	2607163	A	TT	TT	AA	TT	AA	TT	AA	AT	TT	AT	AT	AA	AT	AA	AT	TT	--	AT	AA	TT	TT	AT	AT	AT	TT	TT	AT	AT	AT	AT	AA	AT	AT	TT	AT	AT	AA	AA	AA	AA	AT	TT	TT	AA	TT	AT	TT
4	2608932	C	TT	TT	CC	TT	CC	TT	CT	CT	TT	CT	CT	CC	CT	CC	CT	TT	CT	CT	CC	TT	TT	TT	CT	CT	TT	TT	CT	--	CT	CT	CC	CT	CC	TT	CT	CC	CC	CT	CT	CC	CT	TT	TT	CC	TT	CC	CT
4	2609137	A	GG	GG	AA	GG	AA	GG	AG	AG	GG	AG	AG	AA	AG	AA	GG	GG	AA	AG	AA	GG	GG	GG	AG	AG	GG	GG	AG	GG	AG	AG	AA	AG	AG	GG	AG	AG	AA	AG	AG	AA	AG	GG	GG	AA	GG	GG	AG
4	2610243	G	TT	TT	GG	GT	GG	TT	GT	GT	TT	GT	GT	GG	GG	GG	GG	TT	GT	GT	GG	TT	TT	TT	GT	GT	TT	TT	GT	GT	GG	GT	GG	GT	GT	TT	GT	GT	GG	GT	GT	GG	GT	--	TT	GG	TT	GT	GT
4	2624894	T	CC	TC	TT	TC	TC	CC	TT	TC	TC	TC	TC	TC	TC	TT	CC	TC	TT	TC	TC	TT	TT	CC	CC	TT	CC	TC	TT	TC	CC	TC	TT	TC	TC	TC	TC	TC	TC	CC	TC	TT	TC	CC	CC	TC	CC	TT	TC
4	2712287	G	--	AA	GA	AA	GA	AA	AA	GA	GA	GA	GA	GG	GG	AA	GA	GA	GG	GA	GG	GA	GA	GG	GG	GG	AA	GG	GA	GA	GA	GG	GA	GA	GA	GA	AA	GA	GA	GG	GA	GA	GA	GG	--	GG	GG	GA	GG
4	2783008	C	TT	TT	TT	TT	TT	CC	TT	CT	CT	CT	CT	CC	CT	TT	CT	CT	CT	CT	CC	TT	TT	CC	CC	TT	CT	CT	TT	CT	CT	CC	TT	CT	CT	TT	TT	TT	CT	CC	CT	CT	CT	CT	CT	TT	CC	CC	CC
4	2783556	C	TT	TT	CT	TT	CT	CT	TT	CT	CT	CT	CT	CC	CT	TT	CT	CT	--	CT	CC	TT	TT	CC	CC	CT	TT	CT	TT	CT	CT	CC	TT	CT	CT	TT	CT	TT	CT	CC	CT	TT	CT	CT	CT	CT	CC	CT	CC
4	2784378	G	TT	TT	GG	TT	TT	--	TT	GT	GT	GT	GT	GG	TT	TT	TT	GT	GT	GT	GG	TT	TT	GG	GG	GT	GT	GT	--	GT	TT	GG	TT	GT	GT	TT	GT	TT	GT	GG	GG	GT	GT	GT	TT	GT	GG	GG	GG
4	2785150	A	GG	GG	AG	GG	AG	--	GG	AG	AG	AG	AG	AA	AA	GG	AG	AG	GG	AG	AA	GG	GG	AA	AA	AA	AG	AG	GG	GG	AG	AA	GG	AG	AG	GG	AG	GG	--	AG	AG	AG	AG	AG	AG	AG	AA	AA	AA
4	2785977	G	AA	AA	GA	--	--	AA	AA	GG	GA	GA	GA	GG	GA	AA	GA	GA	GA	GA	GG	AA	AA	GG	GG	--	GA	GA	AA	GA	GA	GG	AA	GA	GA	AA	GA	AA	GA	GG	GA	GA	AA	GA	GA	GA	GG	GA	GG
4	7370557	T	TT	CC	TC	TC	TC	TT	TT	CC	TC	TC	TC	CC	TT	TT	TT	CC	TC	TC	TC	TT	TT	TC	CC	TC	TT	CC	TT	CC	TC	CC	TC	TC	TC	TC	TC	TT	CC	TC	TT	TC	TT	TT	TC	TC	CC	TT	CC
4	30117020	G	GG	GA	GG	GA	GA	GG	GA	GA	GG	GG	GA	GA	GG	GG	GG	GA	GA	GA	GG	GA	GA	GG	GA	GG	GG	GA	GA	GG	GA	GG	GG	GA	GG	GA	GA	GG	GA	GG	GG	GG	GA	GG	GG	GG	GA	GG	GG
4	32517822	A	AC	AA	--	AC	CC	AC	AC	AA	AC	AC	AC	CC	AA	AC	AC	AC	AA	AC	--	AA	AA	AC	AC	AC	AA	AC	AC	AA	CC	CC	CC	AC	AC	AC	AC	AC	CC	AA	CC	AC	CC	AC	AA	AC	AC	CC	AC
4	74397027	C	CG	CG	GG	CG	CG	CG	CG	CC	--	CG	CG	GG	GG	CC	GG	CG	CC	CG	CG	--	CC	GG	CG	GG	CC	CC	GG	GG	CC	CC	CC	GG	CC	CC	GG	CG	CG	--	CG	CC	CG	GG	GG	CG	CC	CC	CC
4	74397061	C	CT	CT	TT	CT	CT	CT	TT	CC	--	CT	CT	CT	TT	CC	TT	CT	CC	CT	CT	TT	CC	TT	CT	TT	CC	CC	CT	TT	CC	CC	CC	TT	CC	CT	CT	CT	TT	--	CT	CC	TT	TT	CT	CT	CC	CC	CC
4	74397079	G	GC	GC	CC	GC	GC	GC	GC	GG	GC	GC	GC	GC	CC	GG	GC	CC	GG	GC	GC	CC	GG	CC	GC	CC	GG	GG	CC	CC	GG	GG	GG	GC	GG	GC	GC	GC	GC	--	GC	GG	CC	CC	CC	GC	GG	GG	GG
4	74400616	A	AG	AG	GG	AA	AG	AG	GG	AA	AG	AG	AG	AG	GG	AG	GG	GG	AA	AG	AG	GG	AA	AG	AG	GG	AA	AG	GG	GG	AG	AA	AA	GG	AA	AG	AG	--	AG	AA	GG	AA	AG	GG	GG	AG	AG	AA	AA
4	88180456	C	CC	TT	CT	TT	CT	CT	CT	CT	TT	TT	CT	CC	CT	TT	TT	CT	CC	CT	CT	CT	CT	CT	TT	TT	CC	CC	CC	CT	TT	CT	CC	CC	CT	TT	TT	CT	CC	CT	CT	CT	TT	CT	TT	CT	CT	TT	CC
4	88186803	A	AA	GG	AG	AG	AG	GG	AG	AA	AG	GG	AG	AG	AA	GG	AG	AG	AA	AG	AA	AG	AG	AG	GG	AG	AG	AA	AA	AG	GG	AG	AA	AA	GG	GG	GG	AG	AA	AG	AG	AG	AG	AG	AA	AG	AG	--	--
4	88938487	A	TT	AT	AT	AT	TT	AT	TT	AT	AT	TT	AT	TT	AT	AT	AA	AT	TT	AT	AT	AA	TT	AT	AT	AT	AT	TT	AT	AT	AT	TT	AT	TT	AT	AA	AT	TT	AA	AT	AT	AT	AA	AT	AT	AA	AA	AT	AT
4	92438431	G	GA	GG	GA	AA	GA	GA	GG	GA	AA	GA	GA	GG	GA	GA	GG	GA	GG	GA	GG	GA	GG	GA	AA	AA	GA	GA	GA	GA	AA	AA	GA	AA	GG	GG	GA	GA	GG	GA	AA	AA	GA	GA	GG	AA	GG	AA	GA
4	94702634	G	GG	GG	TT	GT	GG	TT	GG	GT	GG	GT	GT	--	GT	TT	GT	TT	GG	GT	GG	GT	GG	TT	GG	GT	GT	GT	GT	TT	GG	GG	GT	GG	GT	GT	TT	GT	GT	GG	GT	GT	TT	TT	GG	GT	GT	GT	GT
4	94702806	T	AA	AA	AA	AA	AA	TT	AA	TA	TA	TA	TA	TA	TA	TT	TA	TT	AA	TA	TA	TA	AA	TT	AA	AA	TA	TA	AA	TT	AA	AA	AA	AA	TA	TA	TT	TA	TA	AA	TA	TA	TT	TT	AA	--	TA	TA	TA
4	94703373	A	GG	GG	GG	AG	AG	AA	GG	AG	AG	AG	AG	AG	AA	AA	AG	AA	GG	AG	AG	AA	GG	AA	GG	AG	AG	AG	AG	AA	GG	AG	AG	AG	AG	AG	AG	GG	AG	GG	AG	AG	AA	AA	AG	AG	AG	AG	AG
4	94704014	C	TT	CT	TT	CT	TT	CC	TT	CT	CT	CC	CT	CT	CT	CC	CT	CC	TT	CT	CT	CC	TT	CC	TT	CT	CT	TT	CC	CC	TT	TT	CT	TT	CT	CT	CT	CT	CT	TT	CT	CT	CC	CC	TT	CT	CT	CT	CT
4	94705458	G	AA	AA	AA	GA	GA	GG	AA	GA	GA	GA	GA	GA	GA	GG	GG	GG	AA	GA	GA	GG	AA	GG	AA	GA	GA	AA	AA	GG	AA	AA	GG	AA	GA	GA	GG	GA	GA	AA	GA	GA	GG	GG	AA	GA	GA	GA	GA
4	94706850	G	AA	AA	AA	GA	GA	GG	AA	GA	GA	GA	GA	GA	GA	--	GA	GG	GA	GA	GA	GG	AA	GG	AA	GA	GG	GA	--	GG	AA	AA	GA	AA	AA	--	GA	GA	GA	AA	GA	GA	GG	GG	AA	GA	GA	GA	GA
4	94707333	G	AA	AA	AA	GA	GA	GG	AA	GA	GA	GA	GA	GA	GA	GG	GA	GG	AA	GA	GA	GG	AA	GG	AA	GG	GA	AA	GA	GG	AA	AA	GA	AA	GA	GG	GA	GA	GA	AA	GA	GA	GG	GG	AA	GG	GA	GA	AA
4	94709134	C	TT	TT	TT	CT	CC	CC	TT	CT	CT	CT	CT	CC	CT	CC	CT	CC	TT	CT	CT	CC	TT	CC	TT	TT	CT	CT	CT	CC	TT	TT	CT	TT	CC	CT	CT	CT	CT	TT	CT	CT	CC	--	TT	CT	CT	CT	CT
4	94710752	C	TT	TT	TT	CT	CT	CC	TT	CT	TT	CT	CT	CT	CT	CC	TT	CC	TT	CT	CT	CC	TT	CC	TT	CT	CT	TT	CT	CC	TT	TT	CT	TT	CT	TT	CT	TT	CT	TT	CC	CT	CC	CC	TT	CT	CT	CT	CT
4	94711574	C	TT	TT	TT	CT	TT	CC	TT	CT	CT	CT	CT	TT	CT	CC	CT	CC	TT	CT	CC	CC	TT	CC	TT	CT	CC	TT	CT	CC	TT	TT	CC	TT	CT	CT	CT	CT	CT	TT	CT	CT	CC	CC	TT	CT	TT	CT	CC
4	94712274	T	TT	TT	TT	TA	TA	AA	TT	TA	TA	AA	TA	TA	TA	AA	--	TA	TT	TA	TA	AA	TT	AA	TT	AA	TA	TT	TA	AA	--	TT	TA	TT	TA	TA	TA	AA	TA	TT	AA	TA	AA	AA	TT	TA	TA	TA	TT
4	94713156	A	AA	AA	AA	AG	AG	GG	AA	AG	AG	AG	AG	AG	AG	GG	AG	GG	AA	AG	AG	AG	AA	GG	AA	AA	AA	AA	AA	GG	AA	AA	AG	AA	AG	AG	AG	AG	AG	AA	AG	AG	GG	GG	AA	AA	AG	AG	AG
4	94716215	T	GG	GG	GG	TG	TG	TT	GG	TG	TG	TT	TG	TG	TG	TT	TG	TT	GG	TG	TG	TT	GG	TT	GG	TG	TG	GG	TG	TT	GG	GG	TG	GG	TG	TG	TG	TG	TG	GG	TG	GG	TT	TT	GG	TG	TG	TG	TG
4	94717432	A	GG	GG	GG	AG	AG	AA	GG	AG	AG	GG	AG	AG	AG	AA	AG	AA	GG	AG	AG	AA	--	AA	GG	AG	AG	GG	AG	AA	GG	GG	AG	GG	GG	AG	AG	AG	GG	AG	GG	AG	AA	AA	GG	AG	AG	AG	AG
4	94718722	C	CC	CT	CC	CT	CT	TT	CC	CT	CT	CT	CT	CT	CT	TT	CC	TT	CC	CT	CT	TT	CC	TT	CC	TT	CT	CC	CT	TT	CC	CC	CT	CC	CT	CT	TT	--	CT	CC	CT	CT	TT	TT	CC	CT	CT	TT	CT
4	94719792	C	TT	TT	TT	CT	TT	CC	TT	CT	CT	CT	CT	TT	CT	CC	CT	CC	TT	CT	CT	CC	TT	CC	TT	CT	CT	TT	CT	CC	TT	TT	CT	TT	CT	CT	CT	CT	CT	TT	TT	CT	CC	CC	TT	CC	TT	CC	CT
4	94720527	A	CC	CC	CC	CC	--	AA	CC	AC	AC	AC	AC	AC	AC	AA	AA	AA	CC	AC	AC	AA	AC	AA	--	AC	AC	CC	AA	AA	CC	CC	AC	CC	AC	AC	AC	AC	AC	CC	AC	AC	AA	AA	CC	AA	AC	AA	AC
4	94720708	T	GG	GG	GG	GG	GG	TT	GG	GG	TG	TT	TG	TG	TG	TT	TG	TT	GG	TG	TG	TG	GG	TT	GG	TG	TG	GG	TG	TT	GG	GG	TG	GG	TG	TG	TG	TG	TG	GG	TG	TG	TT	TT	GG	TG	GG	TT	TG
4	94720788	A	AA	AA	AA	AA	AG	GG	AA	GG	AA	AG	AG	AG	AG	GG	AA	GG	AA	AG	AG	GG	AA	GG	AA	AG	AG	AA	AG	GG	AA	AA	AG	AA	AG	AG	AG	AG	AG	AA	AG	AG	GG	GG	AA	AA	AA	AG	AG
4	94720807	G	GG	GG	GG	GG	GA	AA	GG	AA	GA	GA	GA	GA	GA	GA	GG	AA	GG	GA	GA	AA	GG	--	GG	GA	GA	GG	GA	AA	GG	GG	GA	GG	GA	GA	GA	GA	GA	GG	GA	GA	AA	AA	GG	GG	GG	GA	GA
4	94720930	C	TT	TT	TT	CC	CT	CC	TT	CT	CT	CT	CT	CT	CT	CT	CT	CC	TT	CT	TT	CC	TT	CC	TT	TT	CT	TT	CT	CC	TT	TT	CC	TT	CT	CT	TT	CT	CT	TT	CT	CT	CT	CC	TT	CT	CT	CT	CT
4	94721063	A	AA	AA	AA	GG	AA	GG	--	AG	AG	AG	AG	AG	AG	AG	AG	GG	AA	AG	AG	GG	AA	GG	AA	AG	AG	AA	AG	GG	AA	AA	AG	AA	AG	AG	GG	AG	AG	AA	AG	AA	GG	GG	AA	GG	AG	AG	AG
4	94721065	G	GG	GG	GG	AA	GG	AA	--	GA	GA	GA	GA	GA	GA	GA	GA	AA	GG	GA	GA	AA	GG	AA	GG	GA	GA	GG	GA	AA	GG	GG	GA	GG	GA	GA	AA	GA	GA	GG	GA	GG	AA	AA	GG	AA	GA	GA	GA
4	94721148	T	CC	CC	CC	TC	TC	TT	--	TC	TC	CC	TC	TC	TT	TT	--	TT	CC	TC	TC	TT	CC	TT	CC	TC	TC	CC	TC	TT	CC	CC	CC	CC	TC	CC	TC	CC	TC	CC	TC	TC	TT	TT	CC	TC	TC	TC	CC
4	94721614	T	TT	TT	TT	TC	TC	CC	TT	TC	TC	TC	TC	TC	TC	CC	TC	CC	TT	TC	TC	CC	TT	CC	TT	TC	TC	TT	TC	CC	TT	TT	TC	TT	TC	TC	TC	TC	CC	TT	TC	TC	CC	CC	TT	TC	TC	TT	TC
4	94730147	T	GG	GG	GG	TG	TG	TT	GG	TG	TG	TG	TG	TG	TG	TT	TG	TT	TG	TG	TG	TT	GG	TT	GG	TG	TG	GG	TG	TT	GG	GG	TG	TG	TG	TG	TG	TG	TT	GG	TG	TT	TT	TT	GG	TT	TG	TG	TG
4	95943345	G	GA	GA	AA	GA	AA	GG	GG	GA	AA	GA	GA	GG	GA	GG	GA	GG	GA	GA	GG	GA	GA	AA	AA	AA	GA	GA	GA	GA	AA	AA	GA	AA	GG	AA	AA	GA	GA	GA	AA	GA	GA	GA	AA	AA	GG	GG	GA
4	95958441	C	CT	CT	TT	CT	TT	CT	CC	CT	CT	CC	CT	CC	TT	CC	CT	CC	TT	CT	CC	CC	CT	CT	TT	CT	CT	CT	CT	CT	TT	TT	CC	TT	CC	CT	CC	CT	CT	TT	TT	CT	CT	CT	TT	TT	CC	CC	CT
4	95958714	C	CT	CT	CT	CT	TT	CT	CC	CT	CT	CC	CT	CC	TT	CC	CT	CT	CT	CT	CC	CC	CT	CT	TT	CT	CT	CT	TT	CC	CT	TT	CC	CT	CC	CT	CT	CT	CT	CC	TT	TT	CC	CC	TT	CC	CC	CC	CT
4	95962589	C	CG	CG	GG	CC	CG	CG	CC	CC	CG	CC	CG	CC	GG	CC	--	CG	GG	CG	CC	CC	CG	CG	GG	CG	CG	CG	CG	CC	--	GG	CC	GG	CC	CG	CG	CG	CG	CG	GG	GG	CG	CG	GG	CG	CC	CC	CG
4	95971119	A	--	AA	GG	AG	GG	AG	AA	AG	AG	AA	AG	AA	GG	AA	GG	AG	AG	AG	AA	AA	AG	AG	GG	AG	AG	GG	AG	AG	GG	GG	AA	GG	AA	AG	AG	AA	AG	AG	GG	GG	AG	AG	GG	AG	AA	AA	AG
4	95971687	A	AG	GG	AG	AG	GG	AG	AA	AG	AG	AA	AG	AA	GG	AA	AA	AG	AG	AG	AA	AA	AG	AG	GG	AG	GG	AG	AG	AG	AG	GG	AA	AG	AA	AG	AG	GG	AG	AA	GG	GG	AA	AA	AG	AG	AA	AA	AG
4	95990389	C	TT	CT	CT	CT	TT	CT	CC	CT	CT	CC	CT	CC	CT	CC	CC	CT	CT	CT	CC	CC	TT	CT	TT	CC	CT	CT	CT	TT	CT	TT	CC	CT	CT	CT	CT	TT	TT	CT	TT	CT	CC	CC	TT	CT	CC	CC	CT
4	96399792	G	GA	GG	GA	GA	AA	AA	GG	AA	AA	GA	GA	GG	GA	GG	GA	AA	GA	GA	GG	GA	GG	AA	GA	AA	GA	GA	AA	GA	GA	AA	AA	GA	AA	GA	GA	GA	--	GG	AA	AA	GA	GA	AA	GA	GA	AA	AA
4	105799871	G	GT	--	GT	GT	GG	GT	--	GT	GG	GG	GT	GT	GT	GG	GT	GT	GG	GT	GT	GG	GT	GT	GT	GT	GT	GT	GT	GG	GG	GT	GT	GT	GG	GG	GT	GT	GG	GT	GT	GT	GG	GG	GG	GG	GT	GT	GT
5	20043325	T	TA	AA	TT	AA	TT	AA	TA	AA	TA	AA	TA	AA	AA	AA	TA	AA	TA	TA	TA	AA	TT	AA	AA	TT	TA	TT	TA	TT	TA	TT	TA	AA	AA	AA	TA	AA	TA	AA	AA	AA	AA	TA	TA	AA	TT	AA	TT
5	20044451	T	TC	CC	TT	TC	TT	CC	TC	CC	TC	CC	TC	CC	CC	TC	TC	TC	TC	TC	TC	CC	TT	CC	CC	TT	TC	TT	CC	TT	TC	TT	TC	CC	CC	CC	TC	TC	CC	CC	CC	CC	CC	TC	TC	TC	TT	CC	TC
5	20045744	A	AT	TT	AA	TT	AA	TT	AT	TT	AT	TT	AT	TT	TT	TT	AT	AT	AT	AT	AT	TT	AA	TT	TT	AA	AT	AA	AT	AA	AT	AA	AT	TT	TT	TT	AT	TT	TT	TT	TT	TT	TT	AT	AT	AT	AA	TT	AT
5	20046075	G	GA	AA	GG	AA	GG	AA	GA	GA	GG	AA	GA	AA	AA	AA	GA	GA	GA	GA	GG	AA	GG	AA	AA	GG	GA	GG	GA	GG	GA	GG	AA	AA	AA	AA	GA	AA	GA	AA	AA	AA	AA	GA	GG	GA	GG	AA	GA
5	20047110	A	AG	GG	AA	--	AA	GG	AG	GG	AG	GG	AG	GG	GG	GG	AG	AG	AG	AG	AG	GG	AA	GG	GG	AA	AG	AA	AG	AA	AG	AA	AG	GG	GG	GG	AG	GG	GG	GG	GG	GG	GG	AG	AG	AA	AA	GG	AG
5	20047614	A	AG	GG	AA	GG	AA	GG	AG	GG	AG	GG	AG	GG	GG	GG	AG	AG	AG	AG	AG	GG	AA	GG	GG	--	AG	AG	AG	AA	GG	AA	AG	GG	GG	GG	--	GG	AG	GG	AG	GG	GG	AG	AG	AG	AA	GG	AG
5	20047720	T	TC	CC	TT	CC	TT	CC	TC	CC	TC	CC	TC	CC	CC	CC	TC	TC	TC	TC	TT	CC	TT	CC	CC	--	TT	TT	TC	TT	TC	TT	TC	CC	CC	CC	TC	CC	TC	CC	CC	CC	CC	CC	TT	TC	TT	--	CC
5	20047729	G	GT	TT	GG	TT	GG	TT	GT	TT	GT	TT	GT	TT	TT	TT	GT	GT	GT	GT	GG	TT	GG	TT	TT	--	GG	GG	GT	GG	GT	GG	GT	TT	TT	GT	GT	TT	GT	TT	TT	TT	TT	TT	GG	GG	GG	--	GT
5	20047797	T	TG	GG	TT	TG	TT	GG	TT	GG	TG	GG	TG	GG	GG	GG	TG	TG	TG	TG	TG	TG	TT	GG	GG	TT	TG	TT	TG	TT	TG	TT	TG	GG	GG	TG	TG	GG	GG	GG	GG	GG	GG	TG	TT	TG	TT	GG	TG
5	20047839	C	CT	TT	CC	TT	CC	TT	--	TT	CT	TT	CT	TT	TT	TT	CT	CT	CT	CT	CT	TT	CC	TT	TT	CC	CT	CC	CT	CC	CT	CC	CT	CT	TT	TT	CT	TT	TT	TT	TT	TT	TT	CT	CT	CT	CC	TT	CT
5	20047962	T	TC	CC	TT	CC	TT	CC	TC	CC	TC	CC	TC	CC	CC	CC	TC	TC	TC	TC	TC	CC	TT	CC	CC	TT	TC	TT	CC	TT	TC	TT	TC	CC	CC	CC	TC	CC	TC	CC	CC	CC	CC	TC	TC	TC	TT	CC	TC
5	20048074	T	TA	AA	TT	AA	TT	AA	TA	AA	TA	AA	TA	AA	AA	AA	TA	TA	TT	TA	AA	AA	TT	AA	AA	TT	TA	TT	TA	TT	TA	TT	TA	AA	AA	AA	TA	AA	TA	AA	AA	AA	AA	TA	TA	TA	TT	AA	TA
5	20048113	A	AG	GG	AA	GG	AA	GG	AG	GG	AG	GG	AG	GG	GG	GG	AG	AG	AA	AG	GG	GG	AA	GG	GG	AA	AG	AA	AG	AA	GG	AA	AG	--	GG	GG	AG	GG	GG	GG	GG	GG	GG	AG	AG	AG	AA	GG	AG
5	20048346	G	GC	CC	GG	CC	GG	CC	GC	CC	GC	CC	GC	CC	CC	CC	GC	GC	GG	GC	--	CC	GG	CC	CC	GG	GC	GG	GG	GG	GC	GG	GC	CC	CC	CC	GC	CC	GG	CC	CC	CC	CC	GC	GC	GC	GG	CC	GC
5	20048918	A	AG	GG	AA	GG	AA	GG	AG	GG	AG	GG	AG	GG	GG	GG	AG	AA	AA	AG	AG	GG	AA	GG	GG	AA	AG	AA	AG	AA	AG	AG	AG	GG	GG	GG	AG	GG	AG	GG	GG	GG	GG	AG	AG	AA	AA	GG	AG
5	20049212	A	AG	GG	AA	GG	AA	GG	AG	GG	GG	GG	AG	GG	GG	--	AG	AG	AG	AG	AG	GG	AA	GG	GG	AA	GG	AA	AG	AA	AG	AA	AG	GG	GG	GG	GG	GG	AG	GG	GG	GG	--	AG	AG	AG	AA	GG	AG
5	20049346	A	AG	GG	AA	GG	AA	GG	AG	GG	GG	GG	AG	GG	GG	GG	GG	AG	AG	AG	AG	GG	AA	GG	GG	AA	AG	AA	AG	AA	AG	AA	AG	GG	GG	GG	GG	GG	AG	GG	GG	GG	GG	GG	AG	AG	AA	GG	AG
5	20049477	G	GA	AA	GG	AA	GG	AA	GA	AA	GA	AA	GA	AA	AA	AA	AA	GA	GA	GA	GA	AA	GG	AA	AA	GG	GA	GG	GA	GG	GA	GG	GA	AA	AA	AA	GA	AA	GA	AA	AA	AA	AA	AA	AA	GA	GG	AA	GA
5	20049518	A	AG	GG	AA	GG	AA	GG	AG	GG	AG	GG	AG	GG	GG	GG	GG	AG	GG	AG	AA	GG	AA	GG	GG	AA	AG	AA	AG	AA	AG	AA	AG	GG	GG	GG	AG	GG	AG	--	GG	GG	GG	GG	AG	AG	AA	GG	AG
5	20049588	A	AG	GG	AA	GG	AA	GG	AG	GG	AG	GG	AG	GG	GG	GG	AG	AG	GG	AG	AG	GG	--	GG	GG	AG	AG	AA	AG	AG	AG	AA	AG	GG	GG	GG	AG	GG	AG	--	GG	GG	GG	GG	AG	AG	AA	--	AG
5	20049680	T	TA	AA	TT	AA	TT	AA	TA	AA	TT	AA	TA	AA	AA	AA	TA	TA	AA	TA	TA	AA	TT	AA	AA	TT	TA	TT	TA	TA	TA	TT	TA	AA	AA	AA	TA	AA	TA	--	TA	AA	AA	TA	TA	AA	TT	AA	TA
5	20050001	A	AT	TT	AA	TT	AA	TT	AT	TT	AT	TT	AT	TT	TT	TT	AT	AT	--	AT	AT	TT	AA	TT	TT	AA	AT	AA	AT	AA	AT	AA	AT	TT	TT	TT	AT	TT	AT	TT	TT	TT	TT	AT	AT	AT	AA	TT	AT
5	20050231	G	GC	CC	GG	CC	GG	CC	CC	CC	GC	CC	GC	CC	CC	CC	GC	GC	GC	GC	GC	CC	GG	CC	CC	GG	GC	GG	GC	GG	GC	GG	GC	CC	CC	CC	GC	CC	GC	CC	CC	CC	CC	GC	GC	GC	GG	CC	GC
5	20050775	T	TC	CC	TT	CC	TT	CC	TT	CC	TC	CC	TC	CC	CC	CC	CC	TC	TC	TC	TC	CC	TT	CC	CC	TT	TC	TT	TC	TT	TT	TT	TC	CC	CC	CC	TC	CC	TC	CC	CC	CC	CC	TT	TC	CC	TT	CC	TC
5	20050983	G	GT	TT	GG	GT	GG	TT	GT	TT	GT	TT	GT	TT	TT	TT	TT	GT	GT	GT	GT	TT	GG	TT	TT	GG	GT	GG	GT	GG	GT	GG	GT	TT	TT	TT	GT	TT	GT	TT	TT	TT	TT	TT	GT	GT	GG	TT	GT
5	20051134	T	TA	AA	TT	AA	TT	AA	TA	AA	TA	AA	TA	AA	AA	TA	TA	TA	TT	TA	TA	AA	TT	TA	AA	TT	TA	TT	TT	TT	TA	TT	TA	AA	AA	AA	TT	AA	--	AA	AA	AA	AA	TA	TA	TA	TT	AA	TA
5	20051659	G	GA	AA	GG	AA	GG	AA	GA	AA	GA	AA	GA	AA	AA	AA	GG	GG	GA	GA	GA	AA	GG	AA	AA	GG	GA	GG	GA	GG	GA	GG	GA	AA	AA	AA	GA	AA	GG	AA	AA	AA	AA	GA	GA	GA	GG	AA	GA
5	20052216	G	GA	AA	GG	AA	GG	AA	GA	AA	GA	AA	GA	AA	AA	AA	GG	GA	GA	GA	GG	AA	GG	AA	AA	GG	GA	GG	GA	GG	GA	GG	GG	AA	AA	AA	GA	AA	GA	AA	AA	AA	AA	GA	GA	GA	GG	AA	GA
5	20052437	G	GA	AA	GG	AA	GG	AA	GA	AA	GG	AA	GA	GA	AA	AA	GA	GA	GA	GA	GG	GA	GG	AA	GA	GG	GG	GG	AA	GG	GA	GG	GA	AA	AA	AA	GG	AA	GA	AA	--	AA	AA	GG	GA	GA	GG	AA	GA
5	20053216	A	AC	CC	AA	CC	AA	CC	AA	CC	AC	CC	AC	CC	CC	CC	AC	AC	AC	AC	AC	CC	AA	CC	CC	AA	AC	AA	CC	AA	AC	AA	AC	CC	CC	CC	AC	CC	AC	CC	CC	CC	CC	AC	AC	AC	AA	CC	CC
5	20053847	A	AG	GG	AA	GG	AA	--	AA	GG	AG	GG	AG	GG	GG	AG	AA	AG	AA	AG	AA	GG	AA	GG	GG	AA	AG	AA	AG	AA	AG	AA	AA	GG	GG	--	GG	GG	AG	GG	GG	GG	GG	AG	--	AG	AA	GG	AG
5	20054062	C	CT	TT	CC	TT	CC	TT	CT	TT	CT	TT	CT	TT	TT	TT	TT	CT	CT	CT	CT	TT	CC	TT	TT	CC	CT	CC	CT	CC	CT	CC	CT	TT	TT	TT	CT	TT	CT	TT	TT	TT	TT	CT	CT	CT	CC	TT	CT
5	20054481	C	CT	TT	CC	TT	CC	TT	CT	TT	CT	TT	CT	TT	TT	TT	CT	CT	CT	CT	CT	--	CC	TT	TT	CC	CC	CC	CT	CC	CT	CC	CT	TT	TT	TT	CT	TT	CT	TT	TT	TT	TT	TT	CT	CT	CC	TT	CT
5	20055067	C	CT	TT	CC	TT	--	TT	CC	TT	CC	TT	CT	TT	TT	--	--	TT	TT	CT	CT	TT	CC	TT	TT	CC	CT	CC	CC	CC	CC	CC	CT	TT	TT	TT	CT	TT	CT	TT	TT	TT	TT	CT	CT	CT	CC	TT	CT
5	20055165	G	GC	CC	GG	--	GC	CC	GC	CC	GC	CC	GC	CC	CC	CC	--	GC	GC	GC	GC	CC	GG	CC	CC	GG	GC	GG	GG	GG	GG	GG	CC	CC	CC	CC	GC	CC	GG	CC	CC	CC	CC	GC	GC	GG	GG	CC	GC
5	20057605	A	AG	GG	AA	GG	AA	GG	AG	GG	GG	GG	AG	GG	GG	GG	AG	AG	AG	AG	AG	GG	AA	GG	--	AA	AG	AA	AG	AA	AG	AA	AG	GG	GG	GG	AG	GG	AG	GG	GG	GG	AG	AG	AA	AG	AA	GG	AG
5	20057708	A	AG	GG	AA	GG	AA	GG	GG	--	AG	GG	AG	GG	GG	GG	AG	AG	AG	AG	AG	GG	AG	GG	GG	AA	AG	AA	AG	AA	AG	AA	AG	GG	GG	GG	AG	GG	GG	GG	GG	GG	GG	AG	AG	AG	AA	GG	AG
5	20057846	C	CT	TT	CC	TT	CC	TT	CT	TT	CT	TT	CT	TT	TT	TT	CT	CT	TT	CT	CT	TT	CC	TT	CT	CC	CC	CC	TT	CC	CT	CC	CT	CT	TT	TT	CT	TT	CT	TT	TT	TT	TT	CT	TT	CT	CC	TT	CT
5	20062669	G	GA	AA	GG	--	GG	AA	GA	AA	GA	GA	GA	--	AA	AA	GA	GA	GA	GA	GA	AA	GG	AA	AA	GG	GA	GG	GA	GG	AA	GG	GA	AA	AA	AA	GA	AA	AA	AA	AA	AA	AA	GA	GA	GA	GG	AA	GA
5	20062916	G	GA	GA	GG	AA	GG	AA	GA	AA	GA	AA	GA	AA	AA	AA	GG	GA	GA	GA	GA	AA	GG	AA	AA	GG	AA	GG	GA	GG	GA	GG	GA	AA	AA	AA	GA	AA	GA	AA	AA	AA	AA	GA	GA	GG	GG	AA	GA
5	20063020	A	AG	AG	AA	GG	AA	GG	AG	GG	AG	GG	AG	GG	GG	GG	AG	GG	AG	AG	AG	GG	AA	GG	GG	AA	AG	AA	AG	AA	AG	AA	AG	GG	GG	GG	AG	GG	AG	GG	GG	GG	GG	AG	AG	AA	AA	GG	AA
5	20063425	G	GA	AA	GG	AA	GG	AA	--	AA	GA	AA	GA	AA	AA	AA	GA	GA	GA	GA	GA	AA	GG	GA	AA	GG	GG	GG	--	GG	GA	GG	GA	AA	AA	GA	GA	AA	GA	AA	AA	AA	AA	GA	GA	GG	GG	AA	GG
5	20063476	C	CT	TT	CC	TT	CC	TT	CT	TT	CT	TT	CT	TT	TT	TT	CT	CT	CT	CT	--	TT	CC	TT	TT	CC	CC	CC	--	CC	CT	CC	CT	TT	TT	CT	CC	TT	CT	TT	TT	TT	TT	CT	TT	CC	CC	TT	CT
5	20064461	A	AG	GG	AA	GG	AA	GG	AG	GG	AG	GG	AG	GG	GG	GG	AG	AG	AG	AG	AG	GG	AA	GG	GG	AG	AG	AA	AG	AA	AG	AA	GG	GG	GG	GG	GG	GG	AG	GG	GG	GG	GG	AG	AG	GG	AA	GG	AG
5	20064492	T	TC	CC	TT	CC	TT	CC	TT	CC	TC	CC	TC	CC	CC	CC	TC	TC	TC	TC	TC	CC	TT	CC	CC	TT	TC	TT	TC	TT	TC	TT	CC	CC	CC	CC	CC	CC	TC	CC	CC	CC	CC	TC	--	--	TT	CC	TC
5	20064581	C	CC	TT	CC	TT	CC	TT	CC	TT	CT	TT	CT	TT	TT	TT	CT	CT	CT	CT	CT	TT	CC	TT	TT	CC	CT	CC	CT	CC	CT	CC	CT	TT	TT	CT	CT	TT	--	TT	TT	TT	TT	CT	CT	CT	CC	TT	CT
5	20064670	C	CT	CC	TT	CC	TT	CC	TT	CC	CT	CC	CT	CC	CC	CC	CT	CT	CT	CT	CT	CC	TT	CC	CC	TT	CT	TT	CT	TT	CT	TT	CT	CC	CC	CC	CT	CC	TT	CC	CC	CC	CC	CT	CT	CT	TT	CC	CT
5	20064683	G	GC	GG	CC	GG	CC	GG	CC	GG	GC	GG	GC	GG	GG	GG	GC	GC	GC	GC	GC	GG	CC	GG	GG	GC	GC	CC	GC	CC	GC	CC	GC	GG	GG	GG	GC	GG	CC	GG	GG	GG	GG	GC	GC	GC	CC	GG	GC
5	20064883	C	CT	TT	CC	TT	CC	TT	CT	TT	CT	TT	CT	TT	TT	TT	CT	CT	CT	CT	CT	TT	CC	TT	TT	CC	CT	CC	CT	CC	CT	CC	CT	TT	TT	TT	CT	TT	CT	TT	TT	TT	TT	CT	CT	CT	CC	TT	CT
5	20065540	G	GA	AA	GG	AA	GG	AA	GA	GA	GA	AA	GA	AA	AA	AA	GA	GA	GA	GA	GA	AA	GG	AA	AA	GG	GA	GG	GA	GG	GA	GG	GG	AA	AA	GA	GA	AA	GA	AA	AA	AA	AA	GA	GA	GA	GG	AA	GA
5	20065687	T	TG	GG	TT	GG	TT	GG	TG	GG	GG	GG	TG	GG	TG	GG	TG	TG	TG	TG	TG	GG	TT	GG	GG	TT	TG	TT	TG	TT	TG	TT	TG	GG	GG	TG	TG	GG	TG	GG	GG	GG	GG	TG	TT	TG	TT	TG	TG
5	20065919	C	CC	TT	CC	TT	CC	TT	CT	TT	CT	TT	CT	TT	--	TT	CT	CT	CC	CT	CT	TT	CC	TT	TT	CC	CT	CC	CT	CC	--	CC	CT	TT	TT	--	CC	CT	TT	TT	TT	TT	TT	CT	CT	CT	CC	CT	TT
5	20066604	G	GT	TT	GG	TT	GG	TT	GT	TT	GT	TT	GT	TT	GT	TT	GT	GT	GT	GT	GT	TT	GG	TT	TT	GG	TT	GG	GT	GG	GT	GG	GT	TT	TT	TT	GT	TT	GT	TT	TT	GT	TT	GT	GT	GG	GG	TT	GT
5	20067087	A	AG	GG	AA	GG	AA	GG	GG	GG	AG	GG	AG	GG	GG	GG	GG	AG	AG	AG	AG	GG	AA	GG	GG	AA	AG	AA	GG	AA	GG	AA	AG	GG	GG	GG	AG	GG	AG	GG	GG	GG	GG	AG	AG	AG	AA	GG	AG
5	20067609	T	TT	CC	TT	CC	TT	CC	CC	CC	TC	CC	TC	CC	CC	TC	TC	TC	TC	TC	TC	TC	TT	CC	CC	TT	TC	TT	TC	TT	TC	--	TC	CC	CC	CC	TC	CC	TC	CC	CC	CC	CC	TC	TC	TT	TT	CC	TC
5	20067614	C	CC	TT	CC	TT	CC	TT	TT	TT	CT	TT	CT	TT	TT	CT	CT	CT	CT	CT	CT	--	CC	TT	TT	CC	CT	CC	CT	CC	CT	--	CT	TT	TT	TT	TT	TT	CT	TT	TT	TT	TT	CT	CT	CC	CC	TT	CT
5	20067874	C	TT	TT	CC	TT	CC	TT	CT	TT	CT	TT	CT	TT	TT	TT	CT	CT	CT	CT	CT	TT	CC	TT	TT	CC	CT	CT	CT	CC	CT	CC	CT	TT	TT	TT	CT	TT	CT	TT	TT	TT	TT	CT	--	CT	CC	TT	CT
5	20076876	C	--	TT	CC	TT	CC	TT	CT	TT	CT	TT	CT	TT	TT	TT	CT	CT	CT	CT	CT	TT	CC	TT	TT	CC	CT	CC	CT	CT	CT	CC	CT	TT	TT	TT	CC	TT	CT	TT	TT	TT	TT	CT	CT	CT	CC	TT	CT
5	20077112	T	TT	CC	TT	CC	TT	--	CC	CC	TT	CC	TC	CC	CC	CC	TC	TC	TC	TC	TC	CC	TT	--	CC	TT	TC	TT	TC	TC	TC	TT	CC	CC	CC	CC	TC	CC	TC	CC	CC	CC	CC	TC	TC	TC	TT	CC	TT
5	20077583	C	CT	TT	CT	TT	CC	TT	CT	TT	CT	TT	CT	TT	TT	TT	CT	CT	TT	CT	CT	TT	CC	TT	TT	CC	CT	CC	CT	CT	CT	CC	CC	TT	TT	TT	CC	TT	CT	TT	TT	TT	TT	CT	CT	CT	CC	TT	CT
5	20077683	G	GC	CC	GG	CC	GG	CC	GG	CC	GC	CC	GC	CC	CC	CC	GC	GC	CC	GC	GC	CC	GG	CC	CC	GG	GC	GG	GG	GC	GC	GG	GC	CC	CC	CC	GG	CC	GC	CC	CC	CC	CC	GC	GC	GC	GG	CC	GG
5	20077916	A	AT	TT	AA	AT	AA	AT	AT	TT	AT	TT	AT	TT	TT	TT	AT	AT	TT	AT	AA	TT	AA	TT	TT	AA	AT	AA	AT	AT	AT	AA	AT	TT	TT	TT	AT	TT	AT	TT	TT	TT	TT	AT	AA	AA	AA	TT	AT
5	20078039	G	GA	AA	GG	AA	GG	--	GA	AA	GA	AA	GA	AA	AA	AA	GG	GA	GA	GA	GA	AA	GG	AA	AA	GG	GA	GG	GA	GA	GA	GG	GA	AA	AA	AA	GA	AA	GA	AA	AA	AA	AA	GA	GG	GG	GG	AA	GA
5	23053272	G	GG	AA	GG	AA	GA	GA	GG	GA	AA	AA	GA	AA	GA	AA	GA	GA	GA	GA	AA	GA	GG	AA	GA	GA	GG	GA	GG	GA	GG	GA	GA	AA	GA	GA	GA	GA	GG	AA	AA	AA	GA	GG	GA	AA	GA	AA	GA
5	23930794	C	CC	CA	CC	AA	CA	AA	CC	CA	AA	AA	CA	CA	AA	CC	CA	AA	AA	CA	CA	CA	CC	CA	CA	CC	CA	CA	CA	CC	CC	--	CA	AA	CA	AA	CA	CC	CA	AA	CA	CA	CA	CC	CA	CA	CC	CC	CA
5	23931520	C	CC	CC	CC	GG	CG	CG	CC	CG	GG	GG	CG	CG	GG	CC	CG	GG	GG	CG	CG	CC	CC	CC	GG	CC	CG	CG	CG	CC	CC	CG	CG	GG	CG	GG	CG	CC	CG	CC	CG	CG	CG	CC	CG	CG	CC	CC	CG
5	23931674	G	GG	GA	GG	AA	GA	AA	GG	GA	GA	AA	GA	AA	GA	GG	GA	AA	AA	GA	GA	GA	GG	GA	AA	GG	AA	GA	GA	GG	GG	GA	GA	AA	AA	AA	GG	GG	GA	GG	GA	GA	GA	GG	GA	GA	GG	GG	GA
5	23932096	G	GG	GA	GG	AA	GA	AA	GG	GA	AA	AA	GA	GA	AA	GG	GA	AA	AA	GA	GA	GG	GG	GA	GA	GG	GA	GA	GA	GG	GG	GA	GA	AA	GA	AA	GA	GG	AA	GA	GA	GA	GA	GG	GA	GG	GG	GG	GA
5	23932567	G	GG	GA	GG	AA	GA	AA	GG	GA	AA	AA	GA	GA	AA	GG	AA	AA	--	GA	GG	GA	GG	GA	AA	GG	GA	GA	GA	GG	GG	GA	AA	AA	GA	AA	GA	GG	GA	GA	GA	GA	GA	GG	GA	GA	GG	GG	GA
5	23932821	C	CC	CT	CC	TT	CC	TT	CC	CT	TT	TT	CT	CT	TT	CC	CT	TT	TT	CT	CT	CT	CC	CT	TT	CC	CT	CT	CT	CC	CC	CT	CT	TT	CT	TT	CT	CC	CT	CT	TT	CT	CT	CC	CT	TT	CC	CC	CT
5	23934110	G	GG	GA	GG	AA	GA	GA	GG	GA	AA	AA	GA	GA	GA	GG	GA	AA	AA	GA	GA	GA	GG	GA	AA	GG	GA	GA	GA	GG	GG	GA	GA	AA	GA	AA	GA	GG	GG	GA	GA	GA	GA	GG	GA	GA	GG	GG	GA
5	23937582	G	GG	GA	GA	AA	GA	AA	GA	GA	AA	AA	GA	GA	AA	GA	GA	AA	AA	GA	GA	GA	GG	GA	AA	GG	GA	GA	GA	GG	GG	GA	GG	AA	GA	AA	AA	GG	GA	AA	GA	AA	AA	GA	AA	GA	GG	AA	GA
5	23937802	G	GG	GA	GG	AA	GA	GA	GG	GA	AA	AA	GA	GA	AA	GA	GA	AA	AA	GA	GA	GA	GG	GA	AA	GG	GA	GA	GA	GG	GG	GA	GG	AA	GA	AA	AA	GG	GA	AA	GA	AA	AA	GA	GG	GA	GG	GA	GA
5	23938673	C	CC	CT	CC	CT	CC	--	CC	CC	TT	TT	CT	CT	TT	CT	CT	CT	TT	CT	CT	CT	CC	CT	TT	CC	CT	CT	CT	CC	CC	CT	CT	TT	CC	TT	TT	CC	CT	TT	CT	CT	TT	CT	CT	CC	CC	TT	CC
5	23939310	G	GG	GA	GG	AA	GA	AA	GG	GA	AA	AA	GA	GA	AA	GA	GA	AA	AA	GA	GA	GG	GG	GA	AA	GA	GA	AA	GA	GG	GG	GA	GA	AA	GA	AA	AA	GG	GA	AA	GA	GA	--	GA	GA	AA	GG	AA	GA
6	21160443	C	TT	CC	CT	CT	CC	CT	CC	CT	TT	CT	CT	CT	CC	CC	CT	TT	CT	CT	CT	TT	CT	CT	CT	CC	CC	CT	TT	CC	CT	CC	CC	CT	CT	CT	TT	CC	CT	CC	CT	TT	TT	CT	TT	CT	TT	CC	CT
6	21160934	A	CC	AC	AC	AA	AA	AC	AC	AC	CC	CC	AC	AC	AC	AA	AC	CC	AC	AC	AC	CC	AC	CC	CC	AA	CC	AC	CC	AA	CC	AC	AA	AC	AC	CC	CC	AA	AC	CC	AC	CC	CC	CC	CC	AC	AC	AA	CC
6	21165417	A	TT	AA	AT	AT	AA	AT	AT	AT	TT	TT	AT	AT	AA	AA	AA	TT	AT	AT	AT	TT	TT	TT	TT	AA	AA	AT	--	AA	AT	AT	AA	AT	AT	TT	TT	AA	AA	TT	AT	TT	TT	TT	TT	AT	AT	AA	TT
6	21167023	T	CC	--	TC	TC	TT	TC	TC	TC	CC	CC	TC	CC	TT	TT	TC	--	TT	TC	TC	TC	CC	CC	CC	TT	TC	TC	CC	TT	TC	TC	TT	TC	TC	CC	CC	--	TT	CC	TC	CC	CC	CC	CC	TC	TC	TT	TC
6	21168909	G	AA	GA	GA	GA	GG	GG	GA	GA	AA	AA	GA	GA	GG	GG	GA	AA	GA	GA	GA	AA	GA	AA	AA	GG	GG	AA	AA	GG	GA	GG	GG	GA	GA	GA	AA	GG	GA	AA	GA	AA	AA	GA	AA	GG	GA	GG	AA
6	21345396	A	GG	AG	AG	AG	AG	GG	AG	AA	GG	AA	AG	AA	AA	AG	AG	GG	AG	AG	AA	GG	AG	AG	GG	AG	AG	GG	GG	AG	GG	--	AA	AA	AA	GG	AG	AG	AG	GG	AG	GG	AG	AG	GG	AG	AA	AA	AG
6	21419481	T	TC	TT	TC	TC	TT	TC	TT	TC	CC	CC	TC	TC	TT	TT	TT	CC	TC	TC	TC	CC	TT	CC	TC	TT	TT	CC	TC	TC	TC	TC	TT	TT	TC	TC	TC	TT	TT	TC	TT	CC	CC	TC	CC	TC	TC	TC	TC
6	21858237	G	GA	AA	GA	GA	GG	GA	GA	GG	AA	AA	GA	GA	GG	GA	GA	GA	GG	GA	AA	AA	GG	GA	AA	GG	GG	GG	AA	GA	GA	GG	GA	GA	GG	GA	GG	GG	GG	GA	GA	AA	GG	GG	GA	GG	GG	GG	GA
6	21858259	A	AG	AG	AG	AG	AA	AG	AG	AA	GG	GG	AG	AG	AA	AG	AG	AG	AG	AG	GG	GG	AA	AG	GG	AA	AA	AG	GG	AG	AG	AG	AG	AG	AA	AG	AA	AA	AA	AG	AG	GG	AA	AA	AG	AA	AA	AA	AG
6	24329910	C	CA	CA	CC	CA	CC	CA	CA	CA	CC	AA	CA	CA	CC	CA	CA	AA	CA	CA	CA	CC	CA	AA	CC	CC	CA	CC	CC	CA	CC	CA	CA	CA	CC	CC	AA	CA	AA	AA	CC	AA	CC	AA	CC	AA	AA	CA	CA
6	24331588	G	GG	GG	TT	GT	GT	GT	GT	GT	TT	GG	GT	GT	GT	GT	GT	GG	GT	GT	GT	TT	GG	GG	TT	TT	GT	TT	TT	GT	TT	GT	GT	GT	TT	TT	GG	GT	GG	GT	TT	GG	TT	GG	TT	GG	GG	GT	GT
6	24331618	G	GA	GA	GA	GA	GA	GA	GA	GA	AA	GG	GA	GA	GA	GA	GA	GG	GA	GA	GA	AA	GG	GG	AA	AA	GA	AA	AA	GA	AA	GA	GA	GA	AA	AA	GG	AA	GG	GA	AA	GG	AA	GG	AA	GG	GG	GA	GA
6	24333710	A	AC	AC	AA	AC	AC	AC	AC	AC	AA	CC	AC	AC	AC	AC	AC	CC	AC	AC	AC	AA	CC	CC	AC	AA	AC	AA	AA	AC	AC	AA	AC	AC	AA	AA	CC	AC	CC	AC	AA	CC	AA	CC	AA	CC	CC	AC	AA
6	24335342	T	TC	TC	TT	TC	TC	TC	TC	TC	TT	CC	TC	TC	TC	TC	TC	CC	TC	TC	TC	TT	CC	CC	TT	TT	TC	TT	TT	TC	TT	TC	TC	TC	TT	TT	CC	TC	CC	TC	TT	CC	TT	CC	TT	CC	CC	TC	TC
6	24337072	A	AG	AG	GG	AG	AG	AG	AG	AG	GG	AA	AG	AG	AG	AG	AG	AA	AG	AG	AG	GG	AA	AA	GG	GG	AG	GG	GG	AG	GG	AG	GG	AG	GG	GG	AA	AG	AA	AG	GG	AA	GG	AA	GG	AA	AA	AA	AG
6	24340760	G	GC	CC	CC	GC	GC	GC	GC	GC	CC	GG	GC	CC	GC	GG	GC	GG	GC	GC	GC	CC	GG	GG	GC	CC	--	GC	CC	GG	GC	GC	GC	GC	CC	CC	GG	GC	GG	CC	CC	GG	CC	GG	GC	GG	GG	GC	GG
6	24345058	A	AT	AT	AA	AT	AT	AT	AT	AT	AA	TT	AT	AT	AT	AT	AT	TT	AT	AT	AT	AA	TT	TT	AA	AA	AT	AA	AA	AT	AA	TT	AT	AT	AA	AA	TT	AT	TT	AT	AA	TT	AA	TT	AA	TT	TT	AT	AT
6	24345782	C	CT	CT	TT	CT	CT	CT	CT	CC	TT	CC	CT	CT	CT	CT	CT	CC	CC	CT	CT	TT	CC	CC	TT	TT	CT	TT	TT	CT	TT	TT	CC	CT	TT	TT	CC	CT	CC	CT	TT	CC	CT	CC	TT	CC	CC	CT	CT
6	24346399	G	GA	GA	AA	GA	GA	GA	GA	GA	AA	GG	GA	GA	GA	GA	AA	GG	GG	GA	GA	AA	GG	GG	AA	AA	GA	GA	AA	GA	GA	GA	GA	GA	AA	AA	GG	GA	GG	GA	AA	GG	AA	GG	AA	GG	GG	GA	GA
6	24346414	A	AG	AG	GG	AA	AG	AG	AG	AG	GG	AA	AG	AG	AG	AG	GG	AA	AA	AG	AG	GG	AA	AA	GG	GG	AG	GG	GG	AG	GG	AG	AG	AG	GG	GG	AA	AG	AA	AG	GG	AA	GG	AA	GG	AA	AA	AG	AG
6	24349203	C	CT	CC	TT	CT	CT	CT	CT	TT	TT	CC	CT	CT	CT	--	CT	CC	CT	CT	CT	TT	CC	CC	TT	TT	CT	TT	TT	CT	TT	CT	CT	CC	TT	TT	CC	CT	CC	CT	TT	CC	TT	CC	TT	CC	CC	CT	CT
6	24379642	G	GA	GA	AA	GA	GA	GG	GA	GA	AA	GG	GA	GA	GA	GA	GA	GG	GA	GA	GA	AA	GG	GG	AA	AA	GA	GA	AA	GA	AA	GA	GA	GA	AA	AA	GG	AA	GG	GA	AA	GG	AA	GG	AA	GG	AA	GA	GA
6	24380537	G	GT	GT	TT	GT	GT	GT	GT	GT	TT	GG	GT	GT	GG	GT	GT	GG	GT	GT	GT	TT	GG	GG	TT	TT	GT	TT	TT	GT	TT	GT	GT	GT	TT	TT	GG	GT	GG	GT	TT	GG	TT	GG	TT	GG	GT	GT	GT
6	24380975	A	AG	AG	GG	AG	AG	AG	AG	AG	GG	AA	AG	AG	AG	AG	AG	AA	AG	AG	AG	GG	AA	AA	GG	GG	AG	GG	GG	AG	GG	AG	AA	AG	GG	GG	AA	AG	AA	AG	GG	AA	GG	AA	GG	AA	AG	--	AG
6	24381207	T	TC	TC	CC	TC	TC	TC	TC	TC	CC	TT	TC	TC	CC	TC	TT	TT	CC	TC	TC	CC	TT	TT	CC	CC	TC	CC	CC	CC	CC	TC	TT	TC	CC	CC	TT	TC	TT	TC	CC	TT	CC	TT	CC	TT	TC	TC	TC
6	24381379	T	TC	TC	CC	TC	TT	TC	TC	TC	CC	TT	TC	TC	TC	TC	TC	TT	TC	TC	TC	CC	TT	TT	CC	CC	TC	CC	CC	TC	CC	TC	TC	TC	CC	CC	TT	TC	TT	TC	CC	TT	CC	TT	CC	TT	TC	TC	TC
6	24382093	T	TC	TC	CC	TC	TC	TC	TC	TC	CC	TT	TC	TC	TC	TT	TC	TT	TC	TC	TC	CC	TT	TT	CC	CC	CC	CC	CC	TC	CC	TC	TC	TC	CC	TC	TT	TC	TT	TC	CC	TT	CC	TT	CC	TT	TC	TC	TC
6	24382142	G	GC	GC	CC	GC	GC	GC	GC	GC	CC	GG	GC	GC	GC	GG	GC	GG	GC	GC	GC	CC	GG	GG	CC	CC	CC	CC	CC	GC	CC	GC	GC	GC	CC	GC	GG	GC	GG	GC	CC	GG	CC	GG	CC	GG	GC	GC	GC
6	24382198	A	AG	AG	GG	GG	AG	AG	AG	AG	GG	AA	AG	AG	AG	AA	AG	AA	AA	AG	AG	GG	AA	AA	GG	GG	GG	GG	GG	AG	GG	AG	AG	AG	GG	GG	AA	AG	AA	GG	GG	AA	GG	AA	GG	AA	AG	AA	AG
6	24382330	A	TT	AT	TT	AT	AT	AT	AT	AA	TT	AA	AT	AT	AT	AA	AT	AA	AA	AT	AT	TT	AA	AA	TT	TT	TT	TT	TT	AT	TT	AT	AT	AA	TT	TT	AA	AT	AA	AT	TT	AA	TT	AA	TT	AA	AT	AA	AT
6	24382422	C	GG	CG	GG	CG	CG	CC	GG	CG	GG	CC	CG	CG	CG	CG	CG	CC	CG	CG	CG	GG	CC	CC	GG	GG	GG	GG	CG	CG	GG	CG	CG	CG	GG	GG	CC	--	CC	CG	GG	CC	GG	CC	CG	CC	CG	CC	CG
6	24382537	C	CT	CT	TT	CC	CT	CT	TT	CT	TT	CC	CT	CC	CT	CT	CT	CC	CT	CT	CT	TT	CC	--	TT	TT	CC	TT	TT	CT	TT	CT	TT	CT	TT	TT	CC	--	CC	CT	TT	CC	TT	CC	TT	CC	CT	CT	CT
6	24382664	T	--	TC	CC	TC	TC	TC	CC	TC	CC	TT	TC	CC	TC	TC	TC	TT	TC	TC	TC	CC	TT	TT	CC	CC	CC	CC	CC	TC	CC	TC	TC	TC	CC	CC	TT	TC	TT	TC	CC	TT	CC	TT	CC	TT	TC	TC	TC
6	24383924	T	TG	TG	GG	TG	TG	TT	TG	TG	GG	TT	TG	TG	TG	TT	TG	TT	TG	TG	TG	TG	TT	TT	GG	GG	TG	GG	GG	TG	GG	TG	TG	TG	GG	TG	TT	TG	TT	TT	GG	TT	GG	TT	GG	TT	TG	GG	TG
6	24384094	G	GG	GA	AA	GA	GA	GA	GA	AA	AA	GG	GA	GA	GA	GG	GA	GG	GA	GA	GA	AA	GG	GG	AA	AA	GA	AA	AA	GA	AA	GA	GA	GA	AA	AA	GG	GA	GG	GA	AA	GG	AA	GG	AA	GG	AA	GA	GA
6	24384200	G	GA	GA	AA	GA	GA	GA	GA	AA	AA	GA	GA	GA	GA	GA	GA	GG	GA	GA	GA	AA	GG	GG	AA	AA	GA	AA	AA	GA	AA	GG	GA	GA	AA	AA	GG	GA	GG	GA	AA	GG	AA	GG	AA	GG	AA	GG	GA
6	24384300	T	TG	TG	TG	GG	TG	TG	TG	TG	--	TT	TG	TG	TG	TG	TG	TT	TT	TG	TG	GG	TT	TT	TG	GG	TG	GG	GG	TG	GG	TG	TG	TG	GG	GG	TT	TG	TT	TG	GG	TT	GG	TT	GG	TT	GG	TT	TG
6	24384330	G	GA	GA	AA	GA	GA	GA	GA	GA	GA	GG	GA	GA	GA	GG	GA	GG	GG	GA	GA	GA	GG	GG	GA	AA	GA	AA	AA	GA	AA	GA	GA	GA	AA	AA	GG	GA	GG	GA	AA	GG	AA	GG	AA	GG	GA	GG	GA
6	24384420	G	GA	GA	AA	GA	GA	GA	GA	GA	AA	GG	GA	AA	GA	GA	GG	GG	--	GA	GA	AA	GG	GG	GA	AA	GA	AA	AA	GA	AA	GA	GA	GA	AA	AA	GG	GA	GG	GA	AA	GG	AA	GG	AA	GG	GG	GA	GA
6	24385996	G	GA	GA	AA	AA	GA	GA	GA	GA	AA	GG	GA	GA	GA	GA	GA	GG	GG	GA	GA	GA	GG	GG	AA	AA	AA	AA	AA	GA	AA	GA	GA	GA	AA	AA	GG	GA	GG	GA	AA	GG	GA	GG	AA	GG	GA	GA	GA
6	24386257	A	GG	AG	GG	AG	AG	AG	AG	AG	GG	AA	AG	AG	AG	AG	AG	AA	AG	AG	AG	GG	AA	AA	GG	GG	GG	GG	GG	AG	GG	AG	AG	AG	GG	GG	AA	AG	AA	AG	GG	AA	GG	AA	GG	AA	AG	AG	AG
6	24386339	G	GA	GA	AA	GA	GG	GA	GA	GA	AA	GG	GA	GA	GA	GA	GA	GG	GG	GA	GA	AA	GG	GG	AA	GA	AA	AA	AA	GA	AA	GA	GA	GA	AA	AA	GG	GA	GG	GA	AA	GG	AA	GG	AA	GG	GA	GA	GA
6	24386410	C	CT	CT	TT	CT	CC	CT	CT	CT	TT	CC	CT	TT	CT	CT	CT	CC	CT	CT	CT	TT	CC	CC	TT	TT	CT	TT	TT	TT	CT	CT	CT	CT	TT	TT	CC	CC	CC	CT	TT	CC	TT	CC	TT	CC	TT	CT	CT
6	24397292	A	AC	AC	CC	AC	AA	AC	AC	CC	AC	AA	AC	AC	AC	AC	AC	AA	AC	AC	AC	CC	AA	AA	AC	CC	AC	CC	CC	AC	CC	AA	--	AC	CC	CC	AA	AC	AA	AC	CC	AA	AC	AA	AC	AA	AC	--	AA
6	24402281	G	TT	GT	TT	GT	GT	GT	TT	GG	TT	GG	GT	GT	GT	GT	GT	GG	GT	GT	GT	TT	GG	GG	TT	TT	GT	TT	TT	GT	TT	GT	GT	GT	TT	TT	GG	GT	GG	GT	TT	GG	TT	GG	TT	GG	TT	GT	GT
6	24403266	T	TC	--	TC	CC	TC	TC	TC	TC	CC	TT	TC	TT	TC	TT	CC	TT	TC	TC	TC	CC	TT	TT	TC	CC	TC	CC	CC	TC	CC	TC	TC	TC	CC	CC	TT	TC	TT	TC	CC	TT	CC	TT	CC	TT	TC	TC	TT
6	24403419	C	CG	CG	GG	CG	CG	CG	CG	CG	GG	CC	CG	GG	CG	CC	CG	CC	CG	CG	CG	GG	CC	CC	GG	GG	GG	GG	GG	CG	CG	CG	CG	CG	GG	GG	CC	CG	CC	CC	GG	CC	GG	CC	GG	CC	CG	CG	CC
6	24403548	T	TA	TA	AA	TA	TA	TA	TA	TA	AA	TT	TA	--	AA	TA	TT	TT	TA	TA	AA	AA	TT	TT	AA	AA	AA	AA	AA	TA	AA	TA	TA	TA	AA	AA	TT	TT	TT	TA	AA	TT	AA	TT	AA	TT	TA	TA	TA
6	24403646	T	--	TC	CC	TC	TC	TC	--	TC	CC	TT	TC	TC	TC	TC	TC	TT	TC	TC	CC	CC	TT	TT	CC	CC	CC	CC	CC	TC	CC	TC	TC	TC	CC	CC	TT	TC	TT	TC	CC	TT	CC	TT	CC	TT	TC	TC	TC
6	24404214	C	CT	CT	CC	TT	CT	CT	TT	CT	CC	TT	CT	--	CT	CT	CT	TT	CT	CT	CT	CT	TT	TT	CC	CC	CT	CC	CC	CT	CC	CT	CT	CT	CC	CC	TT	CT	TT	TT	CC	TT	CC	TT	CC	TT	CT	CT	CT
6	24404784	T	TC	TC	CC	TC	TC	TC	CC	TC	CC	TT	TC	TC	TC	TC	TT	TT	TT	TC	TC	CC	TT	TT	TC	CC	CC	CC	CC	CC	CC	TT	TC	TC	TC	CC	TT	TC	TT	TC	CC	TT	CC	TT	CC	TT	TC	TC	TC
6	24405050	A	AC	AA	CC	AC	AC	AC	AC	AC	CC	AA	AC	AC	CC	AA	AC	AA	AC	AC	AC	CC	AA	AA	CC	AC	CC	CC	CC	AC	CC	AC	AC	AC	AC	CC	AA	AC	AA	AC	CC	AA	CC	AA	CC	AA	AC	AC	AC
6	24405068	G	GT	GG	TT	GT	GT	GT	GT	GT	TT	GG	GT	GT	TT	GG	GT	GG	GT	GT	GT	TT	GG	GG	GT	TT	TT	TT	TT	GT	TT	GT	GT	GT	TT	TT	GG	GT	GG	GT	TT	GG	TT	GG	TT	GG	GT	GT	GT
6	24405088	G	GT	GG	TT	GT	GT	GT	GT	GT	TT	GG	GT	GT	TT	GG	GT	GG	GT	GT	GT	TT	GG	GG	TT	TT	TT	TT	TT	GT	TT	GT	GT	TT	TT	TT	GG	GT	GG	GT	TT	GG	TT	GG	TT	GG	GT	GT	GT
6	24405127	C	CT	CT	TT	CT	CT	CT	CT	CT	TT	CC	CT	CT	TT	CT	CT	CC	CT	CT	CT	TT	CC	CC	TT	CT	TT	TT	TT	CT	TT	CT	CT	CT	TT	TT	CC	CT	CC	CC	TT	CC	TT	CC	TT	CC	CT	CT	CT
6	24405192	C	CT	CT	TT	TT	CT	CT	CT	CT	TT	CC	CT	CT	TT	CT	CT	CC	CC	CT	CT	TT	CC	CC	TT	TT	TT	TT	TT	CT	TT	CT	CT	CT	TT	TT	CC	CT	CC	CT	TT	CC	TT	CC	TT	CC	CT	--	CT
6	24405213	A	AT	AT	TT	AT	AT	AT	AT	TT	TT	AA	AT	AT	TT	AT	AT	AA	AT	AT	AT	TT	AA	AA	TT	TT	TT	TT	TT	AT	TT	AT	AT	AT	TT	TT	AA	AT	AA	AT	TT	AA	--	AA	TT	AA	AT	--	AT
6	24405378	T	TC	TC	CC	TC	TC	TC	TC	TC	CC	TT	TC	TT	TC	TC	TC	TT	TC	TC	TC	CC	TT	TT	CC	CC	TC	CC	CC	TC	CC	TC	TC	TC	CC	CC	TT	TT	TT	TC	CC	TC	CC	TT	CC	TT	TC	--	TC
6	24406481	A	AG	AG	GG	AG	AG	AG	AG	AG	GG	AA	AG	AG	AG	AA	AG	AA	AG	AG	AG	GG	AA	AA	GG	GG	GG	GG	GG	AG	GG	AG	AG	AG	GG	GG	AA	AG	AA	AG	GG	AA	GG	AA	GG	AA	AG	AG	AA
6	24407096	A	AG	AG	GG	AG	AG	AG	GG	AG	GG	AA	AG	AG	AG	AG	AG	AA	AG	AG	AG	GG	AA	AA	GG	GG	GG	--	GG	AG	GG	AG	AG	AG	GG	GG	AA	AG	AA	AG	GG	AA	GG	AA	GG	AA	--	AG	AG
6	24408310	T	TC	TT	CC	TC	TC	TT	--	TC	CC	TT	TC	TC	TT	--	TC	TT	TC	TC	TC	CC	TT	TT	CC	CC	CC	CC	CC	TC	CC	TC	TC	CC	CC	CC	TT	TC	TT	TC	CC	TT	CC	TT	CC	TT	TC	TC	TC
6	24416802	C	CG	CG	GG	CG	CG	CG	CG	CG	GG	CC	CG	CG	--	CG	CG	CC	CG	CG	CG	GG	CC	CC	GG	GG	GG	GG	GG	CG	GG	CG	CG	CG	GG	GG	CC	CG	CC	CG	GG	CC	GG	CC	GG	CC	CG	CG	CG
6	24416935	G	GC	GG	CC	GC	GC	GC	GC	GG	CC	GG	GC	GG	GC	GC	GC	GG	GC	GC	GC	CC	GG	GG	CC	CC	CC	--	CC	GC	CC	GC	GC	GC	CC	GC	GG	GG	GG	GC	CC	GG	CC	GG	CC	--	GC	GG	GC
6	24416985	A	AG	AG	GG	AG	AG	GG	AG	AG	GG	AA	AG	AA	AG	AG	AG	AA	AG	AG	AG	GG	AA	AA	GG	GG	GG	--	GG	AG	GG	AG	AG	AG	GG	AG	AA	AG	AA	AG	GG	AA	GG	AA	GG	--	AG	AA	AG
6	24417241	G	GC	GC	CC	GC	GG	CC	GC	GC	CC	GG	GC	GC	GC	--	GG	GG	GG	GC	GC	CC	GG	GG	GC	CC	CC	CC	CC	GC	CC	GC	GC	GC	CC	CC	GG	GC	GG	GC	CC	GG	CC	GG	CC	GG	GC	GC	GC
6	24418145	A	AA	AG	GG	AG	AG	AG	AG	AG	GG	AA	AG	AG	AG	AG	AA	AA	AG	AG	AG	GG	AA	AA	GG	GG	GG	GG	GG	AG	GG	AG	AG	AG	GG	GG	AA	AG	AA	AG	GG	AA	GG	AA	AG	AA	AG	AG	AG
6	24419603	C	CT	CT	TT	CC	CT	TT	CT	CT	TT	CC	CT	CC	CT	CT	CT	CC	CT	CT	CT	TT	CC	CC	TT	TT	CC	TT	CT	CT	TT	CT	CT	CT	TT	TT	CC	CT	CC	CT	TT	CC	TT	CC	TT	CC	CT	CT	CT
6	24420705	A	AT	AT	TT	AT	AA	AT	AT	AT	TT	AA	AT	AT	AT	AT	AT	AA	TT	AT	AA	TT	AA	AA	TT	TT	TT	AT	TT	AT	--	AT	AT	AT	TT	TT	AA	AT	AA	AT	TT	AA	TT	AA	TT	AA	AT	TT	AT
6	24420714	T	TG	TG	GG	TG	TT	TG	TG	TG	GG	TT	TG	TG	TG	TG	TG	TT	GG	TG	TT	GG	TT	TT	GG	GG	GG	TG	GG	TG	--	TG	TG	TG	GG	GG	TT	TG	TT	TG	GG	TT	GG	TT	GG	TT	TG	TG	TG
6	24421421	T	TC	TC	CC	TC	TC	TC	TC	CC	CC	TT	TC	TC	TC	TC	TC	TT	TC	TC	TC	CC	TT	TT	CC	CC	CC	CC	CC	TC	TC	TT	TC	TC	CC	CC	TT	TC	TT	TT	CC	TT	CC	TT	CC	TT	TC	TC	TC
6	24422219	G	GA	GA	--	GA	GA	GA	GA	GA	AA	GG	GA	GA	GA	GA	GA	GG	GA	GA	GA	--	GG	GG	AA	AA	--	AA	AA	GA	AA	GA	GA	GA	AA	AA	GG	GA	GG	GA	AA	GG	AA	GG	AA	GG	GA	GG	GA
6	24422358	G	GA	GA	AA	GA	GA	GA	GG	GA	AA	GG	GA	GA	GA	AA	GA	GG	GA	GA	GA	AA	GG	GG	AA	AA	AA	GA	AA	GA	AA	GA	GA	GA	AA	AA	GG	GA	GG	GA	AA	GG	GA	GG	AA	GG	GA	GA	GA
6	24422434	A	AG	AG	GG	AG	--	AG	AA	AG	GG	AA	AG	AG	AG	AG	AG	AA	AG	AG	AG	GG	AA	AA	GG	GG	GG	GG	GG	AG	GG	AG	AA	AG	GG	GG	AA	AA	AA	AG	GG	AA	GG	AA	GG	AA	AG	AG	AG
6	24422479	G	GT	TT	TT	GT	--	GT	GT	GT	TT	GG	GT	GT	GT	GG	GT	GG	GT	GT	GG	TT	GG	GG	GT	TT	TT	TT	TT	GT	TT	GT	GG	GT	TT	TT	GG	GT	GG	GT	TT	GG	TT	GG	TT	GG	GT	GT	GT
6	24423272	T	TC	TC	CC	TC	TC	TC	TC	TC	CC	TT	TC	TC	TC	TC	TT	TT	TC	TC	TC	CC	TT	TT	CC	CC	TC	CC	CC	TC	TC	TT	TC	TC	CC	CC	TT	TC	TT	TT	CC	TT	CC	TT	CC	TT	TC	TC	TC
6	24423443	G	GA	GA	AA	GG	GA	GA	GA	GA	AA	GG	GA	GA	GA	GA	GA	GG	GA	GA	GA	AA	GG	GG	AA	AA	GA	AA	AA	GA	AA	GA	GG	GA	AA	AA	GG	GA	GG	--	AA	GG	AA	GG	AA	GG	GA	GG	GA
6	24423540	A	AG	AG	GG	AG	AG	AG	AG	AG	GG	AA	AG	AG	AG	AA	AG	AA	AG	AG	AG	--	AA	AA	GG	GG	AG	GG	AG	AG	GG	AA	AG	GG	GG	GG	AA	AG	AA	AG	GG	AA	GG	AA	GG	AA	AG	GG	AG
6	24423742	A	AC	AC	CC	CC	CC	AC	AC	AC	CC	AA	AC	AA	AC	AC	AC	AA	AA	AC	AC	CC	AA	AA	CC	CC	CC	CC	CC	AC	CC	AC	AC	AC	CC	CC	AA	AC	AA	AC	CC	AA	CC	AA	CC	AA	AC	AC	AC
6	24423827	G	GA	AA	AA	AA	GA	GA	GA	GA	AA	GG	GA	GA	GA	GA	GA	GG	GA	GA	GA	AA	GG	GG	AA	AA	GA	AA	AA	GA	GA	GA	GA	GA	AA	AA	GG	GA	GG	GA	AA	GG	AA	GG	AA	GG	GG	GA	GA
6	24424534	G	GG	GA	AA	GA	GA	GA	GA	GA	GA	GG	GA	GA	GA	GA	GA	GG	GA	GA	GG	AA	GG	GG	AA	AA	AA	AA	AA	GA	AA	GA	GA	AA	AA	AA	GG	GA	GG	GA	AA	GG	AA	GG	AA	GG	GA	GA	GA
6	24424803	C	CT	CT	TT	CT	CT	CC	CT	CT	TT	CC	CT	CT	CT	CT	CT	CC	CT	CT	CT	TT	CC	CC	TT	TT	TT	CT	TT	CT	TT	CT	CT	CT	TT	TT	CC	CT	CC	CT	TT	CC	TT	CC	TT	CC	CT	CT	CT
6	24425601	A	AA	AG	GG	AG	AG	AG	AG	AG	GG	AA	AG	AG	AG	AA	AG	AA	AG	AG	AG	GG	AA	AA	GG	GG	GG	GG	GG	AG	GG	GG	AG	AG	GG	GG	AA	AG	AA	AG	AG	AA	GG	AA	GG	AA	AG	AG	AG
6	24425845	G	GG	GG	AA	GA	GA	AA	GA	GA	AA	GG	GA	GA	GA	GG	GA	GG	GG	GA	GA	AA	GG	GG	AA	AA	GA	AA	AA	GA	AA	GA	GA	GA	AA	AA	GG	GA	GG	AA	AA	GG	AA	GG	AA	GG	GA	GA	GA
6	24426043	C	CT	CT	TT	CT	CT	CT	CT	CT	TT	CC	CT	TT	CT	CT	CT	CC	CT	CT	CT	CT	CC	CC	--	TT	CT	TT	TT	CT	TT	CC	TT	CT	TT	TT	CC	CT	CC	CT	TT	CC	TT	CC	TT	CC	CC	CT	CT
6	24426326	A	GG	AG	GG	AG	AG	AG	AG	GG	GG	AA	AG	AG	AG	AG	AA	AA	AG	AG	GG	AG	AA	AA	GG	GG	GG	GG	GG	AG	GG	AG	AG	AG	GG	GG	AA	AA	AA	AG	GG	AA	GG	AA	GG	AA	AA	AG	AG
6	24426340	A	CC	AC	CC	AC	AC	AC	AC	CC	CC	AA	AC	AC	AC	CC	AC	AA	AC	AC	CC	AC	AA	AA	CC	CC	CC	CC	CC	AC	CC	AC	AC	AC	CC	CC	AA	AA	AA	AC	CC	AA	CC	AA	CC	AA	AA	AC	AC
6	24426653	A	AC	AC	CC	AC	AC	AC	AA	AA	CC	AA	AC	AC	AC	AC	AC	AA	AC	AC	AC	CC	AA	AA	CC	CC	AC	CC	CC	AC	CC	AC	AC	AC	CC	CC	AA	AA	AA	AC	CC	AA	CC	AA	CC	AA	AC	AC	AC
6	24426673	C	CT	CT	CT	CT	CT	CT	CT	CC	TT	CC	CT	CT	CT	CT	CC	CC	CT	CT	CT	TT	CC	CC	TT	TT	TT	TT	TT	CT	TT	CT	CT	CT	TT	TT	CC	CT	CC	CT	TT	CC	TT	CC	TT	CC	CT	CT	CT
6	24433854	C	CT	CT	TT	CT	CT	CT	CT	CT	TT	CC	CT	CT	CT	CT	CT	CC	CT	CT	CT	TT	CC	CC	TT	TT	CT	TT	TT	CC	TT	CT	TT	CT	TT	TT	CC	TT	CC	CT	TT	CC	TT	CC	CT	CC	CT	CC	CT
6	24433872	G	GA	GA	AA	GA	GA	GA	AA	GA	AA	GG	GA	GA	GA	GA	GA	GG	GA	GA	GA	AA	GG	GG	AA	AA	GA	AA	AA	GG	AA	GA	GA	GA	AA	AA	GG	AA	GG	GA	AA	GG	AA	GG	AA	GG	GA	GG	GA
6	24435156	A	AG	AG	GG	AG	AG	GG	AG	AG	GG	AA	AG	AG	AG	AG	AG	AA	GG	AG	AG	GG	AA	AA	GG	GG	AG	GG	GG	AA	GG	AG	AA	AG	GG	GG	AA	AG	AA	AG	GG	AA	GG	AA	GG	AA	AG	AA	AA
6	24436854	T	TC	TC	CC	TC	TC	TC	CC	TC	CC	TT	TC	TC	TC	TC	TC	TT	TT	TC	TC	CC	TT	TT	CC	CC	TC	--	CC	TT	CC	CC	TC	TC	CC	CC	TT	TC	TT	TC	CC	TT	CC	TT	CC	TT	TC	TC	TC
7	17930859	G	GA	GA	AA	AA	AA	GG	GA	GA	GG	GG	GA	GA	AA	GG	GA	GA	GA	GA	GA	GA	AA	GA	GA	AA	GA	AA	GA	GG	GA	GA	AA	GA	GG	GG	GA	GA	GG	GA	GA	GG	GA	AA	GA	AA	GA	GA	GG
7	17930890	C	CG	CG	CG	GG	GG	CC	CG	CG	CC	CC	CG	CG	GG	CC	CC	CG	--	CG	CG	CC	GG	CG	CG	GG	GG	GG	CG	CC	CG	CC	GG	CG	CC	CC	CG	CG	CC	CG	CG	CC	CG	GG	CG	GG	GG	CG	CC
7	17933991	T	TC	TC	TC	TT	TT	CC	TC	TC	TC	CC	TC	TC	TT	TC	TC	TC	TT	TC	TT	TC	TT	TT	TC	TT	TT	TT	CC	TC	TC	TC	TT	TC	CC	CC	TC	TC	TC	TC	TC	CC	TT	TT	--	TT	TT	TC	CC
7	17934206	T	TT	TT	TG	TT	TT	GG	GG	TG	TG	GG	TG	TG	TT	TG	TG	TG	TT	TG	TG	TG	TT	TG	TG	TT	TT	TT	TG	TG	TG	TG	TT	TT	GG	GG	GG	TT	TG	TG	TG	GG	TT	TT	GG	TT	TT	GG	GG
7	17935811	C	CT	CT	CT	CC	CC	TT	CT	--	CT	TT	CT	CT	CC	CC	CC	CT	CC	CT	CT	CT	CC	CT	CT	CC	CC	CC	--	CT	TT	CT	CC	CT	TT	CT	CT	CT	CT	CT	CT	TT	CT	CC	TT	CC	CC	CT	TT
7	17936668	C	CG	CG	CG	GG	GG	CC	CG	CG	CG	CC	CG	CG	GG	GG	CG	CG	GG	CG	CG	CG	GG	CG	CC	GG	GG	GG	CG	CC	CG	CG	GG	CG	CC	CC	CG	CG	CG	CG	CG	CC	CG	GG	CG	GG	GG	CG	CC
7	18274761	T	TC	TC	TC	TC	TC	CC	TC	CC	TT	TT	TC	TC	CC	TC	TT	TT	TC	TC	TT	CC	CC	TT	TC	TC	TC	TC	TC	CC	CC	TC	CC	TC	TC	TC	TC	TT	TC	TC	TT	TC	TC	CC	CC	TT	CC	TT	TT
7	18275709	C	AA	CA	CA	CA	CA	CA	CA	AA	CC	CC	CA	CA	AA	AA	CC	CA	AA	CA	CC	AA	AA	CC	CA	CA	AA	CA	CA	CA	AA	CA	AA	CA	CA	CA	CA	CC	CA	CA	CC	CA	CA	CA	AA	CC	CA	CC	CC
7	18287814	C	CA	CA	CA	CA	CA	CA	CA	AA	CC	CC	CA	CA	AA	CA	CC	CC	AA	CA	CC	AA	AA	CC	CA	AA	CA	CA	CA	--	AA	CA	AA	CA	CA	CA	CA	CC	CA	CA	CC	CA	CA	CA	AA	CC	AA	CC	CC
7	18399106	A	AG	AG	GG	--	AG	AG	AA	GG	AA	AA	AG	AG	GG	AG	GG	AA	GG	AG	AG	AG	GG	AG	AG	AG	AG	GG	AG	GG	GG	AG	AG	AG	GG	AG	AG	AG	AA	GG	AA	AA	AA	GG	AG	AG	GG	AA	AA
7	36648640	A	AG	GG	AA	AG	AA	AG	AG	AG	GG	AG	AG	AA	AA	AA	AG	GG	AG	AG	GG	GG	AA	GG	AG	AG	AG	AA	AG	AA	GG	GG	AG	AA	AG	GG	GG	GG	GG	AG	AG	AA	GG	AA	GG	AG	AG	AG	GG
7	36648724	T	TC	CC	TT	TC	TT	TC	TC	TC	TC	TC	TC	TT	TT	TT	TC	CC	TC	TC	CC	CC	TT	CC	TT	TC	TC	TT	CC	TT	TC	CC	TC	TT	TT	CC	TC	CC	CC	TC	TC	TT	CC	TT	CC	TC	TC	TC	CC
7	36648896	T	TC	CC	TT	TT	TT	TC	TC	TC	TC	TC	TC	TT	TT	TT	TC	CC	TC	TC	CC	CC	TT	CC	TC	TC	TC	TC	TC	TT	TC	CC	TC	TT	TT	CC	TC	CC	TC	TC	TT	TT	TC	TT	TC	TC	TT	TC	CC
7	36649213	A	AG	GG	AA	AG	AA	AG	AA	AG	AG	AG	AG	AA	AA	AG	AG	GG	AG	AG	GG	GG	AA	GG	AG	GG	AG	AA	AG	AG	AG	GG	AG	AA	AG	GG	AA	GG	GG	AA	AG	AA	GG	AA	GG	AG	GG	AG	GG
7	36649509	T	TA	AA	TT	AA	TT	TA	TA	TA	AA	TA	TA	TT	TT	TT	TA	AA	TA	TA	AA	TA	TT	AA	TT	TA	TA	TT	TA	TT	TA	AA	TA	TT	TA	AA	TA	AA	AA	AA	TA	TT	AA	TT	--	TT	TA	TA	AA
7	36649995	T	TA	AA	TT	TA	TT	AA	TA	TA	TA	TA	TA	TT	TT	TT	TA	AA	TA	TA	AA	AA	TT	AA	AA	TA	TA	TT	AA	TT	TA	AA	TA	TT	TA	AA	TA	AA	AA	TA	TA	TT	AA	TT	AA	TA	TA	TA	AA
7	36650168	C	CT	TT	CC	CC	CC	CT	CT	CC	CT	CT	CT	CC	CC	CC	TT	TT	TT	CT	TT	TT	CC	TT	CT	CT	CT	CC	CT	CC	CT	TT	CT	CC	CT	TT	CT	TT	TT	CT	CT	CC	TT	CC	TT	TT	CT	CT	TT
7	36650210	G	GA	AA	GG	GA	GG	AA	GA	GG	GA	GA	GA	GG	GG	GG	AA	AA	--	GA	AA	AA	GG	AA	GA	GA	GA	GG	GG	GG	GA	AA	GA	GG	GA	AA	GA	AA	AA	GA	GA	GG	AA	GG	AA	AA	GA	GA	AA
7	36650293	G	GA	AA	GG	GA	GG	GA	GA	GG	GA	GA	GA	GG	GG	GG	GA	AA	GG	GA	AA	--	GG	AA	GA	GG	GA	GG	GG	GG	GA	AA	GA	GG	GA	AA	GA	AA	AA	GA	GA	GG	AA	GG	AA	AA	GA	GA	AA
7	36650481	T	CC	CC	TT	TC	TT	CC	--	TC	TT	TC	TC	TT	TT	TT	TC	CC	TC	TC	CC	CC	TT	CC	TC	CC	TC	TT	TC	TT	TC	CC	CC	TT	TC	CC	TC	CC	CC	TC	TC	TT	CC	TT	CC	TC	TC	TC	CC
7	39904310	T	TC	TC	TC	TC	TC	TC	CC	TC	CC	TC	TC	CC	TC	TT	TC	CC	TC	TC	TT	CC	TT	TC	TC	TT	TC	TC	TT	TC	CC	TT	TT	TT	TT	TT	TC	TT	TC	TC	TC	TC	TC	TC	TC	TC	TT	CC	TT
7	39904393	A	AT	AT	AT	AT	AT	AT	AT	AT	AA	TT	AT	AA	AT	TT	AA	AT	AT	AT	TT	AA	TT	TT	AA	TT	AT	AT	TT	AT	AT	TT	TT	AT	AT	TT	AT	TT	AT	AT	AT	AT	AT	AT	AT	AT	TT	AA	TT
7	39904519	T	TC	TC	TC	TC	CC	TC	CC	TC	CC	TC	TC	CC	TC	TT	TC	TC	TC	TC	TT	CC	TT	TC	TC	TT	TC	TC	TT	TC	TC	TT	TT	TC	TC	TT	TC	TT	TC	TC	TC	TC	TC	TC	TC	TT	TT	CC	TT
7	39904856	G	GA	GA	GA	GG	GA	GA	AA	GA	AA	GA	GA	AA	GA	GG	GA	GA	GG	GA	GG	AA	GG	GA	GA	GG	GA	GA	GG	GA	GG	GG	GG	GA	GA	GG	GA	GG	GA	GA	AA	GA	GA	GA	GA	GA	GG	AA	GG
7	39904857	G	GT	GT	GT	GG	GT	GT	TT	GT	TT	GT	GT	TT	GT	GG	GT	GT	GG	GT	GG	TT	GG	GT	GT	GG	GT	GT	GG	GT	GG	GG	GG	GT	GT	GG	GT	GG	GT	GT	GT	GT	GT	GT	GT	GT	GG	TT	GG
7	39904954	C	CT	CT	CT	CT	CT	CT	CC	CT	CC	CT	CT	CT	CT	TT	CT	CT	CT	CT	TT	CC	TT	CT	CT	TT	CT	CT	TT	CT	CT	TT	TT	CT	CT	TT	CT	TT	CT	CT	CT	CT	CT	CT	CT	CT	TT	CC	TT
7	39905077	T	TC	TC	TC	TC	TC	TC	CC	TC	CC	CC	TC	CC	TC	TT	TC	TC	TC	TC	TT	CC	TT	TC	TC	TT	TC	TC	TT	TT	TT	TT	TT	TC	TC	TT	TT	TT	TC	TC	TC	TT	TC	TC	TC	TC	TT	CC	TT
7	39905364	G	GA	GA	GA	GA	GG	GA	AA	GG	AA	GA	GA	AA	GA	GG	GA	GA	GG	GA	GG	AA	GG	GA	GG	GG	GA	AA	GG	GA	GA	GG	GG	GA	GA	GG	GA	GG	GA	GA	AA	GA	AA	GA	GA	GA	GG	GA	GG
7	39905641	T	TC	TC	TC	--	TC	TC	TT	CC	TT	TC	TC	TT	TC	CC	TC	TC	TT	TC	CC	TT	CC	TC	TC	CC	TC	TC	CC	TC	TC	CC	CC	TC	TC	CC	CC	CC	TC	TC	TC	TC	CC	TC	TC	TC	CC	TT	CC
7	39905648	C	GG	CG	CG	--	CG	CG	CC	GG	CC	CG	CG	CC	CG	GG	CG	CG	CC	CG	GG	CC	GG	CG	CG	GG	CG	CG	GG	CG	CG	GG	GG	CG	CG	GG	GG	GG	CG	CG	CG	CG	GG	CG	CG	CG	GG	CC	GG
7	39905739	C	CT	CT	CT	CC	CT	CT	TT	CT	TT	CT	CT	TT	CT	CC	CT	CT	TT	CT	CC	TT	CC	CT	CT	CC	CC	CT	CC	CT	CT	CC	CC	CT	CT	CC	CC	CC	CT	CT	CT	CT	CT	CT	CT	CT	CC	TT	CC
7	39905830	C	CT	CT	CT	CC	CT	CT	TT	CT	TT	CT	CT	TT	CT	--	CT	CT	TT	CT	CC	TT	CC	CC	CT	CC	CT	CT	CC	CT	CT	CC	CC	CT	CT	CC	CC	CC	CT	CT	CT	CT	CT	CT	CC	CT	CC	--	CC
7	39905954	C	CG	CG	CG	CG	GG	GG	CC	CG	CC	CG	CG	CC	GG	GG	CG	CG	CC	CG	GG	CC	GG	CG	CG	GG	CG	CG	GG	CG	CC	GG	GG	CG	CG	GG	CG	GG	CC	CG	CG	CG	CG	CG	GG	CG	GG	CC	GG
7	39905972	T	TC	TC	TC	TC	CC	CC	TT	TC	TT	TC	TC	TT	CC	CC	TC	TC	TT	TC	CC	TT	CC	TC	TC	CC	TC	TC	CC	TC	TT	CC	CC	TC	TC	CC	TC	CC	TT	TC	TC	TC	TC	CC	CC	TC	CC	TT	CC
7	39906314	T	TG	TG	TG	TG	TG	TG	TT	TG	TT	GG	TG	TT	GG	GG	TG	TG	TG	TG	GG	TT	GG	TG	TG	GG	GG	TG	GG	TG	TG	GG	GG	TG	TG	GG	TG	GG	--	TT	TG	TG	TG	TG	TG	TG	GG	TT	GG
7	39906344	G	GA	GA	GA	GA	GA	GA	GG	GA	GG	AA	GA	GG	GA	AA	GA	GA	GA	GA	AA	GG	AA	GA	GG	AA	GA	--	AA	GA	GA	AA	AA	GA	GA	AA	GA	AA	GA	GA	GA	GA	GA	GA	GA	AA	AA	GG	AA
7	39906369	T	TC	TC	TC	TC	TC	TC	TT	TC	TT	CC	TC	TT	TC	CC	TC	TC	TC	TC	CC	TT	CC	TC	TT	CC	TC	--	CC	TC	TC	CC	CC	TC	TC	CC	TC	CC	TC	TC	TC	TC	TC	TC	TT	CC	CC	TT	CC
7	39906534	G	GC	GC	GC	GC	GC	GC	CC	GC	CC	GC	GC	CC	GC	GG	GC	GC	GC	GC	GG	CC	GG	GC	CC	GG	GC	GC	GG	GC	GC	GG	GG	GC	GC	GG	GC	--	GC	CC	GC	GC	GC	GC	GC	GG	GG	CC	GG
7	39906626	T	TC	TC	TC	TC	TC	TC	CC	TC	CC	TC	TC	CC	TC	TT	TC	TC	TC	TC	TT	CC	TT	TC	TC	TT	TC	TC	TT	TC	TC	TT	TT	TC	TC	TT	TT	TT	TT	TC	TC	TC	TC	TC	TC	TT	TT	CC	TT
7	39906920	C	CT	CT	CT	--	CT	TT	CT	CT	CC	CT	CT	CC	CT	TT	CT	CT	TT	CT	TT	CC	TT	CT	TT	TT	CT	CT	TT	CT	CT	TT	TT	CT	CT	TT	CT	TT	CT	CT	CT	CT	CT	CT	TT	CT	TT	CC	TT
7	39907459	G	AA	AA	GA	GA	GA	GA	GG	GA	GG	AA	GA	GG	GA	AA	GG	AA	GA	GA	AA	GG	AA	GG	GA	AA	GA	GA	AA	GA	GA	AA	AA	GA	GA	AA	GA	AA	GA	GA	GG	GA	GA	GA	GA	GA	AA	GG	AA
7	39907478	A	GG	GG	AG	AG	AG	AG	AG	AG	AA	AG	AG	AA	AG	GG	AA	GG	AG	AG	GG	AA	GG	AA	AG	GG	AG	AG	GG	AG	AG	GG	GG	AG	AG	GG	GG	GG	AG	GG	AG	AG	AG	AG	AG	AG	GG	AA	GG
7	39907628	G	--	AA	GA	GA	GA	GA	GG	GA	GG	GA	GA	GG	GG	AA	GA	AA	GA	GA	AA	GG	AA	GA	GA	AA	GA	GG	AA	GG	GA	AA	AA	GA	GA	AA	GA	AA	GA	GA	GA	GA	GA	GA	GA	GA	AA	GG	AA
7	39907896	T	TG	TG	TG	TG	TG	TG	GG	TG	GG	TG	TG	GG	TG	TT	TG	TG	TT	TG	TT	TG	TT	TG	TG	TT	TG	TG	TT	TG	TG	TT	TT	TG	TG	TT	TG	TT	TG	TG	TG	TG	TG	TG	GG	GG	TT	GG	TT
7	39908127	T	TG	TG	TG	TG	TT	GG	GG	TG	GG	TG	TG	GG	TG	TT	TG	TG	TG	TG	TT	TG	TT	GG	TG	TT	GG	TG	TT	TT	TT	TT	TT	TG	TG	TT	TG	TT	TG	TG	TG	TG	TG	TG	TG	TG	TT	TG	TT
7	39908521	T	TC	TC	TC	TT	TT	TC	TT	TC	TT	TC	TC	TT	TC	CC	TC	CC	TC	TC	CC	TT	CC	TC	TC	CC	TC	TC	CC	TC	TC	TC	CC	TC	CC	CC	TC	CC	TC	TC	TC	TC	TC	TC	TC	TC	TC	TT	CC
7	39908590	G	GC	GG	GC	GC	GG	GC	GG	GC	GG	GG	GC	GG	GC	CC	GC	CC	GC	GC	CC	GG	CC	GC	GC	CC	GC	GC	CC	GC	GC	CC	CC	GC	CC	CC	GC	CC	GC	GC	GC	GC	GC	GC	GC	GC	CC	GG	CC
7	43075267	C	CT	CT	TT	CT	CT	CC	CC	TT	CC	CT	CT	CT	TT	TT	CT	CC	CT	CT	CC	TT	CT	CT	CC	CC	CC	CT	CT	CT	CT	CT	CT	TT	TT	CC	CC	CC	TT	CT	CC	CT	CC	CT	CC	TT	TT	TT	TT
7	43077101	C	CC	CT	TT	TT	CT	CC	CC	TT	CC	CT	CT	CT	TT	TT	CT	CC	CT	CT	CC	TT	CT	CC	CC	CC	CC	CT	CT	CT	CT	CT	CT	TT	TT	CC	CC	CC	TT	CT	CC	CT	CC	CT	CC	TT	TT	CT	TT
7	43109846	A	AC	AA	CC	AC	CC	AC	AC	AC	AA	AA	AC	CC	CC	CC	AA	AA	AC	AC	AC	CC	AC	AA	AC	--	AC	CC	AA	CC	CC	AA	CC	CC	AC	AA	AC	AA	AC	AC	AC	CC	AC	CC	AA	AC	AA	--	CC
7	43109868	T	TC	TT	CC	TC	CC	TC	TC	TC	TT	TT	TC	CC	CC	CC	TT	TT	TC	TC	TC	CC	TT	TT	TC	TT	TC	CC	TT	TC	TC	TT	CC	CC	TC	TT	TC	TT	TC	TC	TC	CC	TC	TC	TT	TC	TC	--	CC
7	43123721	G	GG	GG	AA	GG	GA	GG	AA	GA	GG	GG	GA	AA	AA	AA	GG	GG	GA	GA	GG	--	AA	GG	GG	GG	GA	AA	GA	GG	GA	GG	GA	AA	GA	GG	GA	GG	GA	GA	GA	AA	GA	GA	GG	GA	GA	GA	AA
7	43123739	T	TT	TT	CC	TT	TC	TC	CC	TC	TT	TT	TC	CC	CC	CC	TT	TT	TC	TC	TT	TC	CC	TT	TC	TT	TC	CC	TC	TT	TC	TT	TC	CC	TT	TT	CC	TC	TC	TC	TC	CC	CC	TC	TC	TC	TC	TT	CC
7	43123770	T	TC	TT	CC	TT	TC	--	CC	TC	TT	TT	TC	CC	CC	--	TT	--	TC	TC	TT	TC	CC	TT	TC	TT	--	CC	TC	TC	TC	TT	TC	TC	TT	TT	CC	CC	TC	CC	TC	CC	CC	TT	TC	TC	TC	TT	CC
7	43123823	A	AG	AA	GG	AA	AG	AG	GG	AG	AA	AA	AG	GG	AG	AG	AA	AA	--	AG	AA	GG	AA	AA	AG	AA	AG	GG	AG	AG	AG	AA	AG	AG	AG	AA	GG	AA	AG	AG	AG	--	AA	AG	AA	AG	AG	AG	GG
7	43123901	C	CA	CC	AA	CC	CA	CA	CA	CA	CC	CC	CA	AA	AA	AA	CC	CC	CC	CA	CC	AA	AA	CC	CA	CC	CA	AA	CA	CA	CA	CC	CA	AA	CA	CC	CA	CC	CA	AA	CA	AA	CA	CA	CC	CA	CA	CA	AA
7	43123917	A	AG	AA	GG	AA	AG	AG	AG	AG	AA	AA	AG	GG	GG	GG	AA	AA	AA	AG	AA	GG	GG	AA	GG	AA	AG	GG	AG	AG	AG	AA	AG	GG	AG	AA	GG	AG	AG	GG	AG	GG	GG	AG	AA	AG	AG	AG	GG
7	43124308	T	TC	TT	CC	TT	TC	TC	TC	TC	TT	TT	TC	TC	CC	CC	TT	TT	TT	TC	TT	CC	CC	TT	CC	TT	TC	CC	TC	TC	TT	TT	TT	CC	TC	TT	CC	TC	TC	TC	TC	CC	CC	TC	TC	TC	TC	TC	CC
7	43124309	G	GA	GG	AA	GG	GA	GA	GA	GA	GG	GG	GA	GA	AA	AA	GG	GG	GG	GA	GG	AA	AA	GG	AA	GG	GA	AA	GA	GA	GG	GG	GG	AA	GA	GG	GA	GG	GA	GA	GA	AA	GA	GA	GG	GA	GA	GA	AA
7	43124673	G	GA	AA	GG	AA	GA	GA	GA	GA	AA	AA	GA	GG	GG	GG	AA	AA	--	GA	AA	GG	GG	AA	--	AA	GA	GG	GA	GA	GA	AA	GA	GG	GA	AA	GA	AA	AA	GG	GA	GG	GA	GA	AA	AA	GA	GA	GG
7	43124690	C	CT	TT	CC	TT	CT	CT	CT	CT	TT	TT	CT	CC	CC	CC	TT	TT	--	CT	TT	CC	CC	TT	CT	TT	CT	CC	CT	CT	CT	TT	CT	CC	CT	TT	CT	TT	TT	CC	CT	CC	CT	CT	TT	CT	CT	CT	CC
7	43124752	G	GA	GG	AA	GG	GA	GA	GA	GA	GG	GG	GA	AA	AA	AA	GG	GG	AA	GA	GG	AA	AA	GG	AA	GG	GA	AA	GG	GA	GA	GG	AA	AA	GA	GG	GG	GG	GA	AA	GA	AA	GA	GA	GG	GA	GG	GA	AA
7	43602112	A	GG	GG	GG	AG	GG	AG	GG	AG	GG	GG	AG	AG	AG	AA	AG	AA	AG	AG	AG	GG	AG	AA	AG	AA	AG	AG	AG	AG	GG	AG	AG	AA	AG	AA	GG	AA	GG	AA	GG	GG	GG	AG	AA	GG	AG	AG	GG
7	43741946	A	AC	CC	AC	AC	CC	AC	AC	AC	AC	AC	AC	AA	AA	AC	CC	CC	AC	AC	AC	CC	CC	CC	AA	CC	CC	AC	AC	AC	AC	AC	AC	AC	AC	CC	AA	AC	AA	AC	AC	AA	AA	AA	AC	AA	CC	AC	AC
7	43748059	T	TT	CC	TC	TT	CC	TC	TC	TC	TC	TC	TC	TT	TT	TC	CC	TC	TC	TC	TC	TC	--	TC	TC	TC	CC	CC	CC	CC	TT	TC	TC	TT	TC	CC	TT	TC	TT	TC	TC	TT	TT	TT	TC	TC	CC	TC	CC
7	43748077	T	TT	CC	TC	TC	CC	TC	TC	TC	TC	TC	TC	TT	TT	TC	CC	TT	TC	TC	TC	TC	--	TC	TC	TC	CC	TC	CC	CC	TT	TC	CC	TT	TC	CC	TT	TC	TT	TC	TC	TT	TT	TT	TC	TC	CC	TC	CC
7	43748729	G	--	TT	GT	TT	TT	GT	GT	GG	GT	GG	GT	GG	GG	GG	TT	GT	GT	GT	GT	GT	GT	GT	GT	GT	TT	GG	TT	GT	GG	GT	GT	GG	GT	TT	GG	TT	GT	GT	GT	GG	GG	GG	TT	GT	TT	GT	TT
7	43748960	T	TT	AA	TA	AA	AA	TA	TA	TA	TA	TA	TA	TT	TT	TA	AA	TA	TA	TA	TA	TA	TT	AA	AA	TA	TA	TT	AA	AA	TT	TA	TT	TT	TA	AA	TT	TT	TA	TA	TA	TT	TT	TT	TA	TA	AA	TA	AA
7	43952417	G	TT	GT	GT	GT	GT	GT	GG	GG	GT	GT	GT	GG	TT	TT	GT	GG	--	GT	GG	GG	GT	GG	GG	GG	GT	GG	GT	TT	TT	GG	GT	GT	GT	GG	GT	GT	GT	GG	GT	GT	TT	GT	TT	GT	GT	GT	GT
7	43952902	C	TT	CT	CT	CC	CT	CT	CC	CT	CT	CT	CT	CC	TT	CT	CT	CC	CC	CT	CC	CC	CC	CC	CC	CC	CT	CC	TT	TT	TT	CT	CT	CT	CT	CC	CT	CT	TT	CC	CT	CT	TT	CT	TT	CT	TT	CT	CT
7	44288858	A	AG	GG	AG	AG	AG	AG	GG	AA	GG	GG	AG	AG	AG	AA	--	AA	AG	AG	GG	GG	AG	AA	AA	AA	AG	GG	GG	GG	AG	AG	AG	AG	AA	GG	GG	GG	AG	AG	AA	AG	AG	AG	GG	AG	AA	AG	AG
7	44300416	C	CT	CT	CC	CT	CT	CT	TT	CC	TT	CT	CT	CT	CT	CT	TT	CC	CT	CT	TT	TT	CT	CT	CT	CC	CT	TT	TT	TT	CT	CT	CT	CC	CC	TT	TT	TT	CC	CT	CC	CT	CT	CT	TT	CT	CC	CC	CT
7	44300567	G	GA	GA	GG	GA	GA	GA	AA	GA	AA	GA	GA	GA	GA	GA	AA	GG	GA	GA	AA	AA	GA	GA	GA	GG	GA	AA	AA	AA	GA	GA	GA	GG	GG	AA	AA	AA	GG	GA	GG	GA	AA	GA	AA	GA	GG	GG	GA
7	44300622	A	AG	AG	GG	AG	AA	AG	AA	GG	AA	AG	AG	AG	AG	--	AA	GG	AG	AG	AA	AA	AG	AG	AG	GG	AG	AA	AA	AA	AG	AG	AG	GG	GG	AA	AA	AA	GG	AG	GG	AG	AA	AG	AA	AG	--	GG	AG
7	44300633	T	TC	TC	CC	TC	TT	TC	TT	CC	TT	TC	TC	TC	TC	TC	TT	CC	TC	TC	TT	TT	TC	TC	TC	CC	TC	TT	TT	TT	TC	TC	TC	CC	CC	TT	TT	TT	CC	TC	CC	TC	TT	TC	TT	TC	CC	CC	TC
7	44300679	C	CT	TT	CC	CT	TT	CT	TT	CC	TT	CT	CT	CT	CT	TT	TT	CC	CT	CT	TT	TT	CT	CT	CT	CC	CT	TT	TT	TT	CT	CT	CT	CC	CC	TT	TT	TT	CC	CT	CC	CT	TT	CT	TT	CT	CC	CC	CT
7	44300816	T	TC	TC	CC	TC	TC	TC	--	CC	TT	TC	TC	TC	TC	TT	TT	TC	CC	TC	TT	TT	TC	TC	TT	CC	TC	TT	TT	TT	TC	TC	TC	CC	CC	TT	TT	TT	CC	TC	CC	TC	TC	TC	TT	TC	CC	CC	TC
7	44300882	T	TC	TC	TT	TC	TC	TC	--	TT	CC	TC	TC	TC	TC	CC	CC	TC	TT	TC	CC	CC	TC	CC	CC	TT	TT	CC	CC	CC	TC	TC	TC	TC	TT	CC	CC	CC	TT	TC	TT	CC	TC	TC	CC	TC	TT	TT	TC
7	44300903	G	GA	GA	GG	GA	GA	GA	AA	GG	AA	GA	GA	AA	GA	AA	--	GA	GG	GA	AA	AA	GA	AA	AA	GG	GG	AA	AA	AA	GA	GA	GA	GG	GG	AA	AA	AA	GG	GA	GG	AA	GA	GA	AA	GA	GG	GG	GA
7	44300966	A	AC	AC	AA	AC	AA	AC	CC	AA	CC	AC	AC	CC	AC	AC	CC	AC	AC	AC	CC	CC	AC	AC	CC	AA	AA	CC	CC	CC	AC	AC	AC	AC	AA	CC	CC	CC	AA	AC	AA	CC	AC	AC	CC	AC	AA	AA	AC
7	44301164	T	AA	TA	TT	TA	TT	AA	AA	TT	AA	TA	TA	TA	TA	TA	AA	TT	AA	TA	AA	AA	TA	TA	TA	TT	TA	AA	AA	AA	TA	TA	TA	TT	TT	AA	AA	AA	TT	TA	TT	TA	TA	TA	AA	TA	TT	TT	TT
7	44301352	G	GA	GA	AA	GA	AA	GA	GG	AA	GG	GA	GA	GA	GA	GG	GG	AA	GG	GA	GG	GG	GA	GA	GG	AA	GG	GG	GG	GG	GA	GG	GA	AA	AA	--	GG	GG	AA	GA	AA	GA	GA	GA	GG	GA	AA	AA	GA
7	44301420	T	TC	TC	TT	TC	TC	TC	CC	TT	CC	TT	TC	TC	CC	CC	CC	TT	TC	TC	CC	CC	TC	CC	CC	TT	CC	CC	CC	CC	TC	TC	TC	TT	TT	CC	CC	CC	TT	TC	TT	TT	TC	TC	CC	TC	TT	TT	TC
7	44301522	G	GA	GA	GG	GA	GG	GA	AA	GG	AA	GA	GA	GA	AA	GG	AA	GG	GA	GA	AA	AA	GA	GA	GA	GG	AA	AA	AA	AA	GA	GA	GA	GG	GG	AA	AA	AA	GG	GA	GG	GA	GA	GA	AA	GA	GG	GG	GA
7	44301597	T	TC	TC	CC	TC	TC	TC	TT	CC	TT	TC	TC	TT	TC	CC	TT	CC	TC	TC	TT	TT	TC	TC	TC	CC	TC	TT	TT	TT	TC	TC	TC	CC	CC	TT	TT	TT	CC	TC	CC	TC	TC	TC	TT	TC	CC	CC	TC
8	2201359	A	AA	AA	AA	AG	AG	AG	AG	AA	AG	AG	AG	AA	AG	AG	AA	AA	AA	AG	AG	AA	AG	AA	AG	AA	AG	AA	AG	AG	--	AA	AG	AA	AA	AG	AA	AA	AG	AG	AG	AG	AA	AA	AA	AA	AG	AG	AG
8	2201457	A	AA	AA	AA	AG	--	AA	AG	AA	AA	AG	AG	--	AA	AA	AA	AA	AA	AG	AG	AA	AG	AA	AG	AG	AG	AA	AA	AG	AG	AA	AG	AG	AG	AG	AA	AA	AG	AG	AA	AG	AG	AA	AA	AA	AG	AG	AA
8	18409425	C	CT	CC	CC	--	CT	CC	TT	TT	CC	CT	CT	CC	CT	CT	CT	CT	CT	CT	TT	CT	CT	CT	TT	TT	CT	TT	CT	TT	TT	CC	CT	CT	CT	CT	CC	CT	CT	TT	TT	CC	CC	CC	TT	TT	CT	CT	CC
8	18409715	T	TA	TT	TT	TA	AA	TT	AA	TA	TA	TA	TA	TA	TA	TA	TA	TA	TA	TA	AA	TA	AA	AA	AA	AA	TA	AA	TA	AA	AA	TT	TA	AA	TA	AA	TT	TA	TA	TA	TA	TT	TT	TT	TA	AA	TA	TA	TT
8	18409758	T	TC	TT	TT	TC	CC	TT	CC	TC	TC	TC	TC	TC	TC	--	TC	TC	TC	TC	CC	TC	CC	CC	CC	CC	TC	CC	TC	CC	CC	TT	TC	CC	TC	CC	TT	TC	TC	TC	TC	TT	TT	TT	TC	CC	TC	TC	TT
8	18409772	C	CT	CC	CC	CT	TT	CC	TT	CT	CT	CT	CT	CT	CT	--	CC	CT	CT	CT	TT	CT	TT	TT	TT	TT	CT	TT	CT	TT	TT	CC	CT	TT	CT	TT	CC	CT	CT	CT	CT	CC	CC	CC	CT	TT	CT	CT	CC
8	18410070	C	CT	TT	TT	CT	TT	TT	CC	CT	CT	CT	CT	CT	CT	CT	TT	CT	CT	CT	CC	CT	CC	CT	CC	CC	CT	CC	CT	CC	CC	TT	CT	CC	CT	CC	TT	CT	CT	CT	CT	TT	TT	TT	CT	CC	CT	CT	TT
8	18410362	G	GA	GG	GG	GA	GA	GG	AA	GA	AA	GA	GA	GA	GA	AA	GA	GA	GA	GA	AA	GA	AA	AA	AA	AA	GA	AA	GA	AA	AA	GG	GA	AA	AA	AA	GG	GA	GA	GA	GA	GG	GG	GG	GA	AA	GA	GG	GG
8	18805219	C	GG	CC	CG	CG	GG	CC	GG	CC	CG	GG	CG	GG	CC	GG	CC	CG	CG	CG	CG	CG	CG	GG	GG	CG	CG	GG	GG	CG	CG	CG	CC	GG	CC	GG	CG	CC	CC	CC	CG	CG	CC	CC	CG	CG	GG	CG	GG
8	18825905	A	AG	AA	GG	AG	GG	AA	GG	AA	AG	GG	AG	GG	AA	GG	AA	AG	GG	AG	AA	AG	AG	GG	GG	GG	AG	GG	AG	AG	AG	--	AG	AA	AA	GG	AA	AG	GG	AA	AG	GG	AA	AA	AG	AG	GG	AG	AG
8	19313156	G	AA	GG	GG	GA	GA	GA	GA	GA	AA	GA	GA	AA	AA	AA	GA	GA	GG	GA	GA	GG	GA	GA	AA	GA	AA	GA	GA	AA	AA	GA	AA	GA	GA	AA	GA	AA	GA	GG	AA	GG	GG	GG	GA	AA	GG	GA	GA
8	19322672	A	--	AG	AA	AG	AG	AG	AA	AG	GG	AA	AG	AG	AA	GG	GG	AG	AA	AG	AA	AG	AG	GG	AG	GG	GG	AG	AG	GG	AA	AG	GG	AA	AG	GG	AG	GG	AA	AA	AG	AA	AA	AA	GG	GG	AA	--	AA
8	19322860	C	--	CT	CC	CT	CT	CT	CC	CT	TT	CC	CT	TT	CT	TT	CT	CT	CC	CT	CC	CT	CT	TT	CT	TT	TT	CT	CT	--	CC	CT	TT	CC	TT	TT	CT	CT	CT	CC	CT	CC	CC	CC	CT	TT	CC	CT	CC
8	19322861	A	--	AG	AA	AG	AG	AG	AA	AG	GG	AA	AG	GG	AG	GG	AG	AG	AA	AG	AA	AG	AG	GG	AG	GG	GG	AG	AG	--	AA	AG	GG	AA	GG	AG	GG	AG	AG	AA	AG	AA	AA	AA	AG	GG	AA	AG	AA
8	19353869	A	AG	AG	GG	AG	AG	AG	AG	AG	AA	AG	AG	AA	AG	AA	AG	AG	GG	AG	AG	AG	AG	AA	AA	AA	AA	AG	AG	AA	AA	AG	AA	AG	AG	AA	AG	AA	AG	AG	AA	GG	GG	GG	AA	AA	GG	AG	AG
8	20289498	A	AA	GG	AG	AG	AG	AG	GG	AG	AA	GG	AG	AA	AG	AA	AG	AA	GG	AG	GG	AG	AG	AA	GG	AA	AA	AG	AG	AA	GG	AG	AA	AG	AG	AG	AA	AA	AA	AG	AA	AG	AG	AG	AA	AG	GG	AA	AG
8	20384593	T	TT	CC	TC	TC	TC	TT	TT	CC	TC	CC	TC	TT	CC	TT	TT	TC	TT	TC	TC	--	CC	--	TT	TT	TC	TC	TC	TT	TC	TC	TC	CC	CC	TT	TC	CC	CC	TC	TT	TT	CC	CC	CC	TC	TT	TT	TT
8	20385017	G	GG	GA	GA	GA	GA	AA	GG	AA	GA	GA	GA	GG	AA	GG	GG	GA	GG	GA	GA	AA	GG	GA	GG	GG	AA	GA	GA	GG	GA	GA	GA	--	AA	GA	GA	AA	AA	AA	GG	GG	AA	AA	AA	GA	GG	GG	GG
8	20385022	G	GG	GA	GA	GA	GA	AA	GG	AA	GA	GA	GA	GG	AA	GG	GG	GA	GG	GA	GA	AA	GG	GA	GG	GG	AA	GA	GA	GG	GA	GA	AA	GA	AA	GA	GA	AA	AA	AA	GG	GG	AA	AA	AA	GA	GG	GG	GG
8	20385638	A	AA	GG	AG	AG	AG	AG	AA	GG	AG	AG	AG	--	GG	AA	AG	AG	AA	AG	AG	GG	AG	AG	AA	AA	GG	AG	AG	AA	AG	AG	AG	GG	GG	AG	AA	GG	GG	AG	AA	AA	GG	GG	GG	AG	AA	AA	AA
8	20386364	G	GA	AA	GG	AA	GA	GA	GG	AA	GG	GG	GA	GG	AA	GG	GA	GG	GG	GA	GA	GA	GA	GG	GG	GG	AA	GA	GA	GG	GG	GA	GA	AA	GA	GA	GG	AA	GA	GA	GA	GG	AA	GA	AA	GA	GG	GG	GG
8	20400830	T	TC	CC	TC	TC	TC	TC	TT	CC	CC	TC	TC	TT	CC	TT	TC	TC	TT	TC	TC	CC	TC	TC	TT	TT	CC	TC	TC	TT	TC	TC	TC	CC	CC	--	TC	CC	CC	TC	TC	TT	CC	CC	CC	TC	TT	TT	TT
8	20400858	A	AG	GG	AG	AG	GG	AG	AA	GG	GG	AG	AG	AG	GG	AA	AG	AG	AA	AG	AG	GG	AG	AG	AA	AA	GG	AG	GG	AA	AG	AG	AG	GG	GG	--	AG	GG	GG	AG	AG	AA	GG	GG	GG	AG	AA	AA	AA
8	23093694	T	TC	CC	TC	TC	TC	CC	TC	--	CC	CC	TC	--	CC	CC	CC	CC	--	TC	TC	CC	TC	CC	--	TC	CC	CC	CC	--	TC	CC	TC	CC	CC	TC	CC	CC	CC	CC	CC	TC	--	TC	TC	--	CC	TC	CC
8	38565313	G	GG	GG	GG	AA	AA	GA	GA	GA	GG	AA	GA	GA	GG	GA	AA	GG	GG	GA	GA	GA	GG	GG	GA	GG	GA	GG	GA	AA	AA	GA	AA	GG	AA	GA	GG	AA	GG	GA	GG	GG	GA	GA	GG	AA	GG	GA	GG
8	39587435	A	GG	AG	AA	GG	AA	AG	GG	AG	AG	AG	AG	GG	AG	GG	--	AG	GG	AG	GG	GG	GG	AG	GG	GG	AG	GG	GG	AG	GG	AG	AA	AG	AG	GG	AG	GG	AG	GG	AA	AA	AA	AA	AG	AG	GG	AG	AG
8	39588661	G	CC	GG	GG	CC	GG	GC	CC	GC	GG	GC	GC	CC	GG	CC	CC	GC	CC	GC	CC	CC	GC	GG	CC	CC	GC	GC	CC	GC	GC	GC	GG	GC	GC	CC	GC	CC	GC	CC	GG	GG	--	GG	GG	GG	CC	CC	GC
8	40671480	A	CC	AC	CC	AA	AC	AA	CC	AC	CC	AC	AC	AC	AC	AC	AA	AC	CC	AC	AC	AA	AC	CC	AC	AC	AC	CC	CC	AA	CC	AC	AC	CC	AA	AA	AC	AC	CC	AC	AC	CC	AA	AA	AA	AA	CC	AA	CC
8	40671547	C	GG	CG	GG	CC	CG	CC	GG	CG	GG	CG	CG	CG	CG	CG	CC	CG	GG	CG	CG	CC	CG	GG	CC	CG	CG	CG	GG	CC	GG	CG	CG	GG	CC	CC	GG	CG	GG	CC	CG	GG	CC	CG	CC	CC	GG	CC	GG
8	40671822	A	TT	AT	TT	AA	TT	AA	TT	AT	TT	AT	AT	AT	AT	AT	AA	AT	TT	AT	AT	AA	TT	TT	AT	AT	AT	TT	TT	AA	TT	AT	AT	TT	AA	AA	AT	AT	TT	AT	AT	TT	AA	AT	AA	AA	TT	AT	TT
8	40672706	A	GG	AG	GG	AA	AA	AA	GG	AG	GG	AG	AG	AG	AG	AG	AA	AG	GG	AG	AG	AA	AA	GG	AA	AG	GG	GG	AG	AA	GG	AG	AG	GG	AA	AA	AG	AG	GG	AG	--	GG	AA	AG	AA	AA	GG	AA	GG
8	40674429	A	GG	AG	GG	--	--	AA	GG	AG	GG	AG	AG	AG	AG	AG	AA	AG	GG	AG	AG	AA	AG	GG	AG	AG	AG	GG	GG	AA	GG	AG	AA	GG	AA	AA	AG	AG	GG	AG	AG	GG	AA	AG	AA	AA	GG	AA	GG
8	41133786	G	AA	GG	GA	GA	GG	GA	AA	GA	GG	GA	GA	AA	GG	AA	GG	AA	AA	GA	GA	GA	AA	GA	GA	AA	GG	GA	GA	GG	GA	AA	GG	GA	GG	AA	GG	GA	GA	AA	AA	AA	GG	GG	GG	GG	GA	GA	GA
8	43679341	T	TT	--	TG	--	--	--	TT	TG	--	--	TT	--	--	--	--	TG	TT	TT	TG	TT	--	TG	--	TT	TT	--	TT	TG	--	TG	--	TT	--	--	TG	--	--	--	TG	--	--	--	--	TT	--	--	TT
8	44082712	A	AA	AA	AA	GG	AG	AG	AG	AG	AA	AG	AG	GG	AG	AG	AG	AA	AA	AG	GG	GG	AG	AG	AG	AG	GG	AA	AG	GG	GG	AA	AG	AA	AA	AG	AA	AG	GG	AA	AA	AA	AA	AA	AA	--	GG	AG	AG
8	44259151	G	GG	AA	GG	AA	AA	AA	GA	GA	GA	AA	GA	GA	AA	GG	GA	GA	GG	GA	GG	GA	AA	GA	GA	AA	AA	GG	AA	GA	GA	GA	GA	GA	GA	AA	GA	AA	GG	GA	GG	GG	AA	GA	GG	GA	GG	GA	GG
8	44259772	T	CC	TT	CC	TT	TT	TT	TC	TC	TC	TT	TC	TC	TT	CC	TC	TC	CC	TC	TC	TC	TT	TC	TC	TT	--	CC	TT	TC	TC	TC	TC	TC	TC	TT	TC	TT	CC	TC	CC	CC	TT	TC	CC	TC	CC	TC	CC
8	44267528	G	GG	AA	GA	AA	AA	AA	GA	AA	GA	AA	GA	GA	AA	GG	AA	GA	GG	GA	GA	GA	AA	GA	GA	AA	--	GG	AA	GA	GA	GA	GA	GG	GA	AA	GA	--	GG	GA	GG	GG	AA	AA	GG	GA	GG	--	GG
8	46654220	C	CC	TT	CC	TT	CT	CC	CT	CC	TT	TT	CT	CT	TT	CC	TT	CC	CC	CT	CT	TT	CC	CC	CC	TT	CT	CC	CT	CT	CC	CT	TT	CC	TT	CT	TT	TT	CT	CC	CC	CC	CT	TT	TT	TT	CC	TT	CC
8	46654429	C	TT	CC	TT	CC	CC	--	CT	TT	CC	CC	CT	CT	CC	TT	CC	TT	TT	CT	CT	CC	TT	TT	TT	CC	CT	TT	CC	CT	CC	CT	CC	CT	CT	CT	CC	--	CT	TT	TT	TT	CT	CC	CC	TT	TT	CC	TT
8	46656741	A	TT	AA	TT	AA	AA	TT	AT	TT	AA	AA	AT	TT	AA	TT	AA	TT	TT	AT	AT	AA	TT	TT	AT	AA	AT	TT	AT	AT	AT	AT	AA	AT	AT	AT	AA	AA	AT	TT	TT	TT	AT	AA	AA	TT	TT	AA	TT
8	56732300	A	--	AG	GG	AG	AG	AG	AG	AG	AA	GG	AG	AG	AA	AG	AA	AG	AG	AG	AG	AA	AG	AG	GG	AG	AG	AG	AA	AG	AA	GG	GG	AA	AG	AA	AG	AA	AG	GG	--	AG	AG	GG	AA	AG	GG	AG	AG
8	56789294	T	CC	TC	CC	TC	TT	TC	TC	TC	CC	TC	TC	TT	TC	TC	CC	TC	CC	TC	TC	TC	TC	TC	CC	TT	TC	CC	TT	TC	TC	CC	TC	TC	TC	TC	TC	TC	CC	CC	CC	CC	CC	CC	TT	TT	CC	TT	TC
8	56789459	C	TT	CT	TT	CT	CC	CT	TT	CT	CT	CT	CT	CT	CT	CT	CT	CT	TT	CT	CT	CT	CT	CT	TT	CC	CC	TT	CC	CT	CT	TT	CT	CT	CT	CT	CT	CC	CT	TT	TT	TT	TT	TT	CC	CT	TT	CT	CT
8	56789708	G	AA	GA	AA	GA	--	GA	GA	GG	GG	GA	GA	GG	GA	GA	GG	GA	AA	GA	GA	GA	GA	GG	AA	GG	GG	AA	GG	GA	GA	AA	GA	GA	GA	GA	GA	GG	GA	AA	AA	AA	AA	--	GG	GA	AA	GG	GA
8	64128477	A	TT	AT	AA	AT	AT	AT	TT	AT	TT	AA	AT	--	TT	TT	TT	AA	TT	AT	AT	AA	AT	AT	TT	AA	TT	TT	TT	AT	TT	--	AT	--	TT	AT	AT	TT	AT	TT	AA	AT	AA	AA	TT	AT	AA	AT	TT
8	77875410	T	TC	TC	CC	CC	CC	TC	TC	TC	TC	TC	TC	CC	TC	CC	TT	CC	TC	TC	TT	CC	TC	CC	TC	TT	CC	TC	CC	CC	CC	TC	CC	CC	CC	CC	TC	CC	CC	TC	CC	TC	CC	TC	TC	TC	TC	CC	TT
8	77875659	C	TT	CT	CC	CT	CC	CT	CT	CT	CT	CT	CT	CC	CT	CT	TT	CC	CT	CT	TT	CC	TT	CC	CT	TT	CC	CT	--	CC	CC	CT	CC	CC	CC	CC	CT	CC	CC	CT	CC	CT	CC	--	CT	CT	CT	CT	TT
8	78083345	G	GT	GT	GG	GT	TT	GT	GT	GT	GT	GT	GT	TT	TT	TT	TT	GG	TT	GT	GG	GT	GT	GG	GT	GG	GT	GT	GG	GG	GT	GG	GG	GT	GG	GG	GG	GG	GG	TT	GG	GT	GG	GG	GT	GT	TT	GT	GG
8	79796600	A	AG	AA	AA	AA	AG	AG	AG	AG	AG	AG	AG	--	AA	AA	AG	AG	AA	AG	AA	AA	--	AG	AG	AA	AA	AA	AG	AA	AG	AA	AA	AA	AG	AG	AA	AA	--	AG	AA	AG	AA	AA	AG	AG	AG	AG	AG
8	79796601	G	GC	GG	GG	GG	GC	GC	GC	GC	GC	GC	GC	--	GG	GG	GC	GC	GG	GC	GG	GG	--	GC	GC	GG	GG	GG	GC	GG	GC	GG	GG	GG	GC	GC	GG	GG	--	GC	GG	GC	GG	GG	GC	GC	GC	GC	GC
8	79886003	C	CG	CG	CC	CC	CC	CG	CC	CC	CC	CC	CG	CC	CC	CG	CC	CG	CG	CG	CG	CC	CG	CG	CC	CC	CG	CC	CG	CC	CC	CG	CC	CG	CG	CC	CG	CC	CG	CC	CC	CG	CG	CC	CC	CC	CG	CG	CC
8	88583243	G	GC	CC	GG	GC	GG	GC	GG	GG	GG	GC	GC	CC	GC	GC	GG	GG	GC	GC	GG	GG	GG	GC	GG	GC	--	GG	GG	GC	GC	GC	GC	CC	GC	GG	GC	GG	CC	GC	GC	CC	GG	CC	GG	GC	CC	CC	GC
8	88583279	G	GT	TT	GT	GT	GG	GT	GG	GG	GG	GT	GT	TT	GT	GT	GG	GG	GT	GT	GG	GG	GT	GT	GG	GT	GG	GG	GG	GT	GT	GG	GT	TT	GT	GG	GT	GG	TT	GT	GT	TT	GG	TT	--	GT	TT	TT	GT
8	88583628	A	AC	AA	AC	AC	CC	CC	CC	CC	CC	AC	AC	AA	AC	AC	CC	CC	AC	AC	CC	CC	AC	AC	CC	AC	AC	CC	CC	AC	CC	AC	CC	AA	AC	AC	AA	CC	AA	AC	AC	AA	CC	AA	CC	AC	AC	AC	AA
8	88585964	T	TC	TT	TC	TT	TC	CC	CC	CC	CC	TC	TC	TT	TC	TC	CC	CC	TC	TC	CC	TC	TT	TT	CC	TT	TC	CC	TC	TC	TC	TC	TC	TT	TC	CC	TT	CC	TT	TC	TC	TT	CC	TT	TC	TC	TT	TT	TC
8	88586116	T	TC	CC	TC	CC	CC	TC	TT	TT	TT	TC	TC	CC	TC	TC	TT	TT	TC	TC	TT	TC	CC	TC	TT	TC	TC	TT	TT	TC	TC	TC	TT	CC	TC	TT	CC	TT	CC	TC	TC	CC	TT	CC	TC	TC	CC	TC	TC
8	88586209	C	CG	CC	CG	CC	CG	CC	GG	GG	GG	CG	CG	CC	CG	CG	GG	GG	CG	CG	GG	GG	CC	CG	GG	CG	CG	GG	GG	CG	CG	CG	CG	CC	CG	GG	CC	GG	CC	CG	CG	CC	GG	CC	CG	CG	CC	CC	CG
8	88586236	G	GA	GG	AA	GG	GA	GG	AA	AA	AA	GA	GA	GG	GA	GA	AA	AA	GA	GA	AA	GA	GG	GA	AA	GA	GA	AA	AA	GA	GA	GA	GA	GG	GA	AA	GG	AA	GG	GG	GA	GG	AA	GG	GA	GG	GG	GG	GA
8	88586405	A	AC	AA	AC	AA	AC	AC	CC	CC	CC	AC	AC	AA	AC	AC	CC	CC	AC	AC	AC	AC	AA	AC	CC	AC	AC	CC	CC	AC	AC	AC	AC	AA	AC	CC	AA	CC	AA	--	AC	AA	CC	AA	CC	AC	AA	CC	AC
8	88586592	A	AG	AA	AG	AA	AG	AG	GG	GG	GG	AG	AG	AA	AG	AG	GG	GG	AA	AG	GG	AG	AA	AG	GG	AG	AG	GG	GG	AG	AG	AG	AG	AA	AG	AG	AA	GG	AA	AG	AG	AA	GG	AA	AA	AG	AA	GG	AG
8	88586679	G	GA	GG	GA	GG	GA	GA	AA	AA	AA	GA	GA	GG	GA	GA	AA	AA	GA	GA	AA	AA	GG	GA	AA	GA	GA	AA	AA	GA	GA	GA	GA	GG	GA	GA	GG	AA	GG	GG	GA	GG	AA	GG	GA	GA	GG	GA	GA
8	88586865	C	CT	CC	CT	CC	CT	CT	TT	TT	TT	CT	CT	CC	CT	CT	TT	TT	CT	CT	--	CT	CC	TT	TT	CT	CT	TT	TT	CT	CT	CT	CC	CC	TT	CT	CC	TT	CC	CT	CT	CC	TT	CC	CT	CT	CC	CC	TT
8	88587027	T	TC	CC	TC	CC	TC	TC	TT	TT	TT	TC	TC	CC	TC	TC	TT	TT	TC	TC	TT	TC	CC	TC	TT	TC	TC	TT	TT	TC	TT	TC	TC	CC	TC	TC	CC	TT	CC	TC	TC	CC	TT	CC	TC	TC	CC	TC	TC
8	88587318	A	AG	GG	AG	GG	GG	AG	AA	AA	AA	AG	AG	GG	AG	AG	AA	AA	AG	AG	AA	AG	GG	AG	AA	AG	AG	AA	AA	AG	AG	GG	AG	GG	AG	AG	GG	AA	GG	AG	AG	GG	AA	GG	AG	AG	GG	AG	AG
8	88587415	C	CT	TT	CT	CT	CC	CT	CC	CC	CC	TT	CT	TT	CT	CT	CC	CC	CT	CT	CC	CC	CT	CT	CC	CT	CT	CC	CC	CT	CT	CT	CT	TT	CT	CT	TT	CC	TT	CT	CT	TT	CC	TT	CC	CT	TT	CT	CT
8	88587589	T	TC	CC	CC	CC	TC	TC	TT	TT	TT	TC	TC	CC	TC	TC	TT	TT	TC	TC	TT	TC	CC	TC	TT	TC	TC	TT	TT	TC	TC	TC	CC	CC	TC	TC	CC	TT	CC	TC	TC	CC	TT	CC	TC	TC	CC	TC	TC
8	88587627	G	GA	AA	--	GA	GG	GA	GG	GG	GG	GA	GA	AA	GA	GA	GG	GG	GA	GA	GG	GG	GA	GA	GG	GA	GG	GG	GG	GA	GA	GA	GA	AA	GA	GA	AA	GG	AA	GA	GA	AA	GG	AA	GG	GA	AA	GA	GA
8	88587768	G	GA	AA	GA	GA	GG	GA	GG	GG	GG	GG	GA	AA	GA	GG	GG	GG	GA	GA	GG	GG	GA	GG	GG	GA	GA	GG	GG	GA	GA	GA	GA	AA	GA	GA	AA	GG	AA	GA	GG	AA	GG	AA	GG	GA	AA	AA	AA
8	88587772	T	TC	CC	TC	TC	TT	TC	TT	TT	TT	TT	TC	CC	TC	TT	TT	TT	TC	TC	TT	TT	TC	TT	TT	TC	TC	TT	TT	TC	TC	TC	TC	CC	TC	TC	CC	TT	CC	TC	TT	CC	TT	CC	TT	TC	CC	CC	CC
8	88587811	T	TC	CC	TC	TC	TT	CC	TT	TT	TC	TC	TC	CC	TT	TC	TC	TC	TC	TC	TC	TT	TC	--	TT	TC	TT	TT	TT	TC	TC	TC	TC	CC	TC	TC	CC	TT	CC	TC	TC	CC	TT	CC	TT	TC	CC	CC	CC
8	88588088	G	GA	AA	GA	GA	GG	GA	GG	GG	GG	GA	GA	AA	GA	GA	GG	GG	GA	GA	GG	GG	GA	GA	GG	GA	AA	GG	GG	GA	GA	GA	GG	AA	GA	GA	AA	GG	AA	GA	GA	AA	GG	AA	GG	GA	AA	GA	GA
8	88588187	C	CT	TT	CC	CT	CC	CT	CC	CC	CC	CT	CT	TT	CT	CT	CC	CC	CT	CT	CC	CC	CT	CT	CC	CT	CT	CC	CC	CT	CT	CT	CC	TT	CT	CT	TT	CC	TT	CT	CT	TT	CC	TT	CC	CT	TT	CT	CT
8	88588227	G	GT	TT	GG	GT	GG	GT	GG	GG	GG	GT	GT	TT	GT	GT	GG	GG	GT	GT	GG	GG	GT	GT	GG	GT	GT	GG	GG	GG	GT	GT	GT	TT	GT	GT	TT	GG	TT	GT	GT	TT	GG	TT	GG	GT	TT	GT	GT
8	88588331	T	TC	CC	TC	TC	TT	TC	TT	TT	TT	TC	TC	CC	TC	TC	TT	TT	TC	TC	TT	TT	TC	TC	TT	TC	TC	TT	TT	TC	TC	TC	TC	CC	TC	TC	CC	TT	TC	TC	TC	CC	TT	CC	TT	TC	CC	CC	TC
8	88588445	C	CG	GG	CG	GG	CC	CG	CC	CC	CC	CG	CG	GG	CG	CG	CC	CC	CG	CG	CC	CC	CC	CG	CC	CG	CG	CC	CC	CG	CG	GG	CG	GG	CG	CG	GG	CC	GG	CG	CG	GG	CC	GG	CC	CG	GG	GG	CG
8	88588603	A	AG	GG	AG	AG	AA	GG	AA	AA	AA	AG	AG	GG	AG	AG	AA	AA	--	AG	AA	AA	AG	AA	AA	AG	AG	AA	AA	AG	AG	AG	AA	GG	AG	AG	GG	AA	GG	AA	AG	GG	AA	GG	AA	GG	GG	GG	AG
8	88588625	A	AG	GG	AG	AG	AA	GG	AA	AA	AA	AG	AG	GG	AG	AG	AA	AA	--	AG	AA	AA	AG	AG	AA	AG	AG	AA	AA	AG	AG	AG	AG	GG	AG	AG	GG	AA	GG	AG	AG	GG	AA	GG	AA	GG	GG	AG	AG
8	88588637	T	TC	CC	TC	TC	TT	CC	TT	TT	TT	TC	TC	CC	TC	TC	TT	TT	--	TC	TT	TT	TC	TC	TT	TC	TC	TT	TT	TC	TC	TC	TC	CC	TC	TC	CC	TT	CC	TC	TC	CC	TT	CC	TT	CC	CC	TC	TC
8	88588678	C	CT	TT	CT	CT	CC	TT	CC	CC	CC	CT	CT	TT	CT	CT	CC	CC	--	CT	CC	CC	CT	CT	CC	CT	CT	CC	CC	CT	CT	CT	CT	TT	CT	CT	TT	CC	TT	CT	CT	TT	CC	TT	CC	TT	TT	CT	CT
8	88589018	G	GT	TT	GT	GT	GG	GG	GG	GG	GG	GT	GT	TT	GT	GG	GG	GG	GT	GT	GG	GG	GT	GT	GG	GT	GT	GG	GG	GT	GT	GT	GT	TT	GT	GT	TT	GG	TT	GG	GT	TT	GG	TT	GG	GG	TT	GT	GT
8	88589815	T	TC	TC	CC	TC	CC	TC	CC	CC	CC	CC	TC	TT	TC	TC	CC	CC	CC	TC	CC	CC	TC	TC	CC	TC	TC	CC	CC	TC	TT	TC	CC	TT	TC	TC	TT	CC	TT	TC	TC	TT	CC	TT	CC	TC	TT	CC	TC
8	88589831	A	AT	AA	TT	AT	TT	AT	TT	TT	TT	TT	AT	AA	AT	AT	TT	TT	TT	AT	TT	TT	AT	AT	TT	AA	AT	TT	TT	AT	AA	AT	AT	AA	AT	AT	AA	TT	AA	AT	AT	AA	TT	AA	TT	AT	AA	TT	AT
8	88589882	C	CT	CC	CT	CC	TT	CT	TT	TT	TT	CT	CT	CC	CT	CT	TT	TT	TT	CT	CT	TT	CC	CT	TT	CC	CT	TT	TT	CT	CC	CT	CT	CC	CC	CT	CC	TT	CC	TT	CT	CC	TT	CC	TT	CT	CC	TT	CT
8	88590037	G	GA	AA	GG	GA	GG	GA	GG	GG	GG	GA	GA	AA	GA	GA	GG	GG	GA	GA	GG	GG	GA	GA	GG	GA	GA	GG	GG	GA	GG	AA	GA	AA	--	AA	AA	GG	AA	GA	GA	AA	GG	AA	GG	GA	AA	GA	GA
8	88591825	T	TC	CC	TC	CC	TC	TC	TT	TT	TT	TC	TC	CC	TC	TC	TT	TT	TT	TC	TT	TC	CC	TC	TT	TC	TC	TT	TT	TC	TC	TC	TC	CC	TC	TC	CC	TT	CC	CC	CC	CC	TC	CC	TC	TC	CC	TC	TC
8	88596584	C	CT	TT	CT	TT	CT	CT	CC	CC	CC	CC	CT	TT	CT	CT	CC	CC	CT	CT	CC	CT	TT	CT	CC	CT	TT	CC	CC	CT	TT	TT	CT	TT	CT	CT	TT	CC	TT	CT	CT	TT	CC	TT	CT	CC	TT	CT	CT
8	88600987	T	TC	CC	TC	TC	TT	TC	TT	TT	TT	TC	TC	CC	TC	TC	TT	TT	TC	TC	TT	TT	TC	TC	TT	CC	TC	TT	TT	TC	TC	TT	TT	CC	TC	TC	CC	TT	CC	TC	TT	--	TT	CC	TT	TC	TC	TC	TC
8	88602751	T	TC	CC	TC	CC	TC	TC	TT	TT	TT	TC	TC	CC	TC	TC	TT	TT	TC	TC	TT	TC	CC	TC	TC	TC	TC	TT	TT	TC	TC	TC	TT	CC	TC	TC	CC	TT	CC	TC	TT	CC	TT	CC	CC	TC	TC	TC	TC
8	88606670	C	CC	TT	CT	TT	CT	CT	CC	CC	CC	CT	CT	TT	CT	CT	CC	CC	CT	CT	CC	CC	TT	CT	CC	CT	CT	CC	CC	CC	CT	CT	CC	TT	CT	CT	CT	CC	TT	CT	CC	TT	CC	TT	CT	TT	CT	CT	TT
8	88606722	C	--	AA	CA	AA	CA	AA	CC	CC	CC	CA	CA	AA	CA	CA	CC	CC	AA	CA	CC	CC	AA	CA	CC	CA	CA	CC	CC	CA	--	CA	CC	AA	CA	--	CA	CC	AA	CA	CC	AA	CC	AA	CA	CA	CA	CA	CA
9	26099873	A	AG	AG	AA	AA	AA	AG	GG	AA	AG	AA	AG	AG	AG	GG	GG	AA	AA	AG	AG	AA	AA	AA	AG	GG	AA	AA	AG	GG	AG	AA	AG	AA	AG	AG	GG	AG	AA	AA	GG	AG	GG	AA	GG	GG	GG	--	GG
9	26099994	G	GA	GA	GG	GG	GA	AA	GA	GA	GA	GG	GA	GA	AA	AA	AA	GG	GG	GA	GA	GA	GA	GA	GA	AA	GG	GG	GG	AA	GA	GG	GA	GA	GA	GA	AA	GA	GG	GG	AA	GA	AA	GG	AA	AA	AA	--	AA
9	31167584	A	CC	AA	CC	AC	CC	AC	AC	CC	CC	AA	AC	AC	AC	AC	AA	CC	AC	AC	AC	AC	AC	AA	AA	AC	AC	AA	CC	AC	AA	AC	AA	AA	AC	AA	CC	AA	--	AA	AA	AC	CC	AC	AC	AA	AC	AC	AA
9	32339187	C	CT	CT	CT	CT	CT	CC	TT	CT	CC	TT	CT	CT	TT	CT	CT	CC	CC	CT	TT	CC	CT	TT	CT	CT	CT	CT	CT	CT	CT	CC	CT	TT	TT	CC	CT	TT	CT	TT	TT	CC	CT	CC	TT	TT	CT	CC	CT
9	32594397	C	CC	CA	CA	CA	CA	CC	CA	CA	CC	AA	CA	CC	AA	CA	CA	CC	AA	CA	AA	CC	CA	CA	CA	CA	CC	AA	CC	AA	AA	CA	CA	AA	AA	CA	CA	CA	CC	CC	AA	CC	CA	CA	CA	AA	AA	CA	AA
9	32863109	T	CC	TC	CC	TC	TC	CC	CC	TC	CC	TT	TC	CC	TT	TC	TC	CC	TT	TC	TT	TC	TC	TT	TC	TT	--	TC	CC	TC	TT	TC	CC	TC	TC	CC	TT	TC	TC	TC	TT	TC	CC	TT	TT	TT	TT	CC	TT
9	32877329	C	CT	CC	TT	CC	CT	TT	CC	TT	TT	CC	CT	CT	CC	CC	TT	TT	CC	CT	CC	TT	CC	CT	CC	CC	TT	CC	CT	CT	CT	--	CT	CT	TT	CT	TT	CC	CT	CC	CC	CT	TT	CT	CC	CT	CT	CT	CC
9	32877330	T	TG	TT	GG	TT	TG	GG	TT	GG	GG	TT	TG	TG	TT	TT	GG	GG	TT	TG	TT	GG	TT	TG	TT	TT	GG	TT	TG	TG	TG	--	TG	TG	GG	TG	GG	TT	TG	TG	TT	TG	GG	TG	TT	TG	TG	TG	TT
9	32878158	G	GG	GA	GG	GA	GA	GG	GA	GG	GG	AA	GA	GA	AA	GA	GA	GG	AA	GA	AA	GG	GA	GG	GA	AA	GG	GA	GG	GA	GA	GG	GA	GA	GG	GA	GG	GG	GA	GA	AA	GA	GG	GA	AA	GA	GA	GG	AA
9	32878241	T	CC	TC	CC	TC	TC	CC	TC	CC	CC	TT	TC	--	TT	TC	TC	CC	TT	TC	TT	CC	TC	TC	TC	TC	--	CC	CC	TC	TC	CC	TC	TC	CC	TC	CC	TC	TC	TC	TT	TC	CC	CC	TT	TC	TC	CC	TT
9	32878279	A	GG	AG	GG	AG	AG	GG	AG	GG	GG	AA	AG	AG	AA	AG	AG	GG	AA	AG	AA	GG	AG	AG	AG	AG	GG	GG	GG	AG	AG	GG	AG	AG	GG	AG	GG	AG	AG	AG	AA	AG	GG	GG	AA	AG	AA	GG	AA
9	32901839	C	CG	CC	CG	CC	CC	GG	GG	GG	CC	GG	CG	CC	GG	CG	CG	CC	CC	CG	CC	CC	CC	GG	CC	CC	CG	CG	--	CC	CG	CG	CG	--	CG	CC	GG	GG	CG	CC	GG	CG	GG	CC	CG	GG	CG	--	CG
9	32902258	C	CG	CG	CG	CG	CC	CG	CG	GG	CC	GG	CG	CC	GG	CG	CG	CC	CG	CG	CG	CC	CG	GG	CC	CG	CG	CG	CG	CG	CG	CG	GG	GG	CG	CC	GG	GG	GG	CG	GG	CG	GG	CC	CG	GG	CG	CC	CG
9	34039422	A	AA	AG	AA	AG	GG	AG	--	AG	AG	GG	AG	AA	GG	GG	AA	AG	AG	AG	AG	AA	AA	AG	AA	AA	AG	GG	AG	AG	AG	AA	AG	GG	AG	AG	AG	GG	AG	AA	GG	AG	--	AG	GG	AA	GG	AG	AG
9	34058582	T	TT	CC	TT	TC	TC	TC	TT	TC	TT	CC	TC	TT	CC	CC	TC	TC	CC	TC	TC	TT	TT	TC	TT	TC	TC	TC	TT	CC	TC	TT	TC	CC	TT	TC	CC	CC	TC	TT	CC	TC	CC	TC	TC	TC	CC	TC	TC
9	34069319	C	CC	TT	CC	CT	CC	CT	CC	CT	CT	TT	CT	CC	CT	TT	CT	CC	CC	CT	CT	CC	CT	CT	CT	CT	TT	CT	CC	TT	CC	CC	CT	TT	CC	CT	TT	TT	CT	CC	TT	CT	TT	TT	CT	TT	TT	TT	CC
9	39462007	C	GG	CG	CG	CG	CC	GG	CC	CG	GG	CG	CG	CG	CC	CG	CG	CG	CC	CG	CG	GG	GG	CG	CC	CG	CG	--	CG	CC	GG	GG	CC	CG	GG	CG	CG	CC	CC	CG	CC	CC	CG	GG	CC	CG	CG	CG	CC
9	39579814	C	GG	CG	CG	GG	CG	GG	CG	CG	GG	GG	CG	CG	CC	CC	CG	GG	CG	CG	CG	GG	CG	CC	CG	CG	GG	CC	GG	CC	CG	GG	CC	GG	CG	GG	GG	CC	GG	CC	CC	CG	GG	CG	CC	CC	CG	CG	CG
9	39579920	C	TT	CT	CT	TT	CT	TT	TT	CT	TT	TT	CT	CT	CC	CT	CT	TT	CT	CT	CT	TT	CT	CT	CT	CT	TT	CC	TT	CC	CT	TT	CC	TT	CT	TT	TT	CT	TT	CC	CC	CT	TT	CT	CC	CC	CT	CT	CT
9	40912727	A	AA	AG	AA	GG	GG	AA	AG	AA	AA	AG	AG	GG	GG	AG	AA	AG	GG	AG	AG	AG	AA	AG	GG	AA	AA	GG	AA	AG	AG	AA	AG	AA	AG	AG	AG	AG	AG	AG	AG	AG	AA	AG	GG	AG	AG	AG	AG
9	41303959	C	GG	CC	CG	CG	CC	GG	CG	CG	CG	CG	CG	CC	CC	CG	CG	CG	CC	CG	CC	CG	CG	CC	CG	CC	GG	CC	GG	CC	GG	GG	CC	CG	CG	GG	CG	CG	GG	CC	CG	GG	GG	CG	CC	CC	CC	CC	CC
9	41323376	T	TT	CC	TC	TC	TC	TT	TT	TC	TC	CC	TC	TC	CC	CC	TC	TC	CC	TC	CC	TC	TT	CC	TT	CC	TT	CC	TT	CC	TT	TC	CC	TT	TT	TC	TC	TC	TT	TC	TC	TT	TT	TC	TC	TC	CC	CC	CC
9	41339028	C	CC	TT	TT	CT	CT	CC	CT	CT	CT	CT	CT	TT	TT	CT	CT	CT	TT	CT	TT	CT	CC	TT	CT	TT	CC	TT	CC	TT	CT	CT	TT	CC	CT	CT	CT	CT	CC	TT	TT	CC	CC	CT	TT	TT	TT	TT	TT
9	41339291	G	GG	AA	GA	GA	--	GG	GA	GA	GA	GA	GA	AA	AA	GA	GA	GA	AA	GA	AA	GA	GG	AA	GA	AA	GG	AA	GG	AA	GG	GA	AA	GG	GA	GA	GA	GA	GG	AA	GG	GG	GG	GA	AA	AA	AA	AA	AA
9	41343588	T	CC	TT	TC	TC	TT	CC	TC	TC	TC	TC	TC	TT	TT	TC	TC	TC	TT	TC	TT	TC	CC	TT	TC	TT	CC	TT	CC	TT	CC	TC	TT	CC	TC	TT	TC	TT	CC	TT	TC	CC	TC	TC	TT	TT	TT	TT	TT
9	41343596	C	TT	CC	CT	CT	CC	TT	CT	CT	CT	CT	CT	CC	CC	CT	CT	CT	CC	CT	CC	CT	TT	CC	CT	CC	TT	CC	TT	CC	TT	CT	CC	TT	CT	CC	CT	CC	TT	CC	CT	TT	CT	CT	CC	CC	CC	CC	CC
9	49490828	C	CC	TT	CT	CC	TT	CC	CC	--	CT	TT	CT	CT	CT	CT	CC	TT	CC	CT	CC	CT	TT	CT	CC	CT	CC	CT	CC	TT	TT	TT	CT	CC	CC	CT	CT	CC	CC	CT	CT	CC	TT	CC	CT	CC	CC	CT	TT
9	49491671	C	CC	TT	CT	CC	TT	CC	CC	CC	CT	TT	CT	CT	CT	CT	CC	TT	TT	CT	CC	CT	TT	CT	CC	CT	CC	TT	CC	TT	TT	TT	CT	CT	CC	CT	TT	CC	CC	CT	CT	CC	CT	TT	CT	CT	CC	CT	TT
9	49492860	A	AG	AA	AG	GG	AA	AA	GG	GG	AG	AA	AG	AG	AG	AG	GG	AA	GG	AG	AA	AG	AA	AG	GG	GG	GG	AG	GG	AA	AA	AA	AA	GG	GG	AG	AA	GG	AG	AA	AG	GG	GG	AG	AG	AA	AG	AG	AA
9	49494051	T	TC	CC	TC	TT	CC	TC	TC	TC	TC	CC	TC	TC	TC	TC	TT	CC	TT	TC	TC	TC	CC	CC	TC	CC	TT	--	TT	CC	CC	CC	CC	TT	TT	TT	CC	TT	CC	TC	TC	TT	CC	TC	TC	CC	TC	TC	CC
9	49494140	C	CT	TT	CT	CC	TT	CC	CT	CC	CT	TT	CT	CT	CT	CT	CC	TT	CC	CT	CT	CC	TT	CT	CC	TT	CC	CC	CC	TT	TT	TT	TT	CC	CC	CC	TT	CC	TT	CT	CT	CC	CT	CT	CT	TT	CT	CT	TT
9	49494197	C	CG	GG	CG	CC	GG	CG	CG	CC	CG	GG	CG	CG	CC	CC	CC	GG	CC	CG	CG	CG	GG	CG	CC	CG	CC	CC	CC	GG	GG	GG	GG	CC	CC	CC	GG	CC	CG	CG	CG	CC	CG	CG	CG	CG	CG	CG	GG
9	49495287	T	TT	CC	TC	TT	CC	TT	TT	TC	TC	CC	TC	TC	TC	TC	TT	CC	TT	TC	TT	TC	CC	TC	TT	CC	TT	TC	TT	CC	CC	CC	TC	TT	TT	TC	CC	TT	--	CC	TC	TT	TC	TT	TC	TC	TT	TC	CC
9	49495347	G	CC	GG	GC	CC	GG	CC	CC	CC	GC	GG	GC	GC	GC	GC	CC	GG	CC	GC	CC	GC	GG	GC	CC	GC	CC	GC	CC	GG	GG	GC	GC	CC	CC	GC	GG	CC	--	GC	GC	CC	GC	GC	GC	GC	CC	GC	GG
9	49496263	T	TT	GG	TG	TT	GG	TT	TT	TG	TG	GG	TG	TG	TG	TG	TT	GG	TT	TG	TT	TG	GG	TG	TT	GG	TT	TG	TT	GG	GG	GG	TG	TT	TT	GG	GG	TT	TT	TG	TG	TT	TG	TG	TG	TG	TT	TG	GG
9	49497317	T	CC	TT	TC	CC	TT	CC	CC	TC	TT	TT	TC	TC	TC	TC	CC	TT	CC	TC	CC	TC	TT	TC	--	TT	CC	TC	CC	TT	TT	TT	TC	CC	CC	TC	TT	CC	CC	TC	TC	CC	TT	TC	TC	TC	CC	TC	TT
9	49498314	T	TT	GG	TG	TT	GG	TT	TT	TT	TG	GG	TG	TG	TG	TG	TT	GG	GG	TG	TT	--	GG	TG	TT	TG	TT	GG	TT	GG	TG	GG	GG	TG	TT	TG	GG	TT	TT	TG	TG	TT	TG	TG	TG	TT	TT	TT	TG
9	49613632	A	AG	GG	AA	AA	AA	AG	AA	AG	AG	AG	AG	AA	AG	GG	AA	AG	AG	AG	GG	AG	GG	AA	AA	AG	AA	AA	AG	AG	AA	GG	GG	AA	AA	AG	GG	AG	AG	AA	AG	AA	AG	AG	AG	GG	AG	GG	AG
9	49614414	T	TG	GG	TG	TT	GG	TG	TG	TG	TG	TG	TG	TT	TG	TG	TT	GG	TG	TG	GG	TT	GG	TG	TT	GG	TT	TG	TG	TG	TG	GG	GG	TT	TG	TG	GG	TG	TG	TG	TG	TT	TG	GG	TG	GG	TG	TG	TT
9	53262498	G	GT	GG	GT	GT	TT	GT	TT	TT	GT	GT	GT	GT	GT	GG	GT	GT	TT	GT	GG	GT	GG	GG	TT	GT	TT	GT	--	GT	GT	GG	GG	TT	TT	GT	GT	GT	GG	TT	GG	TT	TT	GG	GT	GT	GT	TT	GT
9	53271399	G	AA	GG	GA	AA	GA	GA	AA	AA	GA	GA	GA	AA	GA	GG	GA	GA	AA	GA	GG	GA	GG	GA	--	GA	AA	GA	GA	GA	GA	GG	GG	AA	AA	GA	GA	GA	GG	GA	GG	AA	AA	GG	GA	GA	GA	GA	GG
9	58531401	A	AG	AG	AG	AA	GG	AG	AG	AG	AG	GG	AG	AG	AG	GG	AA	AG	GG	AG	GG	AA	AG	AA	AA	GG	AG	GG	AA	AA	AG	AA	AG	AA	AG	AA	AG	AA	GG	AA	AG	AG	AG	AA	GG	GG	GG	AA	GG
9	58531493	C	CG	CG	CG	CC	CG	CG	CG	CG	CG	GG	CG	CG	CG	GG	CC	CG	GG	CG	GG	CC	CG	CC	CC	GG	CG	GG	CC	CC	CG	CG	CG	CC	CG	CC	CC	CC	GG	CC	CG	CG	CG	CC	CG	GG	CG	CC	GG
9	58531528	T	TA	TA	TA	TT	TA	--	TA	TT	TA	AA	TA	TA	TA	AA	TT	TA	AA	TA	AA	TT	TT	TT	TT	AA	TA	AA	TT	TT	TA	TA	TA	TT	TA	TT	TA	TT	AA	TT	TA	TA	TA	TT	TA	AA	AA	TT	AA
9	76903070	A	GG	GG	AG	AG	AA	AG	AG	AG	AG	GG	AG	GG	AG	AG	AG	AG	GG	AG	AG	AA	AG	AG	AG	AA	AG	AG	GG	AA	AG	AG	AA	GG	GG	AG	AA	AA	AG	GG	AG	AG	AA	AA	AG	GG	GG	GG	AA
9	76903782	G	TT	TT	GT	GG	GT	GT	GT	GT	GT	TT	GT	TT	GT	GT	TT	GT	TT	GT	GT	GG	GT	GT	GT	GG	GT	GT	TT	GG	GT	GT	GG	TT	TT	GT	GG	GG	GT	TT	GG	GT	GG	GG	GT	TT	TT	TT	GG
9	76905643	C	TT	TT	CT	CT	CT	CT	CT	CT	CT	TT	CT	TT	CT	TT	CT	CT	TT	CT	TT	CC	TT	CT	CT	CC	CT	CT	TT	CC	CT	CT	CC	TT	TT	CT	CC	CC	CT	TT	CT	CT	CC	CC	CT	TT	TT	TT	CC
9	76907098	C	TT	TT	CT	CT	CT	CT	CT	CT	CT	TT	CT	TT	TT	CT	CT	CT	TT	CT	CT	CC	CT	CT	CT	CC	CT	TT	TT	CC	CT	CC	CC	TT	TT	CT	CC	CC	CT	TT	CT	CT	CC	CC	TT	TT	TT	TT	CC
9	76908678	C	GG	GG	GG	CG	CG	CG	--	GG	CG	GG	CG	GG	GG	CG	CG	--	GG	CG	CC	CC	CG	CC	CG	CC	CC	CG	GG	CG	CC	CG	CG	CG	GG	CG	CC	CC	CG	GG	CC	CG	CC	CC	CC	GG	GG	GG	CC
9	76910228	G	GA	AA	GG	AA	AA	GA	GA	AA	GA	AA	GA	AA	GG	GG	GG	GA	AA	GA	GA	GG	GA	GA	GA	GG	GG	GA	AA	GA	GA	GA	AA	AA	AA	GA	GG	GG	GA	AA	GA	GA	GG	GG	AA	AA	AA	AA	GG
9	76911274	T	CC	CC	TC	TC	TC	TC	TC	CC	CC	--	TC	CC	TC	CC	TC	CC	CC	TC	TC	TT	TT	TC	TC	TT	TC	TT	CC	TT	TC	TC	TT	CC	CC	TC	TT	TT	TT	CC	TC	TC	TT	TT	TC	CC	CC	CC	TT
9	76911338	T	GG	GG	TG	TG	TG	TG	TG	GG	TG	GG	TG	GG	TG	GG	TG	TG	GG	TG	TG	TT	TT	TG	TG	TT	TG	TT	GG	TT	TG	TG	TG	GG	GG	TG	TT	TT	TG	GG	TG	TG	TT	TT	TG	GG	GG	GG	TT
9	77440673	A	AA	AG	AA	AG	AG	AA	AA	AG	AG	AG	AA	AA	AA	AA	AA	AG	AG	AA	AA	AA	AG	AA	AG	AA	AG	AA	AA	AG	AA	AG	AG	AA	AG	AG	AG	AA	AG	AA	AA	AG	AA	AG	AG	AG	AA	AG	AG
9	87204329	C	TT	CT	--	TT	CC	CT	CT	CT	CT	CC	CT	TT	CT	CT	CT	CT	TT	CT	CT	CT	CT	TT	CT	CT	CT	CC	CT	TT	TT	CT	TT	--	CT	CC	CT	--	CT	TT	TT	CT	CT	CT	TT	TT	CC	--	CC
10	48506257	T	TC	TC	TC	TC	TC	CC	TC	TC	TC	TC	TC	TC	CC	CC	TT	TC	CC	TC	TT	TC	TC	CC	TC	CC	TT	TC	TC	TC	CC	TT	TC	CC	CC	TT	TT	TT	TC	TT	TT	CC	CC	CC	CC	TT	TT	TT	TT
10	48507991	T	TT	TA	TA	AA	TT	AA	TT	TA	TT	AA	TA	TA	AA	AA	TT	TA	AA	TA	TT	TA	TA	AA	TA	TT	TT	--	TA	TT	AA	TA	TT	TA	AA	TT	TA	TT	TA	TA	TT	AA	AA	--	--	TT	TT	TT	TT
10	48508151	T	TA	TA	TA	--	TA	TT	AA	TA	TA	TT	TA	TA	TT	TT	AA	TA	TT	TA	AA	TA	TT	TT	TA	TA	AA	TA	TA	TA	TT	TT	AA	TA	TT	AA	AA	AA	TA	TA	AA	TT	TT	TA	TT	AA	AA	AA	AA
10	48508181	T	TC	TC	TC	--	TC	TT	CC	TC	TC	TC	TC	TC	TT	TT	CC	TC	TT	TC	TC	TC	TT	TT	TC	TT	CC	TC	TC	TC	TT	TT	CC	CC	TT	CC	CC	TC	TC	TC	CC	TT	TT	TC	TT	CC	CC	CC	CC
10	48508212	C	CG	CG	CG	--	CC	CG	CC	CG	CG	CG	CG	CG	GG	GG	CC	CC	GG	CG	--	CG	CG	GG	CG	CG	CC	CG	GG	CG	GG	CG	CC	CC	GG	CC	CC	CC	CG	CG	CC	GG	CG	CC	GG	CC	CC	CC	CC
10	48508245	A	AG	AG	AG	--	AA	AG	AG	AG	AG	AG	AG	AG	GG	GG	AA	--	GG	AG	AA	AG	AG	GG	AG	GG	AA	AG	GG	AG	GG	AG	AA	AA	GG	AA	AA	AA	AG	AG	AA	GG	--	AG	GG	AA	AA	AA	AA
10	48508260	G	GA	GA	GA	--	--	AA	GA	GA	GA	GA	GA	GA	AA	AA	GG	--	AA	GA	GG	GA	GA	AA	GA	AA	GG	GA	AA	GA	AA	GA	GG	GG	AA	GG	GG	GG	GA	GA	GG	AA	AA	GG	AA	GG	GG	GG	GG
10	48508395	T	TC	TC	TC	TT	CC	TT	TC	TC	TC	TC	TC	TC	TT	TT	CC	TT	TT	TC	CC	TC	TT	TT	TT	TC	CC	TC	TT	TC	TT	TC	CC	TC	TT	CC	TC	CC	TC	TC	CC	TT	TT	CC	TT	TC	CC	CC	CC
10	48508461	G	GA	GA	GG	GA	GG	AA	GA	GA	GG	GA	GA	GA	AA	AA	GG	AA	AA	GA	GG	GG	GA	AA	--	AA	GG	GA	AA	GA	AA	GA	GG	AA	AA	GG	GG	GG	GA	GA	GG	AA	AA	GA	AA	GG	GG	GG	GG
10	48508984	A	AG	AG	AG	AA	GG	AA	GG	AG	AG	GG	AG	AG	AA	AA	GG	AG	AA	AG	GG	AG	AG	AA	AG	AG	GG	AA	AG	AG	AA	AG	GG	AG	AA	GG	GG	GG	AG	GG	GG	AA	AA	GG	AA	GG	GG	GG	GG
10	48509118	T	TG	TG	TT	TT	TG	TT	TG	TG	TG	TG	TG	TG	TT	TT	GG	TG	--	TG	GG	TG	TG	TT	TG	TG	GG	TG	TT	TG	TT	TT	GG	TG	TT	TG	GG	GG	TG	GG	GG	TT	TT	GG	TT	GG	GG	GG	GG
10	48509129	A	AG	AG	--	AA	AG	AA	AG	AG	AG	AG	AG	AG	AA	AA	GG	AG	AA	AG	GG	AG	AG	AA	AG	AG	GG	AG	AA	AG	AA	AA	GG	AG	AA	AG	GG	GG	AG	AG	GG	AA	AA	GG	AA	GG	GG	GG	GG
10	48511676	G	GA	GA	GA	GA	GG	AA	GA	GG	GA	GA	GA	GA	AA	GA	GG	GG	AA	GA	GG	GA	GA	AA	GA	GA	GG	GA	GA	GA	--	GA	GG	GA	AA	GG	GG	GG	GG	GA	GG	AA	AA	GG	AA	GG	GG	GG	GG
10	48511711	C	CT	CT	CT	CT	CC	TT	CT	CC	CT	CT	CT	TT	TT	CT	CC	CC	TT	CT	CC	CT	CC	TT	CT	CT	CC	CT	CT	CC	--	CT	CC	CT	TT	CC	CC	CC	CC	CT	CC	TT	TT	CC	TT	CC	CC	CC	CC
10	48511749	C	CT	CT	CT	CT	CC	TT	CT	CC	CT	CT	CT	TT	TT	TT	CC	CC	TT	CT	CC	CT	TT	TT	CT	CT	CC	CT	CT	CC	TT	CT	CC	CT	TT	CC	CC	CC	CC	CT	CC	TT	TT	CC	TT	CC	CC	CC	CC
10	48511835	A	AG	AG	AG	AG	AA	GG	AG	AA	AG	AG	AG	AG	GG	GG	AA	AA	GG	AG	AA	AG	AG	GG	AG	AG	AA	AG	AG	AG	GG	AG	AA	AG	GG	AA	AA	AA	AA	AA	AA	GG	GG	AA	GG	AA	AA	AA	AA
10	48511965	C	CT	CT	TT	CT	CC	TT	CT	CT	TT	CC	CT	CT	TT	TT	CC	CT	TT	CT	CC	CT	CT	TT	TT	TT	--	CT	CT	CT	TT	CT	CC	CT	TT	CC	CC	CC	CT	CT	CC	TT	TT	CT	TT	CC	CC	CC	CC
10	48511977	C	CT	CT	CT	CT	CC	TT	CT	CT	TT	CC	CT	CT	TT	TT	CC	CT	TT	CT	CC	CT	CT	TT	CT	CC	CC	CT	CT	CT	TT	CT	CC	CT	TT	CC	CC	CC	CT	CC	CC	TT	TT	CC	TT	CC	CC	CC	CC
10	48512164	A	AT	AT	AT	AT	TT	AA	AT	AT	AA	AT	AT	AT	AA	AA	TT	AT	AA	AT	TT	AT	TT	AA	--	AA	TT	AT	AT	TT	AA	AT	TT	AT	AA	TT	TT	TT	AT	AT	TT	AA	AA	AT	AA	TT	TT	TT	TT
10	48512454	T	TC	CC	TC	TC	TT	CC	TC	TC	TC	TC	TC	TC	CC	CC	TT	TC	CC	TC	TT	CC	TT	CC	TC	CC	TT	TC	TC	TC	CC	TC	TT	TC	CC	TT	TT	TT	TC	TT	TC	CC	CC	TT	CC	TT	TT	TT	TT
10	48512564	G	GC	GG	GC	GG	CC	GG	GC	GC	GC	GC	GC	GC	GG	GG	CC	GC	GG	GC	CC	GC	CC	GG	GC	GG	CC	GC	GC	GC	GG	GC	CC	GC	GG	CC	GC	CC	GC	GC	CC	GG	GG	CC	GG	CC	CC	CC	CC
10	48512626	T	TA	TA	TA	TA	TA	AA	TT	TA	TA	TA	TA	TA	AA	AA	TT	TA	AA	TA	TT	--	TA	AA	TA	TA	TT	TA	AA	AA	AA	TA	TT	TA	AA	TT	TT	TT	TA	TA	TT	AA	AA	TT	AA	TT	TT	TT	TT
10	48512707	A	AC	AC	AC	AC	AA	CC	AA	AC	AC	AC	AC	AC	CC	CC	AA	AC	CC	AC	AA	AC	AC	CC	AC	AC	AA	AC	AC	AC	CC	AC	AA	AC	CC	AA	AA	AA	AC	AC	AA	CC	CC	AA	CC	AA	AA	AA	AA
10	48512791	T	TA	TA	TA	TA	AA	TT	TA	AA	TA	TA	TA	TA	TT	TT	AA	TA	TT	TA	AA	TA	TA	TT	TA	TT	AA	TA	TA	TA	TT	TA	AA	TA	TT	AA	AA	AA	TT	TA	AA	TT	TT	AA	TT	AA	AA	AA	AA
10	48512810	A	AG	AG	AG	AG	GG	AA	AG	GG	AG	AG	AG	AG	AA	AA	GG	AG	AA	AG	GG	AG	AG	AA	AG	AG	GG	GG	AG	AG	AA	AG	GG	AG	AA	GG	GG	GG	AG	AG	GG	AA	AA	--	AA	GG	GG	GG	GG
10	48512849	G	GA	GA	GA	GA	GG	AA	GA	GG	GA	GA	GA	GA	AA	AA	GG	GA	AA	GA	GG	GA	GA	AA	GG	GA	GG	GA	GA	GA	GA	GA	GG	GA	AA	GG	GG	GG	GG	GA	GG	AA	AA	GG	AA	GG	GG	GG	GG
10	48520164	A	AG	AG	AG	GG	GG	AA	AG	AG	AA	AG	AG	AG	AA	AA	GG	AG	AA	AG	GG	AG	AG	AA	GG	AG	GG	AG	AG	AG	AA	AG	GG	GG	AA	GG	GG	GG	AG	AG	GG	AA	AA	GG	AA	GG	GG	GG	GG
10	48538169	T	CC	TC	TT	TC	TC	TT	TC	TT	TC	TC	TC	CC	TT	TT	CC	TC	CC	TC	TC	CC	CC	TT	TC	TC	CC	TC	TC	TC	TT	TC	TC	TT	TC	CC	CC	CC	CC	TC	CC	TC	TT	CC	TT	CC	CC	TC	CC
10	48540080	G	GA	GA	AA	GA	GA	AA	GA	AA	GA	GA	GA	GG	AA	AA	GG	GA	GG	GA	GA	GG	GG	AA	GA	AA	GG	GA	GA	GA	AA	GA	GA	AA	AA	GG	GG	GG	GG	GA	GA	GA	AA	GA	AA	GG	GG	GA	GG
10	48540219	G	GA	GA	AA	GA	GA	AA	GA	AA	GA	GA	GA	GG	AA	AA	GG	GA	GG	GA	GA	GG	GG	AA	GA	AA	GG	GG	AA	GA	AA	GG	GA	AA	GA	GG	GG	GG	GG	GA	GG	GA	GA	GA	AA	GG	GG	GA	GG
10	48540243	C	CT	CT	TT	CT	CT	TT	CT	TT	CT	CT	CT	CC	TT	TT	CC	CT	CC	CT	CT	CC	CC	TT	CT	TT	CC	CC	CT	CT	TT	CC	CC	TT	CT	CC	CC	CC	CC	CT	CC	CT	TT	CT	TT	CC	CC	CT	CC
10	48540305	T	TT	TA	TT	TA	TA	TT	TA	TT	TA	TA	TA	AA	TT	TT	AA	TA	AA	TA	TA	AA	AA	TT	TA	TT	AA	AA	TA	TA	TT	AA	AA	TT	TA	AA	AA	AA	AA	TA	AA	TA	TT	TA	TT	AA	AA	TA	AA
10	48540364	A	AA	AT	AA	AT	AT	AA	AT	AA	AT	AT	AT	TT	AA	AA	TT	AA	TT	AT	AT	TT	TT	AA	AT	AA	TT	AT	AT	AT	AA	TT	TT	AA	AT	TT	TT	AT	TT	AT	TT	AT	AA	TT	AA	TT	TT	AT	TT
10	48540391	G	GG	GT	GG	GT	GT	GG	GT	GG	GT	GT	GT	TT	GG	GG	TT	GT	TT	GT	GT	TT	TT	GG	GG	GG	TT	GT	GT	GT	GG	GT	GT	GG	GT	TT	TT	TT	TT	GT	TT	GT	GG	TT	GG	TT	TT	GT	TT
10	48540467	G	GG	GA	GG	GA	GA	GG	GA	GG	GA	GA	GA	AA	GG	GG	AA	GG	AA	GA	GA	AA	AA	GG	GG	GG	AA	AA	GA	GA	GG	GA	GA	GG	GA	GA	AA	AA	AA	GA	AA	GA	GG	GA	GG	AA	GA	GA	AA
10	48540547	A	TT	AT	AA	TT	AT	AA	AT	AA	AT	AT	AT	AT	AA	AA	TT	AA	TT	AT	AT	TT	TT	AA	AT	AA	TT	AT	AT	AT	AA	AT	AT	AA	AT	TT	TT	TT	TT	AT	TT	AT	AA	AT	AA	TT	TT	TT	TT
10	48540604	T	TC	TC	TT	TC	CC	TT	TT	TT	TC	CC	TC	TC	TT	TT	CC	TT	CC	TC	TC	CC	CC	TT	TC	TT	CC	TC	TC	TT	TT	TC	TC	--	TC	CC	CC	CC	CC	TC	CC	TC	TT	TC	TT	CC	CC	CC	CC
10	48540717	T	TG	TG	TT	TG	GG	TT	TG	TT	TG	GG	TG	--	TT	TT	GG	TG	GG	TG	TG	--	GG	TT	TG	TT	GG	TG	TG	TT	TT	GG	TG	TT	TG	GG	GG	GG	GG	TG	GG	TG	TT	TT	TT	GG	GG	GG	GG
10	48540719	T	TC	TC	TT	TC	TC	TT	TC	TT	TC	CC	TC	--	TT	TT	CC	TC	CC	TC	TC	--	CC	TT	TC	TT	CC	TC	TC	TC	TT	CC	TC	TT	TC	CC	CC	CC	CC	TC	CC	TC	TT	TT	TT	CC	CC	CC	CC
10	48558258	A	AC	AC	CC	AC	AC	CC	AC	CC	AC	AC	AC	AA	CC	CC	AA	AA	AA	AC	AA	AA	AA	CC	AA	CC	AA	AA	AC	CC	CC	AC	AC	CC	AC	AA	AA	AA	AA	AC	AA	AC	CC	AA	AC	AA	AA	AA	AA
10	48560079	A	AG	AA	GG	AG	AA	GG	AA	GG	GG	AG	AG	AA	GG	GG	AA	AG	AA	AG	AA	AG	AG	GG	AG	GG	AA	AG	GG	AG	GG	AG	AG	GG	GG	AG	AA	AG	AA	AG	AG	AG	GG	AG	AA	AA	AG	AG	AA
10	48561529	A	AG	AG	GG	GG	AG	GG	AG	GG	AG	AG	AG	AA	GG	GG	AA	AG	AA	AG	AA	AA	AA	GG	AG	AG	AA	AG	AG	AG	GG	AG	GG	GG	AG	AA	AA	AA	AA	AG	AA	AG	GG	AG	AA	AA	AA	AG	AA
10	48561552	C	CT	CT	TT	TT	CT	TT	CT	TT	CT	CT	CT	CC	TT	TT	CC	CT	CC	CT	CC	CC	CC	TT	CT	TT	CC	CT	CT	CT	TT	CT	CT	TT	CT	CC	CC	CC	CC	CT	CC	CT	TT	CT	CC	CC	CC	CT	CC
10	48562271	C	CT	--	CC	CT	CT	CC	CT	CC	CT	CT	CT	TT	CC	CC	TT	CT	TT	CT	TT	TT	TT	CC	CC	CC	TT	CT	TT	CT	CC	CT	CC	CC	CC	--	TT	TT	TT	CT	TT	CC	CC	CC	CT	TT	TT	CT	TT
10	48562420	C	CT	CC	TT	CT	CT	TT	CT	TT	TT	CT	CT	--	TT	TT	--	CT	CC	CT	CC	CT	CT	TT	TT	TT	CC	CT	CT	CT	TT	CT	CT	TT	TT	TT	CC	CC	CC	CT	CT	CT	TT	CT	CT	CC	CT	CT	CT
11	5740580	A	AA	AA	AG	AG	GG	AA	AA	AG	AG	AG	AG	AA	AA	AG	AG	AG	GG	AG	AG	GG	AA	AA	AA	GG	AG	AA	AG	AG	AA	AG	AA	AG	AG	--	AA	GG	AG	GG	AA	GG	GG	AG	AA	AG	GG	AA	AA
11	5824698	C	CC	CC	TT	CT	CT	TT	CT	CC	TT	CT	CT	CT	CC	CT	CT	CT	TT	CT	TT	TT	CC	CT	CT	TT	TT	CT	TT	CC	CC	TT	CC	CC	TT	CT	CT	TT	CC	CC	TT	CT	TT	CC	CT	TT	TT	CT	CT
11	5825525	G	TT	TT	GG	TT	GG	GT	GT	GT	GG	GT	GT	GT	TT	GT	GT	GT	GG	GT	GG	GG	TT	GT	GT	GG	GT	GT	GG	TT	TT	GG	TT	TT	GG	GT	GT	GG	GT	GT	GG	GT	GG	TT	GT	GG	GG	GT	GT
11	5825530	C	TT	TT	CC	TT	CC	CT	CT	CT	CC	CT	CT	CT	TT	CT	CT	CT	CC	CT	CC	CC	TT	CT	CT	CC	CT	CT	CC	TT	TT	CC	TT	TT	CC	CT	CT	CC	CT	CT	CC	CT	CC	TT	CC	CC	CC	CT	CT
11	5825655	A	AA	AA	GG	AG	AG	AG	AG	AG	GG	AG	AG	GG	AA	AG	AG	AG	GG	AG	GG	GG	AA	AA	AG	GG	AA	AG	GG	AA	AA	GG	AA	AA	GG	AG	AG	GG	AG	AA	GG	AG	GG	AA	AA	GG	GG	AG	AG
11	5825658	C	CC	CC	AA	CA	CC	CA	CA	CA	AA	CA	CA	AA	CC	CA	CA	CA	AA	CA	AA	AA	CC	CC	CA	AA	CC	CA	AA	CC	CC	AA	CC	CC	AA	CA	CA	AA	CA	CC	AA	CA	AA	CC	CC	AA	AA	CA	CA
11	5825889	G	GG	GG	TT	GT	GT	GT	GT	GT	TT	GT	GT	GT	GG	GT	GG	TT	TT	GT	TT	TT	GG	GT	GT	TT	GT	GT	TT	GG	GG	TT	GG	GG	TT	GT	GT	TT	GT	GT	TT	GT	TT	GG	GT	TT	TT	GT	TT
11	5825916	G	GG	GG	CC	GC	GC	GC	GC	GC	CC	GC	GC	GC	GG	GC	GC	CC	CC	GC	CC	CC	GG	GC	GC	CC	CC	CC	CC	GG	GG	CC	GG	GG	CC	GC	GC	CC	GC	GC	CC	GC	CC	GG	GC	CC	CC	GC	CC
11	5826269	C	CC	CC	TT	CT	CT	CT	CT	CC	TT	CT	CT	CT	CC	CT	CC	CT	TT	CT	TT	TT	CC	CT	CT	TT	CT	CT	TT	CC	CC	TT	CC	CC	TT	CT	CT	TT	CT	CT	TT	CT	TT	CC	CT	TT	TT	CT	CT
11	5826364	G	GG	GG	TT	GT	GT	GT	GT	GT	TT	GT	GT	GT	GG	GT	GG	GT	TT	GT	TT	TT	GG	GT	GT	TT	GT	GT	TT	GG	GG	TT	GG	GG	TT	GT	GT	TT	GG	GT	GT	GT	TT	GG	GT	TT	TT	GT	GT
11	5826535	T	TT	TT	AA	TA	TA	TT	AA	TA	AA	TA	TA	TA	TT	TA	TA	TA	AA	TA	AA	AA	TT	TA	TA	AA	TA	TT	AA	TT	TT	AA	TT	TT	AA	TA	AA	AA	TA	TA	AA	TA	AA	TT	TA	AA	AA	AA	TA
11	5826771	G	GG	GG	AA	GA	GA	GA	GA	GA	AA	GA	GA	--	GG	AA	GA	GA	GA	GA	AA	AA	GG	GA	GA	AA	GG	GG	AA	GG	GG	AA	GG	GG	AA	GA	GG	AA	GA	GG	AA	GA	--	GG	--	GA	AA	GA	GA
11	5827141	A	AA	AA	TT	AT	AT	AT	TT	AT	TT	AT	AT	AT	AA	AT	AT	AT	TT	AT	TT	TT	AA	AT	AT	TT	AT	AT	TT	AA	AA	--	AA	AA	TT	AT	AT	TT	AT	AT	TT	AT	TT	AA	--	TT	TT	AT	AT
11	5827385	T	TT	TT	CC	TT	CC	TT	TC	TC	CC	TC	TC	TC	TT	CC	CC	TC	CC	TC	CC	CC	TT	TC	TC	CC	TC	TC	CC	TT	TC	--	TT	TT	CC	TC	TC	CC	TC	TC	CC	CC	CC	TT	TC	CC	CC	TC	TC
11	5827408	A	AA	AA	GG	AA	GG	AA	AG	AG	GG	AG	AG	--	AA	GG	AG	AG	GG	AG	GG	GG	AA	AG	AG	GG	AG	AG	GG	AA	AG	--	AA	AA	GG	AG	AG	GG	AG	AA	GG	GG	GG	AA	AG	GG	GG	AG	AG
11	5827427	G	GG	GG	AA	GA	--	GA	GA	GA	AA	GA	GA	--	GG	GA	AA	GA	AA	GA	AA	AA	GA	GA	GA	AA	GA	GA	AA	GG	GA	--	GG	GG	AA	GA	GA	AA	GA	GG	AA	AA	AA	GG	GA	AA	AA	GA	GA
11	5827546	A	AA	AA	CC	AC	AA	AC	AC	AC	CC	CC	AC	AA	AA	AC	AC	AC	CC	AC	CC	CC	AC	AA	AC	CC	AC	CC	AC	AA	AA	CC	AA	AC	CC	AC	AC	--	AC	AC	CC	AC	CC	AA	AC	CC	CC	AC	AC
11	5827713	T	TT	TT	CC	TC	TC	TC	TC	TC	CC	TC	TC	TC	TT	TC	CC	TC	CC	TC	CC	CC	TC	TC	TC	--	TC	TC	CC	TT	TT	CC	TT	TT	CC	TC	TC	CC	TC	TC	CC	TC	CC	TT	TC	CC	CC	TC	CC
11	5828023	T	CC	CC	TT	TC	TT	TC	TC	TC	TT	TC	TC	TC	CC	CC	TC	TC	TT	TC	TT	TT	CC	TC	TC	TT	TC	TC	TT	CC	CC	TT	TC	CC	TT	TC	TC	TT	TC	CC	TT	TC	--	CC	TC	TT	TT	TT	TC
11	5828085	A	AA	AA	GG	AG	GG	AG	AG	AG	GG	AG	AG	AG	AA	AA	AG	AG	AG	AG	GG	GG	AG	AG	AG	GG	AG	AG	GG	AA	AA	GG	AG	AA	GG	AG	AG	GG	AG	AG	GG	AG	GG	AA	AG	GG	GG	GG	AG
11	5828296	G	AA	AA	GG	GA	GA	GA	GA	GA	GG	AA	GA	GG	AA	GA	GA	GA	GG	GA	GG	GG	GA	GA	GA	GG	GA	GA	GG	AA	AA	GG	AA	AA	GG	GA	GA	GG	GG	GA	GG	GA	GG	AA	GA	GG	GG	GA	GA
11	5828599	G	GG	GG	CC	GC	GC	GC	CC	GC	CC	GC	GC	GG	GG	GC	GG	GC	CC	GC	CC	CC	GG	CC	CC	CC	CC	GC	CC	GG	GG	CC	GG	GG	CC	GC	GC	CC	GC	GC	CC	GC	CC	GC	CC	CC	CC	CC	GC
11	5829273	C	CC	CC	TT	CT	CT	CT	CT	CT	TT	CT	CT	TT	CC	CT	CT	CT	TT	CT	TT	--	CC	CT	CT	TT	CT	--	TT	CC	CC	CT	CC	CC	TT	CT	CT	TT	CT	CT	TT	CT	TT	CC	CC	--	TT	CT	CT
11	5829296	G	GG	GA	AA	GA	GA	GA	GA	GA	AA	GA	GA	AA	GG	GA	GA	GA	AA	GA	AA	AA	AA	GA	GA	AA	GA	GA	AA	GG	GG	AA	GA	GG	AA	GA	GA	AA	GA	GA	AA	GA	AA	GG	GG	--	AA	GA	GA
11	5829453	A	GG	GG	AA	AG	AG	AG	AG	AG	--	AG	AG	AG	GG	AG	AG	AG	AA	AG	AA	AA	GG	AG	AG	AA	AG	AA	AA	GG	GG	AA	GG	GG	AA	AG	AG	AA	AG	AG	AA	AG	AA	GG	AG	AA	AA	AG	AG
11	5829488	G	GG	GG	AA	GA	GA	GA	GA	GG	--	GA	GA	GA	GG	GA	GA	GA	AA	GA	AA	AA	GA	GA	GA	AA	GA	GA	AA	GG	GG	AA	GG	GG	AA	GG	GA	AA	GG	GA	AA	GA	AA	GG	GA	AA	AA	GA	GA
11	5829561	T	TT	TT	CC	TC	TC	TC	TC	TC	CC	TC	TC	TC	TT	TC	TC	TC	CC	TC	CC	CC	TT	TC	TC	CC	TC	TC	CC	TT	TT	CC	TT	TC	CC	--	TC	CC	TC	TC	CC	CC	CC	TT	TC	CC	CC	TC	TC
11	5829570	G	GG	GG	AA	GA	GA	GA	GA	GA	AA	GA	GA	GA	GG	GA	GA	GA	AA	GA	AA	AA	GA	GA	GA	AA	GA	GA	AA	GG	GG	AA	GG	GG	AA	--	GA	AA	GA	GA	AA	AA	AA	GG	GA	AA	AA	GA	AA
11	5829834	G	GG	GG	AA	GA	--	GA	GA	GA	AA	GA	GA	GA	GG	AA	GA	GA	AA	GA	AA	AA	GG	GA	GA	AA	AA	GA	AA	GG	GG	AA	GG	GG	AA	GG	GA	AA	GA	GG	AA	AA	AA	GG	GG	AA	AA	GA	AA
11	5829952	G	CC	CC	GG	GC	GC	GC	GC	GC	GG	GC	GC	GC	CC	GC	GC	GC	GG	GC	GG	GG	CC	GC	GC	GG	GG	GC	GG	GC	CC	GG	CC	CC	GG	GC	GG	GG	GC	GC	GG	GC	GG	CC	GC	GG	GG	GC	GC
11	5829971	A	GG	GG	AA	AG	AG	AG	AG	AG	AA	AG	AG	AG	GG	AG	AG	AG	AA	AG	AA	AA	GG	AG	AG	AA	AA	AG	AA	--	GG	AA	GG	GG	AA	AG	AA	AA	AG	AG	AA	AG	AA	GG	AG	AA	AA	AG	AG
11	5829977	T	GG	GG	TT	TG	TG	TG	TG	TG	TT	TG	TG	TG	GG	TG	TG	TG	TT	TG	TT	TT	GG	TG	TG	TT	TT	TG	TT	TG	GG	TT	GG	GG	TT	TG	TT	TT	TG	TG	TT	TG	TT	GG	TG	TT	TT	TG	TG
11	5830186	G	GG	GG	TT	GT	GT	GT	GT	GT	TT	GT	GT	GG	GG	GT	GT	GT	TT	GT	TT	TT	GT	GT	GT	TT	GT	GT	TT	GT	GG	TT	GG	GG	TT	GT	GT	TT	GT	TT	TT	GT	TT	GG	GT	TT	TT	GT	GT
11	5830281	T	CC	CC	TT	TC	TC	TT	TC	TC	TT	TC	TC	TC	CC	TC	TC	TC	TT	TC	TT	TT	CC	TC	TC	TT	TC	TT	TT	CC	CC	TT	CC	CC	TT	TC	TC	TT	TC	TT	TT	TC	TT	CC	TC	TT	TT	TC	TC
11	5830330	A	AA	AA	GG	AG	AG	AG	AG	AG	GG	AG	AG	AA	AA	AG	AG	AG	GG	AG	GG	GG	AA	AG	AG	GG	AG	GG	GG	AA	AA	GG	AA	AA	GG	AG	AG	GG	AG	AG	GG	AG	--	AA	AG	GG	GG	AA	AG
11	5830331	A	AA	AA	GG	AG	AG	AG	AG	AG	GG	AG	AG	AA	AA	AG	AG	AG	GG	AG	GG	GG	AG	AG	AG	GG	AG	GG	GG	AA	AA	GG	AA	AA	GG	AG	AG	GG	AG	AG	GG	AG	--	AA	AG	GG	GG	AA	AG
11	5830469	T	CC	CC	TT	TC	--	TC	TT	TC	TT	TC	TC	CC	CC	TC	TC	CC	TT	TC	TT	TT	CC	TC	TC	TT	TC	TC	TT	CC	CC	TT	CC	CC	TT	TC	TC	TT	TC	TC	TT	TC	TT	CC	TC	TT	TT	TC	TC
11	5830482	G	AA	AA	GG	GA	GA	GA	GG	GA	GG	GA	GA	AA	AA	GG	GA	AA	GG	GA	GG	GG	AA	GA	GA	GG	GA	GA	GG	AA	AA	GG	AA	AA	GG	GA	GA	GG	GA	GA	GG	GA	GG	AA	GA	GG	GG	GA	GA
11	5830515	T	GG	GG	TT	TG	TG	TG	TT	TG	TT	TG	TG	GG	GG	TT	TG	TG	TT	TG	TT	TT	GG	TG	TG	TT	TG	TG	TT	GG	GG	TT	GG	GG	TT	TG	TG	TT	TG	TG	TT	TG	TT	TG	TG	TT	TT	TG	TG
11	5830604	G	GG	GG	TT	GT	GT	GT	TT	GT	TT	GT	GT	GG	GG	TT	GT	GT	TT	GT	TT	TT	TT	GT	GT	TT	GT	GT	TT	GG	GG	TT	GG	GG	TT	GT	GT	TT	GT	GT	TT	GT	TT	GT	GT	TT	TT	GT	GT
11	5830680	G	GG	GG	AA	AA	GA	GA	--	GA	AA	GA	GA	GG	GG	--	GA	GA	AA	GA	AA	GA	GA	GA	GA	AA	GA	GA	GA	GG	GG	AA	GG	GG	AA	GA	GG	AA	GA	GA	AA	GA	AA	GG	GG	AA	AA	GA	GA
11	5830692	A	AA	AA	GG	GG	AG	AG	--	AG	GG	AG	AG	AA	AA	--	AG	AG	GG	AG	GG	AG	AA	AG	AG	GG	AG	AG	AG	AA	AA	GG	AA	AA	GG	AG	AG	GG	AG	AG	GG	AG	GG	AA	AA	GG	GG	AG	AG
11	5830766	C	CC	--	TT	TT	CT	CT	CT	CT	TT	CT	CT	CC	CC	--	CT	CT	TT	CT	TT	TT	CC	CT	CT	TT	CT	CT	TT	CC	CC	TT	CC	CC	TT	CT	CT	TT	CT	CC	TT	CT	TT	CC	CT	TT	TT	CC	CT
11	5830810	G	GG	GG	TT	GT	GT	GT	TT	GT	GT	GT	GT	GG	GG	GT	GT	GT	TT	GT	TT	TT	GG	GT	GT	TT	GT	GT	TT	GG	GG	TT	GG	GG	TT	GT	GG	TT	GT	GG	TT	GT	TT	GG	GT	TT	TT	GG	GT
11	5830838	G	GG	GA	AA	GA	AA	GA	AA	GA	AA	GA	GA	GG	GG	GA	GA	GA	AA	GA	AA	AA	GG	GA	GA	AA	GA	GA	AA	GG	GG	AA	GG	GG	AA	GA	GA	AA	GA	GG	AA	GA	AA	GG	GA	AA	AA	GG	GA
11	5830979	G	AA	AA	GG	GA	GG	GA	GA	GA	GG	GA	GA	GA	GA	GG	GA	GA	GG	GA	GG	GG	GA	GA	GA	GG	GA	GA	GG	AA	AA	GG	GA	AA	GG	GA	GA	GG	AA	AA	GG	GA	GG	AA	--	GG	GG	AA	GA
11	5831013	C	TT	TT	CC	CT	CT	CT	CT	CT	CC	CT	CT	CT	TT	CT	CT	CT	CC	CT	CC	CC	CT	CT	CT	CC	CT	CT	CC	TT	TT	CC	TT	TT	CC	CT	CT	CC	TT	CT	CC	CT	CC	TT	CT	CC	CC	TT	CT
11	5831134	G	AA	AA	GG	GA	GA	GA	GA	GA	GG	GA	GA	GA	AA	GA	GA	GA	GG	GA	GG	GG	AA	GA	GA	GG	AA	GA	GG	AA	AA	GG	AA	AA	GG	GA	GA	GG	GA	GA	GG	GA	GG	GA	GA	GG	GG	GA	GA
11	5831495	G	AA	AA	GG	GA	GA	GA	GA	GA	GG	GA	GA	GA	AA	GA	GA	GA	GG	GA	GG	GG	AA	GA	GA	GG	GA	GG	GG	AA	AA	GG	AA	AA	GG	GG	GA	GG	GA	GA	GG	AA	GG	AA	GA	GG	GG	GG	AA
11	5831577	A	AA	AA	CC	AC	AC	AC	AC	AC	CC	AC	AC	AC	AA	AA	AA	AC	CC	AC	CC	CC	AA	AA	AC	CC	AA	CC	CC	AA	AA	CC	AA	AA	CC	AC	AC	CC	AC	AC	CC	AA	CC	AA	AC	CC	CC	AA	AC
11	5831716	A	GG	GG	AA	AG	AG	AG	AG	AG	AA	GG	AG	--	GG	AG	AG	AA	AA	AG	AA	AA	GG	AG	AG	AA	GG	AG	AA	GG	GG	AA	GG	GG	AA	AG	GG	AA	AG	AG	AA	AG	AA	GG	AG	AA	AA	AG	AG
11	5832442	T	TT	TT	CC	TC	TC	TT	--	TC	CC	TC	TC	TT	TT	--	TC	TT	CC	TC	CC	CC	TT	--	TC	CC	TT	TC	TC	TT	TT	TC	TT	TT	CC	TC	TC	CC	TC	TC	CC	TC	CC	TT	TC	CC	CC	TT	TC
11	5832544	G	CC	CC	GG	GC	CC	GC	GG	GC	GG	GC	GC	CC	CC	GC	GC	GC	GG	GC	GG	GG	CC	GC	GG	GG	GC	GC	GG	CC	CC	GG	CC	CC	GG	GC	GC	GG	GC	GC	GG	GC	GG	CC	GC	GG	GG	GC	GC
11	5832828	T	CC	CC	TT	TT	TC	CC	TT	TC	TT	TC	TC	TC	CC	TC	TC	TC	TT	TC	TT	TT	CC	TC	TC	TT	TC	TC	TT	CC	CC	TT	CC	TC	TT	TC	TC	TT	TC	TC	TT	TC	TT	CC	TC	TT	TT	TT	TC
11	5832886	T	TT	TT	CC	TC	TC	TC	TC	TC	CC	TC	TC	TC	TT	TC	TC	TC	CC	TC	CC	CC	TT	TC	TC	CC	TC	TC	CC	TC	TT	CC	TT	TT	CC	TC	TC	CC	TC	TC	CC	TC	CC	TT	TC	CC	CC	TC	TC
11	5832929	A	AA	AA	CC	AC	AC	AC	AC	AC	CC	AC	AC	AC	AA	AC	AC	AC	CC	AC	CC	CC	AA	AC	AC	CC	AC	AC	CC	AA	AC	CC	AA	AA	CC	AC	AC	CC	AC	AC	CC	AC	CC	AA	AC	CC	CC	AC	AC
11	5832981	A	GG	GG	AA	AG	AG	AA	AG	AG	AA	AG	AG	AG	GG	AG	AG	AG	AA	AG	AA	AA	GG	AG	AG	AA	AG	AG	AA	GG	GG	AA	GG	GG	AA	AG	AG	AA	AG	AG	AA	AG	AA	GG	AG	AA	AA	AG	AG
11	5832989	A	GG	GG	AA	AG	AG	AA	AG	AG	AA	AG	AG	AG	GG	AG	AG	GG	AA	AG	AA	AA	GG	AG	AG	AA	AG	AG	AA	GG	GG	AA	GG	GG	AA	AG	AG	AA	AG	AG	AA	AG	AA	GG	AG	AA	AA	AG	AG
11	5833046	G	GG	GG	AA	GA	GA	GA	GA	GA	AA	GA	GA	GA	GG	GA	GA	GA	AA	GA	AA	AA	GG	GA	GA	AA	GA	GA	AA	GG	GG	AA	GG	GG	AA	GA	GA	AA	GA	GA	AA	GA	AA	GG	GA	AA	AA	GA	GA
11	5833087	G	CC	CC	GG	GC	CC	GC	GC	GC	GG	GC	GC	GC	CC	GC	GC	GC	GG	GC	GG	GG	CC	GC	GC	GG	GC	GC	GG	CC	CC	GG	CC	CC	GG	GC	GC	GG	GC	GC	GG	GC	GG	GC	GC	GG	GG	GC	GC
11	5833154	G	GG	GG	AA	GA	GA	GA	GA	GA	AA	GA	GA	GA	GG	GA	AA	GA	AA	GA	AA	AA	GG	GA	GA	AA	GA	GA	AA	GG	GG	AA	GG	GG	AA	GG	GA	AA	GA	GA	AA	GA	AA	GG	GA	AA	AA	GG	GA
11	5833667	T	TT	TT	GG	TG	TG	TT	TG	--	GG	TG	TG	TG	TT	TG	TG	TG	GG	TG	GG	GG	TT	TT	TG	GG	TG	TG	GG	TT	TT	GG	TT	TT	GG	TG	TG	GG	TG	TG	GG	TG	GG	TT	TG	GG	GG	TG	TG
11	5854014	C	CC	CC	AA	CA	CA	CA	CA	CA	AA	CA	CA	CA	CC	CA	CA	CA	AA	CA	AA	AA	CA	CA	CA	CA	CA	CA	AA	CC	CC	AA	CC	CC	CA	CA	CA	AA	CC	CC	AA	CA	AA	CC	CA	AA	AA	AA	CA
11	5875107	C	CC	CC	GG	CG	CG	GG	CG	CG	GG	CG	CG	CG	CC	CG	CG	CG	GG	CG	GG	GG	CG	CG	GG	CG	CG	CG	GG	CC	CC	GG	CC	CC	CC	CC	CG	GG	CG	CG	GG	CG	GG	CC	GG	GG	GG	CG	CG
11	5875190	C	AA	AA	CC	CA	CA	CA	CA	AA	CC	AA	CA	AA	AA	CA	CA	CA	CC	CA	CC	CC	AA	CA	CA	AA	CA	CA	CC	AA	AA	CC	AA	AA	AA	CA	CA	CC	CA	CA	CC	CA	CC	AA	CA	CC	CC	CA	CA
11	5875296	C	TT	TT	CC	CT	CT	CT	CT	CT	CC	CT	CT	CT	TT	CT	CC	CT	--	CT	CC	CC	CT	CT	CT	TT	CT	--	CC	TT	TT	CC	TT	TT	CT	TT	CT	CC	CT	CT	CC	CC	CC	CT	CT	CC	CC	CT	CT
11	5875850	A	AA	AA	CC	AC	--	AA	AA	AC	CC	AC	AC	AC	AA	CC	--	AC	CC	AC	CC	CC	AA	AC	AC	AC	AC	AC	CC	AA	AA	CC	AA	AA	AC	AC	AC	CC	AC	CC	CC	AC	CC	AA	AC	CC	CC	AC	CC
11	5891759	A	GG	AG	AG	AG	AG	AG	AG	AG	AA	AA	AG	AG	GG	AG	AG	AG	AA	AG	AA	AA	GG	AA	AG	AA	GG	AG	AA	GG	GG	AG	GG	GG	AA	GG	AG	GG	AA	AG	AA	GG	AA	AG	AG	AA	AA	AA	AG
11	5896039	G	AA	AA	GG	GA	GA	GA	GA	GA	GG	GG	GA	GA	AA	GA	GA	GA	GG	GA	GG	GG	--	GA	AA	GA	GA	GA	GG	AA	AA	GG	AA	AA	GA	GA	GG	GG	GA	GA	GG	GA	GG	AA	GA	GG	GG	GA	GA
11	5900299	T	TT	TT	CC	TC	TC	TC	TC	TC	CC	TC	TC	TT	TT	TC	TC	TC	CC	TC	CC	CC	TT	TC	TC	CC	TC	TC	CC	TT	TT	CC	TT	TT	TC	TC	TC	CC	TC	TC	CC	TC	CC	--	TC	CC	CC	TC	TC
11	6391488	G	GT	GT	GG	TT	TT	GT	GG	TT	GG	GG	GT	GG	TT	GT	GT	TT	TT	GT	GT	GT	TT	GT	GG	GG	GT	TT	--	GT	GT	GG	GG	GT	GT	GT	GT	GG	TT	TT	GG	GG	GT	GT	GT	GG	GG	GT	GG
11	7571147	C	CT	CT	TT	CT	CT	CT	CT	CC	TT	TT	CT	TT	CT	CT	CC	CT	CC	CT	CT	CT	CT	CT	TT	CC	CT	CC	CT	CT	CT	CT	CC	CC	CC	CT	CT	TT	CC	CT	TT	CT	CT	CT	CC	CT	CT	TT	CT
11	7572053	G	GA	GA	AA	AA	GA	AA	GA	GG	AA	AA	GA	AA	GG	GA	GG	GG	GG	GA	GA	GA	GA	AA	GA	GG	GA	GG	GA	GA	GA	GA	GG	GG	GG	AA	GA	--	GG	GA	AA	GA	GA	GA	GG	AA	GA	GA	GA
11	7573149	C	CA	CA	AA	CA	CA	CA	AA	CC	AA	AA	CA	AA	CA	CA	CC	AA	--	CA	CA	CC	CA	CA	AA	AA	CA	CC	CA	CA	CA	CA	CA	CA	CA	AA	CA	AA	CC	CA	AA	AA	AA	AA	CC	CA	CA	CA	CA
11	7573860	G	GA	GA	GG	GA	GA	GA	GG	AA	GG	GG	GA	GG	GA	GA	AA	GA	AA	GA	GA	GA	GA	GA	GG	GG	GG	AA	GA	GA	GA	GG	GA	AA	GA	GG	GA	GG	AA	GA	GG	GA	GG	GA	AA	AA	GA	GA	GA
11	7575001	C	CT	CT	CT	CT	CC	CT	TT	TT	CC	CT	CT	TT	CC	TT	TT	TT	TT	CT	CT	CT	CT	CT	TT	CC	CT	TT	CT	CT	CT	CC	CT	TT	CT	CC	CT	CC	TT	CC	CC	CT	CC	TT	TT	CT	CT	CT	CT
11	7579229	T	TT	TG	GG	TG	TG	GG	GG	TT	GG	GG	TG	GG	TG	TG	TT	TT	TG	TG	TG	TG	TG	TG	GG	TT	TG	TT	TG	TG	GG	GG	TT	TG	TG	GG	TG	GG	TT	TG	GG	GG	TG	GG	TT	TG	TG	TG	TG
11	7579248	T	TT	TC	CC	TC	TC	CC	CC	TC	CC	TC	TC	CC	TC	TC	TT	TT	TC	TC	TC	TC	TC	TC	CC	TT	TC	TT	TC	TC	CC	CC	TT	TT	TC	CC	TC	CC	TT	TC	CC	TC	TC	TC	TT	TC	TC	TC	TC
11	7583609	T	TC	CC	TC	TC	TC	TC	TT	TC	TC	TC	TC	TT	TT	TC	TT	TT	TC	TC	TC	TC	TC	TC	TC	TT	CC	TT	TC	--	--	CC	TT	TC	TC	CC	TC	TC	TT	TC	CC	CC	TC	TC	--	TC	TC	TC	TC
11	7604090	G	GG	GA	GA	GG	AA	GG	AA	GG	AA	GA	GA	GG	GA	GA	GG	GG	GA	GA	GA	GA	AA	GA	GA	AA	GA	GG	GG	GG	GA	AA	GG	GG	GA	AA	GA	GA	GA	GA	--	GA	AA	GG	GG	GA	GA	GA	AA
11	7614921	T	TG	TT	TG	TT	GG	GG	TT	TG	GG	TG	TG	TT	TG	TG	TT	TT	GG	TG	TG	TG	TG	TG	TT	TT	TG	TG	TT	TT	GG	GG	TT	TG	TG	TG	TG	GG	TG	TG	GG	GG	TG	TG	TT	TG	TG	TG	TG
11	7615012	A	AC	AC	AC	AA	CC	CC	AA	AC	CC	AC	AC	AA	AC	CC	AA	--	CC	AC	AC	AC	AC	CC	AC	AA	AC	AC	AA	AA	CC	CC	AA	AC	AC	CC	AC	CC	--	AC	CC	CC	AC	AC	AA	AC	AC	AC	AC
11	7615653	G	GC	GC	GC	GG	GC	GC	GG	GC	CC	GC	GC	GG	GC	GC	GG	GG	CC	GC	GC	GC	GC	GC	GC	GG	GC	GC	GG	GG	CC	CC	GG	GG	GC	CC	GC	CC	CC	GC	CC	CC	GC	GG	GG	GC	GC	GC	GC
11	7638927	G	GA	GA	AA	GG	GA	AA	GA	GA	AA	AA	GA	AA	GA	GA	GG	GA	AA	GA	AA	AA	AA	AA	AA	GG	AA	AA	AA	GA	GA	GA	GA	GA	GA	GA	GG	AA	GA	AA	AA	AA	GA	AA	GA	AA	AA	AA	AA
11	7643489	T	TC	TC	TT	CC	TC	TT	TT	TC	TT	TT	TC	TT	CC	TC	CC	TC	TT	TC	TT	TT	TT	TT	TT	CC	TT	TC	TC	TC	TC	TC	TC	CC	TC	TC	CC	TT	TC	TC	TT	TT	CC	TT	TT	TT	TT	TT	TC
11	7989893	A	AC	AC	CC	AC	CC	AA	AA	AA	CC	AC	AC	AA	AA	AC	AA	AC	AC	AC	CC	CC	CC	CC	AC	AA	CC	AA	AC	AC	AC	AC	CC	AA	AC	AC	CC	CC	AA	AC	CC	AC	AC	AA	AC	CC	CC	AC	CC
11	8014407	T	TC	TC	TC	TC	CC	TC	TT	TC	CC	TC	TC	TT	TT	CC	TT	TC	--	TC	CC	TC	CC	CC	TC	TT	CC	TC	TC	TT	--	TC	TC	TT	CC	TC	TC	CC	TT	TT	CC	TC	CC	TT	TC	CC	CC	TT	CC
11	8040990	T	TC	TT	CC	TT	CC	TC	TC	TC	TC	CC	TC	--	TT	TC	TT	TT	CC	TC	CC	TT	CC	TC	CC	TT	CC	TC	CC	TC	TC	TC	CC	TT	TC	TT	CC	CC	TC	TC	CC	TC	TT	TC	TC	CC	CC	TT	CC
11	8041126	T	TG	GG	TT	--	TT	TG	TG	TG	TG	TT	TG	TT	GG	TG	GG	GG	TT	TG	TT	GG	TT	GG	TT	GG	TT	TT	TT	TG	TG	TG	TT	GG	TT	GG	TT	TT	TG	TG	TT	TG	GG	TT	TG	TG	TT	GG	TT
11	8041296	C	CT	TT	CC	TT	CC	CT	CT	CT	CT	CC	CT	CC	TT	CT	TT	TT	--	CT	CC	CT	CC	CT	CC	TT	CC	CT	CC	CT	CT	CT	CC	TT	CT	TT	CC	CC	CC	TT	CC	CT	TT	CT	CT	CC	CC	TT	CC
11	8041356	C	CT	TT	CC	TT	CC	CT	CT	CT	CT	CC	CT	CC	TT	CT	TT	TT	--	CT	CC	TT	CC	CT	CC	TT	CC	CT	CC	CT	CT	CT	CC	TT	CT	TT	CC	CC	CC	TT	CC	CT	TT	CT	CT	CT	CC	TT	CC
11	8041446	C	CT	TT	CC	TT	CC	CC	CT	CC	CT	CC	CT	CC	TT	CT	TT	TT	CC	CT	CC	TT	CC	CT	CC	TT	CC	CT	CC	CT	CT	CT	--	TT	CT	TT	CC	CC	CT	TT	CC	CT	TT	CT	CT	CT	CC	TT	CC
11	8041493	G	GA	GG	AA	GG	AA	GA	GA	AA	AA	AA	GA	AA	GG	GA	GG	GG	AA	GA	AA	GG	AA	GA	AA	GG	AA	GA	AA	GA	GA	GA	--	GG	GA	GG	AA	AA	GA	GG	AA	GA	GG	GA	GA	GA	AA	GG	AA
11	8042103	G	AA	GA	AA	GG	AA	GA	GA	GA	GA	AA	GA	AA	GG	GG	GG	GG	AA	GA	AA	GG	AA	GA	AA	GG	AA	GA	AA	GA	GA	GA	AA	GG	GA	GG	AA	AA	GA	GG	AA	GA	GG	GA	GA	GA	AA	GG	AA
11	8716014	G	GG	GG	GG	GG	GA	GA	GG	GA	GA	GG	GA	GG	GA	GG	GG	GG	GA	GA	GA	GA	GA	GA	GG	GG	GG	GA	GG	GG	GA	GA	GA	GG	GA	GG	GG	GA	GG	GA	GA	GA	GG	GA	GA	GG	GA	GG	GA
11	11902978	T	CC	CC	TC	CC	TT	TC	TT	TC	TT	TC	TC	TT	TC	TC	TC	TC	TT	TC	CC	TT	TT	TC	TC	TT	CC	TC	TC	CC	CC	TC	TC	CC	CC	CC	TC	CC	CC	TT	CC	TC	TT	TC	TT	TT	TT	TT	CC
11	11905525	T	TT	TT	TC	TT	CC	TC	CC	TC	CC	TC	TC	CC	TC	TC	TC	TC	CC	TC	TT	CC	CC	TT	TC	TC	TT	TC	TC	TC	TC	TT	TC	TT	TT	TT	TC	TC	TT	CC	TC	TC	CC	TC	CC	CC	CC	CC	TT
11	11910475	T	AA	AA	TA	TA	TT	TA	TT	TA	TT	TA	TA	--	TA	TA	TA	AA	TT	TA	AA	TT	TT	TA	TA	TA	TA	TA	TA	TA	TA	AA	TA	AA	AA	AA	TA	TA	TA	TT	AA	TA	TT	TA	TT	TT	TT	TT	AA
11	11910541	A	GG	AG	AG	AG	AA	AG	AA	AG	AA	AA	AG	--	GG	GG	AG	GG	AA	AG	GG	AA	AA	AG	GG	AG	AA	AG	AG	AG	AA	AG	AG	AG	GG	GG	AG	--	AG	AA	GG	AG	AA	AG	AA	AA	AA	AA	GG
11	11911604	C	CA	CA	CA	CC	AA	CA	AA	CA	AA	CA	CA	AA	AA	CA	CA	CA	AA	CA	CC	AA	AA	CA	AA	CA	CA	CA	CC	CA	AA	CC	CA	CA	CC	CA	CA	CA	CA	AA	CC	CA	AA	CA	AA	AA	AA	AA	CC
11	11948583	A	AA	AA	GG	AG	AG	AA	AG	AG	GG	GG	AG	GG	AG	AG	AG	AA	AG	AG	GG	AA	AG	AA	GG	AG	AG	AA	AG	AG	AA	GG	GG	AA	GG	AG	GG	GG	AG	AA	GG	GG	AA	AG	AG	AG	AA	AA	GG
11	11948854	A	AG	AA	GG	AG	AG	AG	AG	AG	GG	GG	AG	GG	AA	AG	AG	AA	AG	AG	GG	AA	AA	AG	GG	AG	AG	AG	AA	AG	AA	GG	GG	AA	GG	AA	--	GG	GG	AA	GG	GG	AA	AG	AG	AG	AA	AG	GG
11	11948868	G	GC	GG	CC	GC	GC	GC	GC	GG	CC	CC	GC	CC	GC	GC	GC	GG	GC	GC	CC	GG	GG	GG	CC	GC	GC	GC	GG	GC	GG	CC	CC	GG	CC	GG	GC	CC	CC	GG	CC	CC	GG	GC	GC	GC	GG	GC	CC
11	12003396	G	GC	GG	CC	CC	GG	GC	GC	GC	CC	CC	GC	CC	GG	GC	GG	CC	GG	GC	GC	GG	GG	GC	CC	GC	CC	GC	GG	GC	GC	CC	GC	GC	CC	GC	CC	CC	CC	GG	CC	CC	GC	GG	GG	CC	GG	GC	GC
11	12005551	G	GA	GG	AA	GA	GG	AA	GG	GA	AA	AA	GA	AA	GG	GA	GA	GG	GG	GA	GA	GG	GA	GA	AA	GG	AA	GG	GA	GG	GA	GA	GG	GA	GA	GG	AA	AA	AA	GG	AA	GA	GG	GG	GG	GA	GG	AA	--
11	12006149	A	CC	AA	CC	AC	AC	AC	AC	AC	CC	CC	AC	CC	AA	AC	AC	AA	AA	AC	AC	AA	AA	AC	CC	AA	CC	AA	AC	AC	AC	AC	AA	AC	CC	AA	AC	CC	CC	AA	CC	CC	AA	AA	AA	AA	AA	AC	CC
11	12006579	G	AA	GG	AA	GA	GA	GA	GA	GA	AA	AA	GA	AA	GG	GA	GA	GG	GG	GA	GA	GG	GG	GA	AA	GG	AA	GG	GA	GA	GA	GA	GA	GA	GA	GA	AA	AA	AA	GA	AA	AA	GG	GG	GG	AA	GG	GA	AA
11	12006990	G	GG	AA	GG	GA	GA	GA	GA	GA	GG	GG	GA	GG	AA	GA	GA	AA	AA	GA	GA	AA	GA	GA	GG	AA	GG	AA	GA	GA	GA	GA	AA	GA	GA	AA	GG	GG	GG	AA	--	GG	AA	AA	AA	GG	AA	GA	GG
11	12008935	T	TT	CC	TT	TT	TC	TC	TC	TC	TT	TT	TC	TT	CC	TT	TC	CC	CC	TC	TC	CC	CC	TC	TT	CC	TT	TC	TC	TC	TT	TC	CC	TC	TT	CC	TT	TT	TT	CC	TT	TT	CC	CC	CC	TC	CC	TC	TT
11	12010639	G	GG	AA	GA	AA	GG	GA	AA	GA	GA	GA	GA	GA	AA	GA	AA	GA	GA	GA	AA	AA	GA	GA	GA	GA	GG	GA	GG	GA	GA	GG	AA	GA	GG	GA	AA	GG	GA	AA	GG	GG	AA	AA	AA	AA	AA	AA	GG
11	12011007	C	TT	CC	TT	CC	CT	CT	CT	CT	TT	TT	CT	TT	CC	CT	CT	CC	CC	CT	TT	CC	CT	CT	TT	CC	TT	CC	CT	CT	CT	CT	CC	CT	CT	CC	TT	TT	TT	CC	TT	TT	CC	CC	CC	CT	CC	CT	TT
11	12011300	G	GA	AA	GG	GA	GA	GA	AA	GA	GG	GG	GA	GG	AA	GA	GA	AA	GA	GA	--	GA	GA	GA	GG	AA	GG	AA	GG	GA	GA	GG	AA	GA	GA	AA	GG	GG	GG	AA	GG	GG	AA	AA	AA	GA	AA	GA	GA
11	12011665	A	AG	GG	AA	AG	AA	AG	AG	AG	AA	AA	AG	AA	GG	AG	AG	GG	GG	AG	AG	GG	AA	AG	AA	GG	AA	GG	AG	AG	AG	AG	GG	AG	AG	GG	AA	AA	AA	GG	AA	AA	AG	GG	GG	AG	GG	AG	AG
11	12011678	T	TC	CC	TT	TC	TT	TC	TC	TC	TT	TT	TC	TT	CC	TC	TC	CC	CC	TC	TC	CC	TT	TC	TT	CC	TT	CC	TC	TC	TC	TC	CC	TC	TC	CC	TT	TT	TT	CC	TT	TT	CC	CC	TC	TC	CC	TT	TC
11	12011950	C	CC	AA	CC	CA	CC	CC	CA	CA	CC	CC	CA	CC	AA	CA	CA	AA	AA	CA	CA	AA	CA	CA	CC	AA	CC	AA	CA	CA	CA	CA	AA	CA	CA	AA	CC	CC	CC	AA	CC	CC	AA	CA	AA	CA	AA	CA	CA
11	12038534	C	CT	CC	TT	CT	CT	CT	CT	CT	TT	TT	CT	TT	CC	--	CT	TT	CT	CT	CT	CC	CT	CT	TT	CC	TT	CT	CT	CT	CT	CT	CC	CT	CT	CC	TT	TT	TT	CC	TT	TT	--	CC	CC	TT	CC	CC	CT
11	12038617	G	GA	GG	GA	GA	GA	GG	GA	GA	AA	AA	GA	AA	GG	GG	GG	GA	GG	GA	GA	GG	GA	GA	AA	GG	AA	AA	GA	GA	GA	GA	GG	GA	GA	GG	AA	AA	AA	GG	AA	AA	GG	GG	GG	GG	GG	GG	GA
11	12039173	G	GT	GG	TT	GT	GT	GT	GT	GT	TT	TT	GT	TT	GG	GT	GT	GT	GG	GT	GT	GG	GT	GT	TT	GG	TT	GT	GT	GT	GT	GT	GG	GT	GT	GG	TT	TT	TT	GG	TT	TT	GG	GG	GG	GT	GG	GT	GT
11	12041290	C	CT	CC	TT	CT	CT	CC	CT	CT	TT	TT	CT	TT	CC	CT	CT	CT	CT	CT	CT	CT	--	TT	TT	CC	TT	CT	CT	CT	CT	CT	CC	CT	TT	CC	TT	TT	TT	CC	TT	TT	CC	CC	CC	CT	CC	CT	CT
11	12044581	A	AA	GG	AA	GG	AG	AG	AG	AG	AA	AA	AG	AA	GG	AG	AG	GG	GG	AG	AG	GG	GG	AG	AA	AA	AA	GG	AG	AG	AG	AA	GG	AG	AA	AG	AA	AA	AA	AG	AA	AA	GG	AG	GG	AG	GG	AA	AA
11	12045209	C	CT	CC	--	CT	CT	CT	CC	CT	TT	CT	CT	TT	CC	CC	CT	CC	CC	CT	CT	CC	CT	CT	CT	CC	TT	CC	CT	CT	CT	CT	CC	CT	CT	CC	TT	TT	TT	CC	TT	TT	CC	CC	CC	CC	CC	CC	CT
11	12045330	C	CC	CC	--	CT	CC	CT	CC	CT	TT	TT	CT	TT	CC	CT	CT	CC	CC	CT	CT	CC	CT	CT	TT	CC	TT	CC	CT	CC	CT	CT	CC	CT	CT	CC	TT	TT	TT	CC	TT	TT	CC	CC	CC	CT	CC	CT	CT
11	12045335	T	TT	TT	--	TC	TT	TC	TT	TC	CC	CC	TC	CC	TT	TC	TC	TT	TT	TC	TC	TT	TC	TC	CC	TT	CC	TT	TC	TC	TC	CC	TT	TC	TC	TT	CC	CC	CC	TT	CC	CC	TT	TT	TT	TC	TT	TC	TC
11	12045637	C	CT	CC	TT	CT	CT	CT	CT	CT	TT	TT	CT	TT	CC	CC	CT	CC	CC	CT	CT	CC	CC	CT	TT	CC	TT	CC	CT	CT	CC	CT	CC	CT	CT	CC	TT	TT	TT	CC	TT	TT	CC	CC	CC	CC	CC	CT	CT
11	12046107	C	CG	CC	GG	CG	CG	GG	CG	CG	GG	GG	CG	GG	CC	CG	CC	CC	CG	CG	CG	CC	CG	CG	GG	CC	GG	CG	CG	CG	GG	CG	CG	CG	CG	CC	GG	GG	GG	CC	GG	GG	CC	--	CC	CG	CC	CG	GG
11	12046183	G	GA	GG	GA	GA	GA	GA	GA	GA	GA	AA	GA	AA	GG	GA	GG	GG	GG	GA	GA	GG	GA	GA	AA	GG	AA	GG	GA	GA	GA	GA	GG	GA	GA	GG	AA	AA	--	GG	AA	AA	GG	GG	GG	GA	GG	GG	GA
11	12046594	A	AA	AA	GG	AA	AG	AG	AG	AG	GG	GG	AG	GG	AA	AG	AG	AA	AA	AG	AG	AA	AG	AG	GG	AA	GG	AA	AG	AG	AG	AG	AA	AG	AG	AA	GG	GG	GG	AA	GG	GG	AA	AA	AA	AG	AA	AG	--
11	12047030	T	TC	TT	CC	TC	TC	CC	TC	TC	CC	CC	TC	CC	TT	TT	TC	TC	TT	TC	TC	TT	TC	TC	CC	TT	CC	TC	CC	TC	TC	TC	TT	TC	TC	TT	CC	CC	CC	TT	CC	CC	TT	TT	TT	TC	TT	TC	TC
11	12047220	T	TC	TT	CC	CC	TT	TC	TC	TC	CC	CC	TC	CC	TT	TT	TT	TT	TT	TC	TC	TT	CC	TC	CC	TT	CC	TT	TC	TC	TC	TC	TT	TC	TC	TT	CC	CC	TC	TT	CC	CC	TT	TT	TT	TC	TT	TC	TC
11	12047485	G	GA	GG	AA	--	GA	GG	GA	AA	AA	AA	GA	AA	GG	GA	AA	GG	GG	GA	GA	GG	GA	GA	AA	GG	AA	GG	GA	GG	GA	GG	GG	GA	GA	GG	AA	AA	AA	GG	AA	AA	GG	GG	GG	GA	GG	GA	GA
11	12047623	A	AT	AA	TT	AT	AT	AT	AT	AT	TT	TT	AT	TT	AA	AA	AT	AA	AA	AT	AT	AA	AA	AT	TT	AA	TT	AA	AT	AT	AT	AT	AA	AT	AT	AA	TT	TT	TT	AA	TT	TT	AA	AA	AA	AT	AA	AT	AT
11	12049499	T	CC	TT	CC	TT	TC	TT	TC	TC	CC	CC	TC	CC	TT	TC	TC	TT	TT	TC	CC	TT	TC	TC	CC	TT	CC	TT	TC	TC	TC	TC	TT	TC	TC	TT	CC	CC	CC	TT	CC	CC	TT	TT	TT	TT	TT	TC	CC
11	12049562	T	CC	TT	CC	TT	TC	TT	TC	TC	CC	CC	TC	CC	TT	CC	TC	TT	--	TC	TC	TT	TC	TC	CC	TT	CC	TT	TC	TC	TC	TC	TT	TC	CC	TT	CC	TC	CC	TT	CC	CC	TT	TT	TT	TC	TT	TC	TC
11	12049570	A	GG	AA	GG	AA	AG	AA	AG	AG	GG	GG	AG	GG	AA	GG	AG	AA	--	AG	AG	AA	AG	AG	GG	AA	GG	AA	AG	AG	AG	AG	AA	AG	GG	AA	GG	AG	GG	AA	GG	GG	AA	AA	AA	AG	AA	AG	GG
11	12050164	G	AA	GG	AA	GA	GA	GA	GA	GA	AA	AA	GA	AA	GG	GA	GA	GG	GG	GA	GA	GG	GG	GA	AA	GA	AA	GG	GA	GA	GA	AA	GG	GA	AA	GA	AA	AA	AA	GA	AA	AA	GG	GG	GG	AA	GG	GA	GA
11	12050632	G	GA	GG	AA	GA	GA	GA	GA	GA	AA	AA	GA	AA	GG	GA	GA	GG	GG	GA	GA	GG	GA	GA	AA	GA	AA	GG	GG	AA	GA	AA	GG	GA	--	GA	AA	AA	GA	GG	AA	AA	GG	GG	GG	GA	GG	GA	GA
11	12051144	G	GA	GG	AA	GA	GG	GA	GA	GA	AA	AA	GA	AA	GG	GA	GA	GG	GG	GA	GA	GG	GA	GA	AA	GA	AA	GG	GG	GG	GA	AA	GG	GA	AA	AA	AA	GA	AA	GG	AA	AA	GG	GG	GG	GA	GG	GA	GA
11	12051145	C	CT	CC	TT	CT	CC	CT	CT	CT	TT	TT	CT	TT	CC	CT	CT	CC	CC	CT	CT	CC	CT	CT	TT	CT	TT	CC	CC	CC	CT	TT	CC	CT	TT	TT	TT	CT	TT	CC	TT	TT	CC	CC	CC	CT	CC	CT	CT
11	12051524	A	AC	AA	CC	CC	AC	CC	AC	AC	CC	CC	AC	CC	AA	--	AC	AA	AA	AC	AA	AA	AA	AC	CC	AC	CC	AA	AC	AC	--	CC	AA	AC	CC	AA	CC	CC	CC	AA	CC	CC	AA	AA	AA	AC	AA	AC	AC
11	12052582	T	TG	TT	GG	TG	TT	TG	TG	TG	GG	GG	TG	GG	TT	TG	GG	TT	TT	TG	TG	TT	TG	TG	GG	TG	GG	TT	TG	TG	TG	GG	TT	TG	GG	TG	GG	GG	GG	TT	GG	GG	TT	TT	TT	TG	TT	TT	TG
11	12052664	G	GT	GG	TT	GT	GT	TT	--	GT	TT	TT	GT	TT	GG	GT	TT	GG	GG	GT	GT	GG	GT	GT	TT	GT	TT	GG	GG	GT	TT	TT	GG	GT	TT	GT	TT	TT	TT	GG	TT	TT	GG	GG	GG	GT	GG	TT	GT
11	12053288	G	GT	GG	TT	GT	GG	GT	GT	GG	TT	TT	GT	TT	GG	GT	GT	GG	GG	GT	GT	GG	GT	GT	TT	GT	TT	GG	GT	GG	GT	TT	GG	GT	TT	GT	TT	TT	TT	GG	TT	TT	GG	GG	GG	GT	GG	GG	GT
11	12053345	A	AG	AA	GG	AG	AA	AG	AG	--	GG	GG	AG	GG	AA	AA	GG	AA	AA	AG	AG	AA	AA	AG	AG	AG	GG	AA	AA	AA	AG	GG	AA	AG	GG	AA	GG	GG	GG	AA	GG	GG	AA	AA	AA	AG	AA	AG	AA
11	12122072	G	GG	GG	AA	GG	GA	GA	AA	GA	GA	AA	GA	GA	GA	GA	AA	GA	AA	GA	GA	AA	GA	GA	GA	AA	GG	GA	GA	GA	GA	GA	GA	GG	GA	GA	GG	GG	GA	AA	GG	GG	AA	AA	GA	GA	AA	GA	GG
11	12123995	G	GG	GG	GT	GG	GT	TT	TT	GG	GT	TT	GT	GT	GT	TT	GT	GT	TT	GT	GG	TT	GT	GT	GT	TT	GG	GT	GT	GT	GT	GT	GT	GG	GT	GG	GG	GG	GT	TT	GG	GG	TT	TT	TT	GT	TT	GT	GG
12	5596185	C	CC	CT	CC	CT	CT	CC	CT	CT	CT	CT	CT	CC	CT	CT	CC	CT	CC	CT	CT	CC	CC	CC	CC	CC	CT	CC	CC	CT	CC	CT	CT	CC	CT	--	CC	CC	CT	CT	CC	CT	CC	CT	CT	CC	CT	CT	CT
12	29213844	A	AG	AG	GG	AA	AG	GG	AA	AG	AG	AG	AG	AG	AA	AA	AA	AA	GG	AG	AA	GG	AA	GG	AG	AG	AA	GG	GG	AG	AG	AA	AG	AA	GG	GG	AG	AG	AA	AG	GG	AA	GG	AG	AA	GG	AA	AG	GG
12	29213891	T	TC	TC	CC	TT	TC	CC	TT	TC	TC	TC	TC	TC	TC	TC	TT	TT	CC	TC	TT	CC	TT	CC	TC	TT	TT	CC	CC	TC	TC	TT	TC	TT	TC	CC	TC	TT	TC	TC	CC	TT	CC	TC	TT	CC	TT	TC	CC
12	29213933	A	AG	AG	GG	AA	AG	GG	AA	AG	AG	AG	AG	AG	AG	AG	AA	AA	GG	AG	AA	GG	AA	GG	GG	AA	AA	GG	GG	AG	AG	AA	AG	AA	AG	GG	AG	AG	AG	AG	GG	AA	GG	AG	AA	GG	AA	AG	GG
12	30880846	C	CC	CG	CC	CG	CG	CC	CG	CG	CG	GG	CG	CG	CC	CG	CC	CG	GG	CG	CC	CG	CG	CC	CC	CG	GG	GG	CC	CC	GG	GG	CG	CG	CC	GG	CC	CG	CG	CC	CG	CG	CC	CC	GG	CG	GG	CG	CG
12	32739865	A	AA	AG	AA	GG	GG	AA	AA	AA	AG	AG	AG	AA	AG	AG	AG	GG	AA	AG	AG	AA	GG	AA	AA	AG	GG	AA	AA	AA	AG	GG	GG	AG	--	AG	AA	AG	AG	AA	AA	GG	AA	AG	AG	GG	GG	AG	AA
12	32739876	G	GG	GT	GG	TT	TT	GG	GG	GG	GT	GT	GT	GG	GT	GT	GT	TT	GG	GT	GT	GG	TT	GG	GG	GT	TT	GG	GG	GG	GT	TT	TT	GT	--	GT	GT	GT	GT	GG	GG	TT	GG	GT	GT	TT	TT	GT	GG
12	32739936	T	TT	TC	TT	TC	CC	TT	TT	TT	TC	TC	TC	TT	TC	TC	TT	CC	TT	TC	TC	TC	TC	TT	TT	TT	CC	TT	TT	TT	TT	CC	CC	TC	TT	CC	TC	TC	TC	TT	TT	CC	TT	TC	CC	CC	--	TC	TT
12	32740541	C	CC	CG	CC	CG	CC	CC	--	CC	CG	GG	CG	CC	CG	CG	CG	GG	CC	CG	CG	CG	--	CC	CC	CG	CG	CC	CC	CC	--	CG	GG	CG	CG	CG	CG	CG	CG	CC	CC	CG	CC	CG	GG	CC	GG	CG	CC
12	32740651	T	CC	TC	CC	TC	TC	CC	TC	CC	TC	TC	TC	--	TC	TC	TC	TT	CC	TC	CC	CC	TT	CC	CC	TC	TT	TC	CC	CC	--	TT	TT	TC	TT	TC	TC	TC	TC	TC	CC	--	CC	TT	TT	TC	TT	--	CC
12	32740659	T	CC	TC	CC	TC	TC	CC	TC	CC	TC	TC	TC	TC	TC	--	TC	TT	CC	TC	CC	CC	TT	CC	CC	TC	TT	TC	CC	CC	--	TT	TT	TC	TT	TC	TC	TC	TC	TC	CC	--	CC	TT	TT	TC	TT	--	CC
12	32743084	A	TT	AT	TT	AT	AT	TT	TT	TT	AT	AT	AT	TT	AT	AT	AT	AA	TT	AT	AT	AT	AA	AT	TT	TT	AA	TT	TT	TT	AT	AA	AA	AT	AT	AT	AT	TT	AT	TT	TT	AA	TT	AT	AA	AT	AA	AA	TT
12	32743158	G	AA	GA	AA	GA	AA	AA	AA	AA	GA	GA	GA	AA	GG	GA	GA	GG	AA	GA	GA	GA	GG	AA	AA	AA	GG	AA	AA	AA	AA	GG	GG	GA	AA	GA	GG	AA	GA	AA	AA	GG	AA	GA	GG	GA	GG	GG	AA
12	32755356	A	GG	AG	GG	AG	AG	GG	GG	GG	AG	AG	AG	GG	AG	AG	AG	AA	GG	AG	GG	AG	AG	GG	GG	AG	AA	GG	GG	GG	AG	AA	AA	AG	AG	AG	AG	AG	AG	GG	GG	AA	GG	AG	AA	GG	AA	AG	GG
12	32755550	G	GG	GA	GG	GA	GA	GG	GG	--	GG	GA	GA	GG	GA	GA	GG	AA	GG	GA	GA	GA	GA	GG	GG	GA	AA	GG	GG	GG	GA	AA	GA	GA	GA	AA	GA	GA	--	GG	GG	AA	GG	GA	AA	GA	AA	GA	GG
12	32755846	A	GG	AG	GG	AG	AG	GG	GG	GG	AG	AG	AG	GG	AG	AG	AG	AA	GG	AG	AG	AG	GG	GG	GG	AG	AA	GG	GG	GG	AG	AA	AG	AG	--	AG	AG	AG	AG	GG	GG	AA	GG	AG	AA	AG	AA	AG	GG
12	32756065	C	TT	CT	TT	CT	TT	TT	CT	TT	CT	CC	CT	CT	CT	CC	TT	CC	TT	CT	CT	CT	CT	TT	TT	CT	CC	CT	TT	CT	CC	CC	CC	CT	CT	CT	TT	CT	CC	TT	TT	CC	TT	CT	CC	CT	CC	CT	TT
12	32756096	C	GG	CG	GG	CG	CG	GG	CG	GG	CG	CC	CG	CG	CG	CC	GG	CC	GG	CG	CG	CG	CG	GG	GG	CG	CC	CG	GG	GG	CC	CC	CC	CG	CG	GG	CG	CG	CC	GG	GG	CC	GG	CG	CC	GG	CC	CG	GG
12	32756120	A	GG	AG	GG	AG	AG	GG	AG	GG	AG	AA	AG	AG	AG	AA	GG	AA	GG	AG	AG	AG	AG	GG	GG	AG	AA	GG	GG	GG	AA	AA	AA	AG	AG	GG	AG	AA	AA	GG	GG	AA	GG	AG	AA	--	AA	AG	GG
12	32756216	C	TT	CT	TT	CT	CT	TT	CT	TT	CT	CC	CT	CT	CT	CT	TT	CC	TT	CT	CT	CT	CT	TT	TT	CT	CC	TT	TT	TT	CC	CC	CC	CT	CT	TT	CT	CT	CC	TT	TT	CC	TT	CT	CC	TT	CC	CC	TT
12	32756768	A	GG	AG	GG	AG	AA	GG	GG	GG	AG	AG	AG	GG	AG	AG	GG	AA	GG	AG	AG	AG	AG	GG	GG	GG	AA	GG	GG	GG	AG	AA	AA	AG	AG	AG	AG	GG	AG	--	GG	AA	GG	AG	AA	AG	AA	GG	GG
12	32756949	A	CC	CC	CC	AC	AC	--	CC	CC	AC	AC	AC	CC	AC	AC	AC	AA	CC	AC	AC	AC	AC	CC	CC	AC	AA	CC	CC	CC	AC	AA	AA	AC	AC	AC	AC	AC	AA	CC	CC	AA	CC	AC	AA	AC	AA	CC	CC
12	32757037	T	TT	CC	TC	TC	TC	TT	TT	TT	TC	CC	TC	TC	TC	TC	TC	CC	TT	TC	TC	TC	TC	TT	TT	TC	CC	TT	TT	TC	CC	CC	CC	TC	TC	TC	TC	TC	CC	TT	TT	CC	TT	TC	CC	TC	CC	TC	TT
12	32757110	G	AA	GA	GA	GG	GA	GA	AA	AA	GG	GA	GA	--	GA	GA	GA	GG	AA	GA	GA	GA	GG	AA	AA	GA	GG	AA	AA	AA	GA	GG	GG	GA	GA	GA	GA	GA	GG	AA	AA	GG	AA	GG	GG	GA	--	GA	AA
12	32757182	A	GG	GG	GG	AA	AG	GG	GG	GG	AG	AG	AG	AG	AG	AG	AG	AA	GG	AG	AG	AG	AG	AG	GG	AG	AA	GG	GG	GG	AG	AA	AA	AG	AG	AG	AG	AG	AG	--	GG	AA	GG	AG	AA	AG	AA	AG	GG
12	32757345	T	CC	TC	CC	TC	CC	CC	CC	CC	TC	TC	TC	CC	TC	TT	TC	TT	CC	TC	TC	TC	TC	CC	CC	TC	TT	CC	CC	CC	TC	TT	TT	TC	TC	TC	TC	TC	TC	CC	CC	TT	CC	TC	TT	TC	TT	TC	CC
12	32757977	T	TT	TA	TT	TA	TA	TT	TA	TT	TA	AA	TA	TA	AA	TA	TA	--	TT	TA	TA	TA	AA	TT	TT	TA	AA	TT	TT	TT	AA	AA	AA	TA	TA	TA	TA	TT	TA	TT	TT	AA	TT	TA	AA	TA	AA	TA	TT
12	32758468	A	AA	AG	AA	AG	AG	AA	AA	AA	AG	AG	AG	AA	AG	GG	AG	GG	AA	AG	AG	AG	AG	AA	AA	AG	GG	AA	AA	AA	AA	GG	GG	AG	AG	AG	AG	AG	AG	AA	AA	GG	AA	AG	GG	AG	GG	AG	AA
12	32758606	G	GG	GA	GG	GA	GA	GG	GG	GG	GA	--	GA	GG	GA	GA	GA	AA	GG	GA	GA	GA	GA	GG	GG	GA	AA	GG	GG	GG	GA	AA	AA	GA	GA	GA	GA	GA	GA	GG	GG	AA	GG	GA	AA	GA	AA	GA	GG
12	32759383	G	GG	GA	GG	GA	GG	GG	GG	GG	GG	GA	GA	GG	GA	GA	GG	AA	GG	GA	GA	GA	GA	GG	GG	GA	AA	GG	GG	GG	GA	GA	AA	GA	GA	GA	GA	GA	GG	GG	GG	AA	GG	GA	AA	GA	GA	GA	GG
12	32759980	T	CC	TC	CC	TC	TC	CC	CC	CC	TC	TC	TC	CC	TC	TT	TC	TT	--	TC	TC	--	TC	CC	TC	TC	TT	CC	CC	TC	TC	TT	TT	TC	TC	TC	TC	TC	TC	CC	CC	TT	CC	TC	TT	TT	TT	TC	CC
12	32760798	C	CC	CC	CC	CG	CG	CC	CC	CC	CG	CG	CG	CC	CG	CG	CG	GG	CC	CG	CG	CG	CG	CC	CC	CG	GG	CC	CC	CC	CG	GG	GG	CG	CG	CG	CG	CG	CG	CC	CC	GG	CC	CG	GG	CG	GG	GG	CC
12	32763342	G	GG	GC	GG	GC	CC	GG	GG	GG	GC	GC	GC	GG	GC	GC	GC	CC	GG	GC	GC	GC	GC	GG	GG	GC	CC	GG	GG	GG	GC	CC	CC	GC	GC	GC	GG	GC	GC	GG	GG	CC	GG	GC	CC	GC	CC	GC	GG
12	32763358	C	CC	CT	CC	CT	TT	CC	CC	CC	CT	TT	CT	CC	CT	CT	CT	TT	CC	CT	CT	CT	CT	CC	CC	CT	TT	CC	CC	CC	TT	TT	TT	CT	CT	CT	CC	CT	TT	CC	CC	TT	CC	CT	TT	CT	TT	CT	CC
12	32763732	T	TT	TG	TT	TG	TG	TT	TT	TT	TG	GG	TG	TT	TG	TG	GG	GG	TT	TG	TG	TG	TG	TT	TT	TG	GG	TT	TT	TG	TG	GG	GG	TG	TG	TG	TG	TG	GG	TT	TT	GG	TG	TG	GG	TG	GG	TG	TT
12	32764724	A	TT	AT	TT	AT	AT	TT	AT	TT	AT	AA	AT	AA	AT	AT	AT	AA	--	AT	AT	AT	AT	AT	TT	AT	AA	TT	TT	TT	AA	AA	AA	AT	AT	AT	TT	AA	AA	AT	TT	AA	TT	AA	AA	AT	AA	AA	TT
12	32764816	G	GG	GA	GG	GA	AA	GG	GA	GG	GA	AA	GA	GA	AA	GA	GA	AA	GG	GA	GA	GA	GA	--	GG	GA	AA	GG	GG	GG	AA	AA	AA	GA	GA	GA	GG	GA	AA	GG	GG	AA	GG	GA	AA	GA	AA	GA	GG
12	32764857	A	AA	AG	AA	AG	GG	AA	AG	AA	AG	GG	AG	AG	GG	AG	AG	GG	AA	AG	AG	AG	AG	--	AA	AA	GG	AA	AA	AA	GG	GG	GG	AG	AG	AA	AA	AG	GG	AA	AA	GG	AA	AG	GG	AG	GG	AG	AA
12	32766055	T	CC	TC	CC	CC	CC	CC	CC	CC	TC	TC	TC	CC	TC	TT	TC	TT	CC	TC	TT	TT	TC	CC	CC	TC	TT	CC	CC	CC	TT	TT	TT	TC	TC	TC	TC	TC	TC	CC	CC	TT	CC	CC	TT	TT	TT	TC	CC
12	32771826	C	CC	CT	CC	CC	--	CC	CC	CC	CT	CT	CT	CC	CT	CT	CT	TT	CC	CT	CT	CT	CC	CC	CC	CT	TT	CC	CC	CC	CC	TT	TT	CT	CT	CT	CT	CT	CT	CC	CC	TT	CC	CT	--	CT	TT	CT	CC
12	32773599	C	AA	CA	AA	CA	CA	--	AA	CA	CA	CA	CA	AA	CA	CA	CA	CC	AA	CA	CA	CA	CC	AA	AA	CC	CC	AA	AA	AA	CA	CC	CC	CA	CC	CC	CA	CA	CC	AA	AA	CC	AA	AA	CC	CA	CC	CA	AA
12	32773774	G	GG	GA	GG	GA	GA	--	GG	GG	GA	GA	GA	GG	GA	--	GA	AA	GG	GA	GA	GA	GA	GG	GG	GA	AA	GG	GG	GG	GA	AA	AA	GA	GA	GG	GA	GA	GA	GG	GG	AA	GG	GA	GA	GA	AA	GA	GG
12	32774511	G	GG	GT	GG	GT	GT	GG	GG	GG	GG	GT	GT	GG	GT	--	GT	TT	GG	GT	GT	GT	GT	GG	GG	GT	TT	GG	GG	GG	GT	TT	TT	GT	GT	GT	GT	GT	GT	GG	GG	TT	GG	GT	TT	GT	GT	GT	GG
12	32775771	A	AA	--	AA	AA	AG	AA	AA	AA	AG	AG	AG	AA	AG	AG	AA	AG	AA	AG	AG	AA	AG	--	AA	AG	GG	AA	AA	AA	AG	GG	GG	AG	AG	AG	AG	AG	AG	AA	AA	GG	AA	AG	AG	AG	GG	AG	AA
12	32775788	G	GG	--	GG	GG	GA	GG	GG	GG	GA	GA	GA	GG	GA	GA	GG	AA	GG	GA	GA	GG	GA	--	GG	GA	AA	GG	GG	GG	GA	AA	AA	GA	GA	GA	GA	GA	GA	GG	GG	AA	GG	GA	AA	GA	AA	GA	GG
12	32776646	G	GG	GC	GG	GG	CC	GG	--	GG	GG	CC	GC	GC	GG	GC	--	--	GG	GC	GC	GC	GC	GG	GG	GG	CC	GG	GG	GG	CC	GC	CC	GC	GC	GC	GC	GC	CC	GG	--	CC	--	GC	CC	GC	CC	GG	GG
12	32776705	A	AA	AG	AA	AG	AG	AA	AA	AA	AG	GG	AG	AG	AA	AA	AG	AG	AA	AG	AG	AG	AG	AA	AA	AG	GG	AA	AA	AA	GG	GG	AG	AG	AG	AG	AG	AG	GG	AA	AA	GG	AA	AG	GG	AG	GG	AA	AA
12	32777220	A	AA	AC	AA	AC	AC	AC	--	AA	AC	CC	AC	AC	AC	AC	AC	CC	AA	AC	AC	AC	AC	AA	AA	AC	CC	AA	AA	AC	CC	CC	CC	AC	AC	AC	AC	AC	CC	AC	AA	CC	AC	AC	CC	AC	CC	CC	AA
12	32779679	G	GG	AA	GG	GA	--	GG	GA	GG	GA	AA	GA	GA	AA	GA	GA	AA	GG	GA	AA	GA	GA	GG	GA	GA	AA	GG	GG	GG	GA	AA	AA	GA	GA	--	GG	GG	AA	GG	GG	AA	GG	GG	AA	GA	AA	GA	GG
12	32782271	C	CC	CT	CC	CT	CT	CC	CT	CT	TT	TT	CT	CT	CT	CT	CT	TT	CC	CT	CT	CT	CT	CC	CC	TT	TT	CC	CC	CC	TT	--	TT	CT	CT	CT	CT	CT	TT	CC	CC	--	--	CT	TT	CT	TT	CT	CC
12	32782534	C	CC	CA	CC	CA	AA	CC	CA	CC	CA	AA	CA	CA	CA	CA	CA	AA	CC	CA	CA	CA	CA	CC	CC	CA	AA	CC	CA	CC	AA	AA	AA	CA	CA	CA	CA	AA	AA	CC	CC	AA	--	CA	AA	CA	AA	CA	CC
12	32784360	C	GG	CG	CG	GG	CC	GG	CG	GG	CG	CC	CG	CG	CG	CG	CG	CC	GG	CG	CG	CG	CG	GG	GG	CG	CC	GG	GG	GG	CC	CC	CC	CG	CG	CG	CG	CG	CC	GG	GG	CC	GG	CG	CC	CC	CC	CG	GG
12	32795545	T	CC	TC	CC	CC	TT	CC	CC	CC	TC	TC	TC	CC	TC	TC	TC	TC	CC	TC	TC	TC	CC	CC	CC	TC	TT	CC	CC	CC	TC	TT	TT	TC	TC	TC	TC	TC	TC	CC	CC	TT	CC	TC	TT	TC	TT	TC	CC
13	49081030	T	TC	TT	TT	TT	CC	TC	TC	CC	TT	CC	TC	TC	TT	TC	TT	TT	TT	TC	TC	TT	TC	TC	CC	TC	TC	TT	CC	TC	CC	CC	TT	TC	CC	TT	CC	TC	CC	CC	TT	CC	CC	TT	TC	TT	TT	CC	TC
13	49081049	G	GC	GG	GC	GG	CC	GC	CC	CC	GG	CC	GC	GC	GG	GC	GG	GG	GG	GC	GC	GG	GC	GC	GC	GC	GC	GG	CC	GC	CC	CC	GG	GC	CC	GG	CC	GC	CC	CC	GG	CC	CC	GG	GC	GG	GG	CC	GC
13	49081104	G	GC	GG	GC	GG	CC	GC	GG	CC	GG	CC	GC	GC	GG	GC	GC	GG	GG	GC	GC	GG	GC	GC	CC	GC	GC	GG	CC	GC	GC	CC	GG	GC	CC	GC	CC	GC	CC	GC	GG	CC	CC	GG	GC	GG	GG	CC	GC
13	49081939	T	TC	TT	TC	TT	CC	TC	TT	CC	TT	CC	TC	CC	TT	TC	TC	TT	TT	TC	TC	TT	TC	TC	CC	TT	TC	TT	CC	TC	TC	CC	TT	TT	CC	TC	CC	TC	CC	TC	TT	CC	CC	TT	TC	TT	TT	--	TC
13	49082099	A	AG	AA	AG	AA	GG	AG	AA	GG	AA	GG	AG	AG	AA	AA	GG	AA	AA	AG	AG	AA	AG	AG	GG	AG	AG	AA	GG	AA	GG	GG	AA	AG	GG	AG	GG	AA	AG	AG	AA	GG	AG	AA	AG	AA	AA	GG	AG
13	49082829	A	CC	AA	AC	--	CC	AC	AC	CC	AA	CC	AC	AC	AA	AC	AC	AA	AA	AC	AC	AA	AC	AC	CC	AC	AA	AA	CC	AC	CC	CC	AA	AC	CC	AC	CC	CC	CC	AC	AA	CC	CC	AA	CC	AA	AA	CC	AC
13	49082835	T	TC	TT	CC	--	CC	TC	TC	CC	TT	CC	TC	TC	TT	TC	TC	TT	TT	TC	TC	TT	TC	TC	CC	TC	TT	TT	CC	TC	CC	CC	TT	TC	CC	TC	CC	CC	CC	TC	TT	CC	CC	TT	CC	TT	TT	CC	TC
13	49082964	A	AC	AA	AC	AA	CC	AC	AC	CC	AA	CC	AC	AC	AA	AC	AC	AA	AA	AC	AC	AA	AC	AC	CC	AC	AC	AA	CC	CC	CC	CC	AA	AC	CC	AC	CC	AC	CC	AC	AA	CC	CC	AA	AC	AA	AA	CC	AC
13	49083028	A	AC	AA	AC	AA	CC	AC	AC	CC	AA	CC	AC	AC	AA	AC	AC	AA	AA	AC	AC	AA	AC	AC	CC	AC	AC	AA	CC	--	CC	CC	AA	AC	CC	AC	CC	AC	CC	AA	AA	CC	CC	AA	AC	AA	AA	CC	AA
13	49084362	C	CT	CC	CT	CC	TT	CT	CC	TT	CC	TT	CT	TT	CC	CT	TT	CC	CC	CT	CT	CC	CT	CT	TT	CT	CT	CC	TT	CT	CT	TT	CC	CT	TT	CT	TT	CT	TT	CT	CC	TT	TT	CC	CT	CT	CC	TT	CT
13	49085540	T	TG	TG	TG	TT	GG	TG	TG	GG	TT	GG	TG	TG	TT	GG	TG	TG	TT	TG	TG	TT	TG	TG	GG	TG	TG	TT	GG	TG	GG	GG	TT	TG	GG	TG	GG	GG	GG	TG	TT	GG	GG	TG	TG	TT	TT	GG	TG
13	49086145	T	TT	TT	TC	TT	CC	TT	TT	CC	TT	CC	TC	TC	TT	TC	TC	TT	TT	TC	TC	TT	TT	TC	CC	TC	TC	TT	CC	TC	TC	CC	TT	TC	CC	TC	CC	TC	CC	TC	TT	CC	CC	TT	TC	TT	TT	TC	TC
13	49087286	C	CA	CC	CA	CC	AA	CA	CC	AA	CC	AA	CA	CA	CC	CA	CA	CC	CC	CA	CA	CC	CA	CA	AA	CA	CA	CC	AA	CA	CA	AA	CC	CA	AA	CA	AA	CA	AA	CA	CC	AA	AA	CC	CA	--	CC	AA	CA
13	49087498	C	CT	CC	CT	CC	TT	TT	CC	TT	CC	TT	CT	CT	CC	CT	CT	CC	--	CT	CT	CC	CT	CT	TT	CT	CT	CC	CT	CT	CT	TT	CC	CT	TT	CT	TT	CC	TT	CT	CC	TT	TT	CC	CT	CC	CC	TT	CT
13	49087859	C	CG	CC	CG	CC	GG	CG	CG	GG	CC	GG	CG	CG	CC	CG	CG	CC	CC	CG	CG	CC	--	CC	GG	CG	CG	CC	GG	GG	GG	GG	CC	CG	GG	CC	GG	CG	GG	CG	CG	GG	GG	CC	CG	CG	CC	GG	CG
13	49087991	A	AC	AA	CC	AA	CC	AC	AA	CC	AA	CC	AC	AC	AA	AC	AC	AA	AA	AC	AC	AC	CC	AC	CC	AC	AC	AA	CC	AC	AC	CC	AA	AC	CC	AC	CC	AC	CC	AC	AA	CC	CC	AA	AC	AA	AA	CC	CC
13	49088316	T	TA	TT	TA	TT	AA	TT	TT	AA	TT	AA	TA	TA	TT	TT	TT	TT	TT	TA	TA	TT	TA	TA	AA	TA	TA	TT	AA	TA	TA	AA	TT	TA	AA	TA	AA	TA	AA	TA	TT	AA	AA	TT	TA	TT	TT	AA	TA
13	49088317	C	CT	CC	CT	CC	TT	CC	CC	TT	CC	TT	CT	CT	CC	CC	CC	CC	CC	CT	CT	CC	CT	CT	TT	CT	CT	CC	TT	CT	CT	TT	CC	CT	TT	CT	TT	CT	TT	CT	CC	TT	TT	CC	CT	CC	CC	TT	CT
13	49088348	G	GA	GG	GA	GG	AA	GG	GA	AA	GG	AA	GA	GA	GG	GG	GG	GG	GG	GA	GA	GG	GA	GA	AA	GA	GA	GG	AA	GA	AA	GA	GG	GA	AA	GA	AA	GA	AA	GA	GG	AA	AA	GG	GA	GG	GG	AA	GA
13	49088349	T	TA	TT	TA	TT	AA	TT	TT	AA	TT	AA	TA	TA	TT	TT	TT	TT	TT	TA	TA	TT	TA	TA	AA	TA	TA	TT	AA	TA	TA	TA	TT	TA	AA	TA	AA	TA	AA	TA	TT	AA	AA	TT	TA	TT	TT	AA	TA
13	49088643	C	--	CC	GG	CC	GG	GG	GG	GG	CC	--	CG	CG	CC	CG	CG	CC	CC	CG	CG	CC	CG	CG	GG	CG	CG	CC	GG	CG	GG	GG	CC	CG	GG	CG	GG	CC	GG	CG	CC	GG	GG	CC	CC	CC	CC	GG	GG
13	49089164	C	CT	CC	CT	CC	TT	CT	CT	TT	CC	TT	CT	CT	CC	CT	CT	CC	CC	CT	CT	CC	CT	CT	TT	CT	CT	CC	TT	TT	TT	TT	CC	CT	TT	CT	TT	CT	TT	CT	CC	TT	TT	CC	CT	CT	CC	TT	CC
13	49089549	G	GA	GA	GA	GG	AA	GA	GA	AA	GG	AA	GA	GA	GG	GA	GA	GG	GG	GA	GG	--	GG	GA	--	GA	GA	GG	AA	GA	AA	AA	GG	GG	AA	GA	AA	GA	AA	GA	GA	AA	AA	GG	GA	GG	GG	AA	GA
13	49090626	G	GT	GG	TT	GG	TT	GT	GT	TT	GG	TT	GT	GT	GG	TT	GT	GG	GG	GT	GT	GG	GT	GT	TT	GT	GT	GG	TT	GT	TT	TT	GG	GT	TT	GT	TT	GT	TT	GT	GG	TT	TT	GG	GT	GG	GG	TT	GT
13	49090659	T	TC	TT	CC	TT	CC	TC	TC	CC	TT	CC	TC	TC	TT	CC	TC	TT	TT	TC	TC	TT	TC	TC	CC	TT	TC	TT	CC	TC	CC	CC	TT	TC	CC	TC	CC	TC	CC	TC	TT	CC	CC	TT	TC	TT	TT	CC	TC
13	49090739	G	GG	GG	CC	GG	CC	GC	GG	CC	GG	CC	GC	GC	GG	GC	GC	GG	GG	GC	GC	GG	GC	GG	CC	GC	GC	GG	CC	GC	GC	CC	GG	GC	CC	CC	CC	GC	CC	GC	GG	CC	CC	GG	GC	GG	GG	CC	CC
13	49090845	C	CT	CC	TT	CC	TT	CT	CC	TT	CC	TT	CT	CT	CC	CT	CT	CC	CC	CT	CT	CC	CT	CC	TT	CT	CT	CC	TT	CT	CT	TT	CC	CT	TT	CT	TT	CT	TT	CT	CC	TT	TT	CC	CT	CC	CC	TT	CT
13	49090940	A	GG	AA	AG	AA	GG	AG	AA	GG	AA	GG	AG	AG	AA	AG	AG	AA	AA	AG	AG	AA	AG	AG	GG	AG	AG	AA	GG	AG	AG	GG	AA	AG	GG	AG	GG	AG	GG	AG	AA	GG	GG	AA	AG	AA	AA	GG	AG
13	49092118	A	AC	AA	AC	AA	CC	AC	AC	CC	AC	CC	AC	AC	AA	AC	AC	AA	AA	AC	AC	AA	AC	AC	CC	AC	AC	AA	CC	AC	CC	CC	AA	AC	CC	AC	CC	AC	CC	AC	AA	CC	CC	AA	AC	AA	AA	CC	AC
13	49092147	G	GC	GG	GC	GG	CC	GC	GG	CC	GG	CC	GC	GC	GG	GC	GC	GG	GG	GC	GC	GG	CC	GC	CC	GC	GC	GG	CC	GC	CC	CC	GG	GC	CC	GC	CC	GC	CC	GC	GG	CC	CC	GG	GC	GG	GG	CC	GC
13	49093478	T	TC	TT	TC	TT	CC	TT	TC	CC	TT	CC	TC	TC	TT	TC	TC	TT	TT	TC	TT	TT	TT	TC	--	TT	TC	TT	CC	CC	TC	CC	TT	TC	CC	TT	CC	--	TC	TC	TT	CC	CC	TT	CC	TT	TT	TC	TC
13	49094516	T	TC	TT	TC	TT	CC	--	TC	CC	TT	CC	TC	CC	TT	TC	TC	TT	--	TC	TC	TT	TC	CC	CC	TC	CC	TT	CC	TC	CC	CC	TT	TT	CC	TC	CC	TC	CC	TC	TT	CC	CC	TT	TC	TC	TT	CC	TC
13	49094842	C	CT	CC	CT	CC	TT	CT	CC	TT	CC	TT	CT	CT	CC	CC	CT	CC	CC	CT	CT	CC	CT	CT	TT	CT	CT	CC	TT	CC	CT	TT	CC	CT	TT	TT	TT	CT	TT	CT	CC	TT	TT	CC	CC	CC	CC	TT	CT
13	49094988	T	AA	TT	TA	TT	AA	TA	TT	AA	TT	AA	TA	TA	TT	TA	--	TT	TT	TA	TA	TT	TA	TT	TA	TA	TA	TT	TA	TT	AA	AA	TT	TA	AA	TA	AA	TA	AA	TA	TT	AA	AA	TT	TA	--	TT	AA	TA
13	49095082	T	CC	TT	CC	TT	CC	TC	TT	CC	TC	CC	TC	TC	TT	TC	TT	TT	TT	TC	CC	TT	TC	TC	CC	TC	TC	TT	CC	TC	TC	CC	TT	TC	CC	TC	CC	TC	CC	TC	TT	CC	CC	TT	TC	TT	TT	CC	TC
13	49095540	G	GA	GG	GA	GG	AA	GA	GA	AA	GG	AA	GA	GA	GG	GA	GA	GG	GG	GA	GA	GG	GA	GA	AA	GA	GA	GA	AA	GA	AA	AA	GG	GA	AA	AA	AA	GA	AA	GA	GG	AA	AA	GG	GA	GG	GG	AA	GA
13	49095618	T	CC	TT	TC	TT	CC	TC	TC	CC	TT	CC	TC	TC	TT	TC	TC	TT	TT	TC	TC	TT	TC	TC	CC	TC	TC	TT	CC	TC	CC	CC	TT	TC	CC	CC	CC	TC	CC	TC	TT	CC	CC	TT	TC	TT	TT	CC	TC
13	49095918	C	CA	CC	AA	CC	AA	CA	CA	AA	CC	AA	CA	CA	CC	CA	CA	CC	CC	CA	CA	CC	CA	CA	AA	CA	AA	CC	AA	CA	AA	AA	CC	CA	AA	CA	AA	CA	AA	CC	CC	AA	AA	CC	CA	CC	CC	AA	CA
13	49097604	T	TC	TT	TC	TT	CC	TC	TT	CC	TT	CC	TC	CC	TT	TC	TC	TT	TT	TC	TC	--	TC	TC	CC	TC	TC	TT	CC	TC	TC	CC	TT	TT	CC	TT	CC	TC	CC	TT	TT	CC	CC	TT	TC	TT	TT	TC	TC
13	49097785	C	CT	CC	CT	CC	TT	CT	CC	TT	CC	TT	CT	TT	CC	CT	CT	CC	CC	CT	CT	CC	CT	CT	TT	CT	CC	CC	CT	CT	CT	TT	CC	CT	TT	CT	TT	CT	TT	CT	CC	TT	TT	CC	--	CC	CC	CT	CT
13	49098300	C	GG	CC	CG	CC	GG	CG	CG	GG	CC	GG	CG	CG	CC	CG	CG	CC	CC	CG	CG	CC	CG	CG	GG	CG	CG	CC	GG	CC	GG	GG	CC	CG	GG	CG	GG	CG	GG	CG	CC	GG	GG	CC	CG	CC	CC	GG	CG
13	49098386	T	TA	TT	TA	TT	AA	TA	TT	AA	TT	AA	TA	TA	TT	TA	TA	TT	TT	TA	TA	TT	TA	TA	AA	TA	TA	TT	AA	TA	AA	AA	TT	TA	AA	TA	TA	TA	AA	TA	TT	AA	AA	TT	TA	TT	TT	AA	TA
13	49098411	T	TC	TT	TC	TT	CC	TC	--	CC	TT	CC	TC	TC	TT	TC	TC	TT	TT	TC	TC	TT	TT	TC	CC	TC	TC	TT	CC	TC	TC	CC	TT	TC	CC	TC	CC	TC	CC	TC	TT	CC	CC	TT	TC	TT	TT	TC	TC
13	49098704	A	AC	AA	AC	AA	CC	AA	AA	CC	AA	CC	AC	AC	AA	AA	AC	AA	AA	AC	AC	AA	AC	AC	CC	AC	AC	AA	AC	AC	AC	CC	AA	AC	CC	AC	CC	AC	--	AC	AA	CC	CC	AA	--	AA	AA	CC	CC
13	49100537	G	GA	GG	GA	GG	AA	GA	GG	AA	GG	AA	GA	--	GG	GA	GA	GG	GG	GA	GA	GG	AA	GA	AA	GA	GA	GA	AA	GA	GA	AA	GG	GA	AA	GA	AA	AA	AA	GA	GG	AA	AA	GG	GA	GG	GG	AA	AA
13	49101195	A	AG	AA	AG	AA	GG	AG	AA	--	AA	GG	AG	AG	AA	AG	--	AA	AA	AG	AG	AA	AG	AG	--	--	GG	AA	GG	AA	AG	GG	AA	AG	GG	AG	GG	AG	--	AG	AA	GG	GG	AA	AG	AA	AA	GG	AG
13	49102388	G	GA	GG	GA	GG	AA	GA	GG	AA	GG	AA	GA	GA	GG	GA	GA	GG	GG	GA	GA	GG	GA	GA	AA	AA	GA	GG	AA	GA	GA	AA	GG	GA	AA	GA	AA	GA	AA	GA	GG	AA	AA	GG	GA	GG	GG	GA	GA
13	49102416	G	GA	GA	GA	GG	AA	GA	GA	AA	GG	AA	GA	GA	GG	GA	GA	GG	GG	GA	GA	GG	GA	GA	AA	AA	GA	GG	AA	GA	AA	AA	GG	GA	AA	GA	AA	GA	AA	GA	GG	AA	AA	GG	GA	GG	GG	AA	GA
13	49102598	C	CT	CC	CT	CC	TT	CT	CC	TT	CC	TT	CT	CC	CC	CT	CC	CC	CC	CT	TT	CC	CT	CT	--	CT	CC	CC	TT	CC	CT	TT	CC	CT	TT	CT	TT	CT	TT	CT	CC	TT	TT	CC	CT	CC	CC	TT	CT
13	49102727	G	GA	GG	GA	GG	AA	GA	GA	AA	GG	AA	GA	GA	GG	GA	GA	GG	GG	GA	GA	GG	GA	GA	--	GA	GA	GG	AA	GG	AA	AA	GG	GA	AA	GG	AA	GA	AA	GG	GG	AA	AA	GG	GA	--	GA	AA	GA
13	49102729	G	GC	GG	GC	GG	CC	GC	GC	CC	GG	CC	GC	GC	GG	GC	GC	GG	GG	GC	GC	GG	GC	GC	--	GC	GC	GG	CC	GG	CC	CC	GG	GC	CC	GG	CC	GC	CC	GG	GG	CC	CC	GG	GC	--	GG	CC	GC
13	49105256	C	CG	CC	CG	CC	GG	CG	CG	GG	CC	GG	CG	CG	CC	CC	CG	CC	CC	CG	CG	CC	CG	CG	GG	CG	GG	CC	GG	CC	GG	GG	CC	CG	GG	CG	GG	CG	GG	GG	CC	GG	GG	CC	CG	CC	CC	GG	CG
13	49106971	C	CT	CC	TT	CC	TT	CT	CC	TT	CC	TT	CT	TT	CC	CT	CT	CC	CC	CT	CT	CC	CT	CT	TT	CT	CT	CC	CT	CC	CT	TT	CC	CT	TT	CT	TT	CT	TT	CT	CC	TT	TT	CC	CT	CC	CC	TT	CT
13	49107365	T	TG	TT	TG	TT	GG	TG	TT	GG	TT	GG	TG	TG	TT	TG	TG	TT	TT	TG	TG	TT	TG	TG	GG	--	TG	TT	GG	TT	TT	TG	TT	TG	GG	TG	GG	TG	GG	TG	TT	GG	GG	TT	TG	TT	TT	GG	TG
13	49109583	G	GA	GG	GA	GG	AA	GA	GA	AA	GG	AA	GA	AA	GG	AA	GA	GG	GG	GA	GA	GG	GG	GA	AA	GA	GA	GG	AA	GA	AA	AA	GG	GA	AA	GA	AA	GA	AA	GA	GG	AA	AA	GG	GA	GG	GG	AA	GA
13	49109668	G	GA	GG	GA	GG	AA	GA	GG	AA	GG	AA	GA	GA	GG	GG	GA	GG	GG	GA	GA	GG	GG	GA	AA	GA	GA	GG	AA	GA	GA	AA	GG	GA	AA	AA	AA	GA	AA	GA	GG	AA	AA	GG	GA	GG	GG	AA	GA
13	49110793	A	AG	AA	AG	AA	GG	AG	--	GG	AA	GG	AG	AG	AA	AA	AG	AA	AA	AG	AG	AA	AG	AA	GG	AG	AG	AA	GG	AG	GG	GG	AA	AG	GG	AA	GG	AG	GG	AG	AA	GG	GG	AA	AG	AA	AA	--	AA
13	49134026	A	AC	AA	AC	AA	CC	AC	AC	CC	AA	CC	AC	AC	AA	AA	AC	AA	AA	AC	AC	AA	AC	--	CC	AA	AC	AA	CC	AC	CC	CC	AA	AC	CC	AC	CC	AC	CC	AC	AA	CC	CC	AA	AC	AA	AA	CC	AC
13	49136088	C	CT	CC	CT	CC	TT	CT	CT	TT	CC	TT	CT	CT	CC	CT	CT	CC	CC	CT	CT	CC	TT	CT	TT	CT	CT	CC	TT	CT	TT	TT	CC	CT	TT	CT	TT	CT	TT	CT	CT	TT	TT	CC	CT	CC	CC	TT	CT
13	49136100	A	AG	AA	AG	AA	GG	AG	AG	GG	AA	GG	AG	AG	AA	AG	AG	AA	AA	AG	AG	AA	GG	AG	GG	AG	AG	AA	GG	GG	GG	GG	AA	AG	GG	AG	GG	AG	GG	AG	AG	GG	GG	AA	AG	AA	AA	GG	AG
13	49137513	T	TC	TT	TC	TT	CC	TC	TC	CC	TT	CC	TC	TC	TT	TC	TC	TT	TT	TC	TC	TC	CC	TC	CC	CC	TC	TT	CC	TC	CC	CC	TT	TC	CC	--	CC	TC	CC	TC	TT	CC	CC	TT	TC	--	TT	CC	TC
13	49137541	T	TC	TT	TC	TT	CC	TC	TC	CC	TT	CC	TC	TC	TT	TC	TC	TT	TT	TC	TC	TT	CC	TC	CC	TC	TC	TT	CC	TC	CC	CC	TT	TC	CC	TC	CC	TC	CC	TC	TT	CC	CC	TT	TC	--	TT	CC	TC
13	49139557	T	GG	TT	TG	TT	GG	TG	TG	GG	TT	GG	TG	TG	TT	TG	TG	TT	TT	TG	TG	TT	GG	TG	GG	TG	TG	TT	GG	TG	GG	GG	TT	TG	GG	TG	GG	TG	GG	TG	TT	GG	GG	TT	GG	TT	TT	GG	TT
13	49141625	A	AC	AA	AC	AA	CC	CC	AC	CC	AA	CC	AC	CC	AA	AC	CC	AA	AA	AC	AC	AA	AC	AA	CC	AC	AC	AA	CC	AC	CC	CC	AA	AC	CC	AC	CC	AC	CC	AC	AC	CC	CC	AA	AC	AA	AA	--	AC
13	49149350	G	GA	GG	GA	GG	AA	GA	GG	AA	GG	AA	GA	GA	GG	GG	GA	GG	GG	GA	GA	GG	GA	GA	AA	AA	GA	GG	AA	GG	GA	AA	GG	GA	AA	GA	--	GA	AA	GA	GG	AA	AA	GG	GA	GG	GG	AA	GA
13	49151285	C	CT	CC	CC	CC	TT	CT	CC	CT	CC	TT	CT	CT	CC	CT	CC	CC	CC	CT	CT	CC	CT	CT	TT	CT	CT	--	TT	CT	CT	TT	CC	CT	TT	CT	TT	CT	TT	CT	CC	TT	TT	CC	CT	CC	CC	TT	CT
13	49155621	G	GT	GG	GT	GG	GT	TT	GG	GT	GG	TT	GT	GT	GG	GT	GT	GG	GG	GT	GT	GG	GT	GT	TT	GT	GG	GG	TT	GT	TT	TT	GG	GG	TT	GT	GT	GT	TT	GT	GG	TT	TT	GG	GT	--	GG	GT	GT
13	49155786	T	TC	TT	TC	TT	CC	TC	--	CC	TT	CC	TC	TC	TT	--	TC	TT	TT	TC	TC	TT	TC	TC	CC	TT	TC	TT	CC	TC	TT	CC	TT	TC	CC	CC	CC	TC	CC	TT	TT	CC	TC	TT	CC	TT	TT	CC	TC
13	49157588	T	CC	TT	TC	TT	CC	TC	TC	CC	TT	CC	TC	CC	TT	TC	CC	TT	TC	TC	TC	TT	TC	TC	CC	TC	TC	TT	CC	TC	CC	CC	TT	TC	CC	TC	CC	TC	CC	TC	TC	CC	CC	TT	TC	TT	TT	CC	TC
13	49159255	T	TA	TT	TA	TT	AA	TA	TT	AA	TT	AA	TA	TA	TT	TT	TT	TT	TT	TA	TA	TT	TA	TA	AA	TA	TA	TT	AA	TA	TT	AA	TT	TA	AA	TA	AA	TA	AA	TA	TT	AA	AA	TT	TA	TT	TT	AA	TA
14	49440026	G	GG	GC	GC	GG	GC	GG	GC	GG	GC	GG	GC	GC	GC	GC	GC	GC	GC	GC	GG	GC	GG	--	GG	--	GG	GC	GC	GC	GC	GC	GG	GC	GC	GG	GC	GC	GG	GG	GG	GG	GC	GG	GC	GG	--	GG	GC
14	51283379	A	AT	AT	AT	TT	AA	AT	AA	AA	AT	AA	AT	AA	AA	TT	TT	TT	TT	--	AT	AT	TT	AA	AT	TT	AT	AT	AT	AT	AT	AT	TT	AT	AA	AT	TT	AA	AT	AA	AA	AA	AA	TT	AT	AT	AT	AT	AT
14	54093756	T	CC	TT	TC	TT	CC	TT	TC	TC	TC	CC	TC	TC	CC	TT	TT	TT	TT	TC	CC	TC	TT	CC	TT	TC	TC	TC	CC	TC	TT	TC	TC	CC	CC	TT	TC	TC	TC	CC	CC	TC	CC	TT	TC	TT	CC	TT	CC
14	54094592	C	TT	CT	CT	TT	TT	CC	CT	CT	CT	TT	CT	TT	TT	CC	CC	CC	CC	CT	TT	CT	CC	TT	TT	CT	CT	TT	TT	CT	CC	CT	CT	TT	TT	CC	CT	CT	CC	TT	TT	CT	TT	CT	CT	CC	TT	CT	TT
14	54094689	A	GG	AG	AG	AG	GG	AA	AG	AG	AG	GG	AG	GG	GG	AA	AA	AA	AA	AG	GG	AG	AA	GG	GG	AG	AG	AG	GG	AG	AA	AG	AA	GG	GG	AA	AA	AG	AA	GG	GG	AG	GG	AG	AA	AA	GG	AG	GG
14	54094746	C	TT	CT	CT	CT	TT	CC	CC	CT	CT	TT	CT	TT	TT	CC	CC	CC	CC	CT	CT	CC	CC	TT	TT	CT	CT	CT	TT	CT	CC	CT	CC	TT	TT	CC	CT	CT	CC	TT	TT	CT	TT	CT	CT	CC	TT	CT	TT
14	54095215	A	GG	AG	AG	AG	GG	AA	AG	AG	AG	GG	AG	GG	GG	AA	AA	AA	AA	AG	GG	AG	AA	--	GG	AG	AG	AG	GG	AG	AA	AG	AG	GG	GG	AA	AG	AG	AG	GG	GG	AG	GG	AG	AG	AA	GG	GG	GG
14	54095374	A	GG	AG	GG	AG	GG	AA	AG	AG	AG	GG	AG	GG	GG	AA	AA	AA	AA	AG	GG	AG	AA	GG	GG	AG	AG	AG	GG	AG	AA	AG	GG	GG	GG	AA	AG	AG	AG	GG	GG	AG	GG	AG	AG	AA	GG	AA	GG
14	54095630	G	CC	GC	GC	GC	CC	GG	GC	CC	GC	CC	GC	CC	CC	GG	GG	GG	GG	GC	CC	GC	GG	GC	CC	GC	GC	GC	CC	GC	GG	GC	GC	CC	CC	GG	GC	GC	GG	CC	CC	GC	CC	GC	GC	GG	CC	GC	CC
14	54132274	C	CT	CC	TT	TT	TT	CC	TT	CT	CT	TT	CT	CC	TT	CC	CC	CC	CT	CT	--	CT	CT	TT	TT	CC	CT	CC	TT	CT	CC	CT	CC	TT	TT	CC	CT	CT	CT	TT	TT	TT	TT	CC	CT	CC	TT	CT	TT
14	55970243	G	GA	GA	GA	GA	GA	GA	GA	GG	GA	GA	GA	GA	GA	GA	AA	GG	AA	GA	GA	GA	GA	GA	GA	GG	AA	AA	GA	GG	AA	GG	AA	AA	AA	GG	GA	GG	AA	GG	GG	GG	GA	AA	GG	AA	GG	AA	GG
14	55970249	C	CT	CT	CT	CT	CT	CT	CT	CC	CT	CT	CT	CT	CT	CT	TT	CC	TT	CT	CT	CT	CT	CT	CT	CT	TT	TT	CT	CC	TT	CC	TT	TT	TT	CC	CT	CC	TT	CC	CC	CC	CT	CT	CC	TT	CC	TT	CC
14	56503015	G	GG	GG	GA	AA	GA	GA	GA	GG	GA	GG	GA	GA	GG	AA	GA	GA	GA	GA	AA	GG	GG	--	GA	GA	AA	GA	GG	GA	GA	GA	AA	GG	GA	GA	AA	GG	GA	GG	GG	GG	GG	AA	AA	AA	GG	AA	GA
14	56503218	T	CC	CC	TC	TC	TC	TC	TC	CC	TC	CC	TC	TC	CC	TT	--	TC	TC	TC	TT	CC	CC	TC	TC	TC	TT	TC	CC	TC	TC	TC	TT	TC	TC	TC	TT	CC	CC	TC	CC	CC	CC	TT	TC	TT	CC	TT	TC
14	56503263	T	TT	TT	TC	TC	TC	TC	TC	TT	TC	TT	TC	TC	TT	CC	TT	TC	CC	TC	CC	TT	TT	TC	TC	TC	CC	TC	TT	TT	CC	CC	CC	TC	TC	TC	CC	TT	TC	TT	TT	TT	TT	CC	TC	CC	TT	CC	TC
14	56503371	G	GG	GG	GA	GA	GA	GA	GA	GG	GA	GG	GA	GA	GG	AA	GA	GA	GA	GA	AA	GG	GG	GA	GA	GA	AA	GA	GG	GA	GA	GA	AA	GA	GA	GA	GA	GG	GA	GG	GG	GG	GG	AA	GG	AA	GG	GA	GA
14	56503466	T	TT	TT	TG	TG	TG	TT	TG	TT	TG	TT	TG	TG	TT	GG	TT	TG	GG	TG	GG	TT	TT	TG	TG	TG	TG	TG	TT	TG	TG	TG	GG	TG	TG	TG	TG	TT	TG	TT	TT	TT	TT	GG	TG	TG	TT	GG	TG
14	56503477	G	GG	GG	GT	GT	GT	GG	GT	GG	GT	GG	GT	GT	GG	TT	GG	GT	TT	GT	TT	GG	GG	GT	GT	GT	TT	GT	GG	GT	GT	GT	TT	GT	GT	GT	GT	GG	GT	GG	GG	GG	GG	TT	GT	TT	GG	TT	GT
14	56503554	C	CC	CC	CA	CA	CA	CC	CA	CC	CA	CC	CA	AA	CC	AA	CA	CA	CA	CA	AA	CC	CC	AA	CA	CA	AA	CA	CC	CA	CA	CA	AA	CA	CA	CA	CA	CC	CA	CC	CC	CC	CC	AA	CC	AA	CC	AA	CA
14	56503624	A	AA	AA	AG	AG	AG	AG	AG	AA	AG	AA	AG	GG	AA	GG	AG	AG	AA	AG	GG	AA	AA	GG	AG	AG	GG	AG	AA	AG	AG	AG	GG	AG	AA	AG	GG	AA	AG	AA	AA	AA	--	GG	AG	GG	AA	GG	AG
14	56504147	C	CC	CC	TT	CT	CC	CT	CT	CC	CT	CC	CT	CT	CC	TT	CT	CT	CT	CT	TT	CT	CC	CT	CT	CT	TT	CT	CC	CT	CT	CT	TT	CT	CT	TT	TT	CC	TT	CC	CC	CC	CC	TT	CT	TT	CC	TT	CT
14	56504227	C	CC	CC	TT	CT	CT	CT	TT	CC	CT	CC	CT	CT	CC	TT	CT	CT	CT	CT	TT	CC	CC	CT	TT	CT	TT	TT	CC	CT	CT	CT	TT	CT	CT	CT	TT	CC	TT	CC	CC	CC	CC	TT	CT	TT	CC	TT	CT
14	56504647	A	AA	AA	AT	AT	AT	AT	AT	AA	AT	AA	AT	AT	AA	TT	AA	AT	AT	AT	TT	AA	AA	AA	AT	TT	TT	AT	AA	AT	AT	AA	TT	AT	AT	AA	TT	AA	TT	AA	AA	AA	AA	TT	AT	TT	AA	TT	AT
14	56504682	C	CC	CC	CT	CT	CT	CC	CT	CC	CT	CC	CT	CT	CC	TT	CC	CT	CT	CT	TT	CC	CC	CT	CT	TT	TT	CT	CC	CT	CT	CT	TT	CT	CT	CC	TT	CC	TT	CC	CC	CC	CC	TT	CT	TT	CC	TT	CT
14	56504761	G	GG	GG	GT	GT	GG	GG	GT	GG	GT	GG	GT	GT	GG	GT	--	GT	GT	GT	TT	GG	GG	GT	GT	TT	TT	GT	GG	GT	GT	GT	TT	GT	GT	GT	TT	GG	TT	GG	GG	GG	GG	TT	GT	TT	GG	TT	GT
14	56504845	A	AA	AA	AT	AT	AA	AT	AT	AA	AT	AA	AT	TT	AA	TT	TT	AT	TT	AT	TT	AT	AA	AT	AT	AT	TT	AT	AA	AT	AT	AT	TT	AT	AT	AT	TT	AA	TT	AA	AA	AA	AA	TT	AT	TT	AA	TT	AT
14	56516397	C	CC	CC	CT	CC	CT	CT	CT	CC	CC	CC	CT	CC	CC	TT	CC	CT	CC	CT	TT	CC	CC	CT	CT	CT	TT	CC	CC	CT	CT	CT	TT	CT	CT	CT	TT	CC	TT	CC	CC	CC	CC	TT	CT	TT	CC	TT	CT
14	56516414	A	AA	AA	AT	AA	AT	TT	AT	AA	AT	AA	AT	AA	AA	TT	AA	AT	AA	AT	TT	AA	AA	AT	AT	AT	TT	AA	AA	AT	AT	AT	TT	AT	AT	AT	TT	AA	TT	AA	AA	AA	AA	TT	AT	TT	AA	TT	AT
14	56517670	G	GA	GG	GA	GG	GA	AA	GA	GG	GA	GG	GA	GA	GG	AA	GA	GA	GG	GA	AA	GA	GG	AA	GA	AA	AA	GG	GG	GA	GA	GA	AA	GA	GA	AA	AA	GG	--	GG	GG	GG	GG	AA	GA	AA	GG	--	GA
14	56885239	T	TC	TC	TC	TT	TT	TC	TT	TT	TT	TC	TC	TC	TT	TT	TT	TC	TT	TC	TT	TC	TT	TT	TC	TC	TT	TC	TC	TC	TC	TT	TC	TT	TT	TC	TT	TC	TC	TT	TT	TC	TT	TC	TC	TT	TC	TC	TT
14	56885398	A	AG	AG	AA	AA	AA	AG	AA	AA	AA	AG	AG	AG	AA	AA	AG	AA	AA	AG	AA	AG	AG	AA	AA	AG	AG	AG	AA	AG	AG	AG	AA	AA	AA	AG	AA	AG	AG	AG	AA	AA	AA	AA	AG	AA	AA	AG	AA
14	56887533	G	GA	GA	GA	GG	GG	GG	GA	GG	GG	GA	GA	GA	GA	GA	GG	GA	GA	GA	GG	GG	GG	GG	GA	GG	GA	GA	GG	GG	GA	GA	GG	GG	GG	GG	GA	GA	GA	GA	GG	GA	GG	GG	GA	GG	GG	GA	GG
14	56887593	G	GA	GA	GA	GG	GG	--	GA	GA	GA	GA	GA	GA	GA	GA	GA	GA	GG	GA	GG	GG	GG	GG	GA	GG	GA	GA	GA	GA	GA	GA	GG	GG	GG	GA	GA	--	GA	GA	GG	GA	GG	GG	GA	GA	GG	GA	GA
14	56888264	T	TC	TT	TT	TC	TT	TC	TC	TT	TT	TC	TC	TC	TC	TT	TT	TC	TC	TC	TT	TC	TC	TT	TC	TC	TC	TC	TC	TC	TC	TC	TC	TT	TT	TC	TT	TC	TT	TC	TT	TC	TT	TC	TT	TC	TC	TC	TT
14	56888394	A	AT	AA	AA	AT	AA	AT	AT	AT	AA	AT	AT	AA	AT	AA	AT	AT	AT	AT	AA	AT	AT	AT	AT	AT	AT	AA	AT	AA	AT	AA	AA	AA	AA	AA	AA	AT	AT	AT	AA	AT	AT	AT	AA	AT	AA	AA	AA
14	56889763	T	TC	TC	TT	TC	TT	TC	TC	TT	TT	TC	TC	TC	TC	TC	TC	TC	TT	TC	TT	TC	TC	TT	TC	TC	TC	TC	TC	TT	TC	TC	TT	TT	TT	TC	TT	TC	TT	TC	TT	TC	TT	TC	TT	TC	TC	TC	TT
14	56891241	C	CT	CT	CT	CC	CC	CT	CT	CC	CC	CT	CT	CT	CT	CT	CT	CT	CC	CT	CC	CT	CC	CC	CT	CC	CC	CT	CC	CT	CT	CT	CT	CC	CC	CT	CT	CT	CT	CT	CC	CC	CC	CT	CC	CT	CT	CT	CT
14	56891583	C	CT	CT	CT	CT	CC	CT	CT	CC	CC	CC	CT	CT	CT	CC	CT	CT	CT	CT	CC	CC	CC	CC	CT	CT	CT	CC	CT	CT	CT	CT	CT	CC	CC	CC	CC	CT	CT	CT	CC	CT	CC	CT	CC	CT	CC	CC	CC
14	56894012	T	TA	TA	TA	TA	TT	TA	TA	TT	TA	TA	TA	TA	TA	TT	TA	TT	TT	TA	TT	TA	TA	TT	TT	TT	TA	TT	TA	TT	TA	TT	TA	TA	TT	TT	TA	TA	TT	TA	TT	TA	TT	TA	TT	TT	TT	TA	TT
14	56902922	C	CT	CC	CT	CT	CC	CC	CT	CC	CC	CT	CT	--	CT	CT	CT	CT	CC	CT	CC	CC	CC	CC	CT	CC	CC	CT	CC	CT	CC	CT	CC	CC	CC	CT	CC	CC	--	CT	CC	CT	CC	CT	CC	CT	CT	CT	CC
14	61449555	A	AG	AG	AA	AG	AG	AG	AG	AA	AA	AG	AG	AA	AG	AG	AA	AG	AG	AG	AG	AG	AG	AA	AA	AG	AA	AG	AG	AG	--	AA	AA	AA	AA	AA	AA	AA	AG	AG	AG	AA	AG	AG	AG	AG	AG	AG	AA
14	62119967	A	AA	AT	AA	AA	--	AT	AT	AT	AT	AA	AT	AT	AA	AT	AT	AT	AA	AT	AA	--	AA	AA	--	AT	AA	--	AT	AA	--	--	AA	AT	AA	AT	AT	AA	--	AA	AT	AT	AA	AT	AT	AT	--	AA	AA
15	39973420	A	AG	AG	AG	GG	--	AA	AG	GG	AA	AG	AG	AG	AG	AA	AA	AA	AG	AG	AG	AG	AG	GG	AG	AA	GG	AG	GG	GG	AA	AA	AG	AG	AG	GG	AG	AA	GG	AG	AG	AG	GG	GG	GG	AG	GG	AG	GG
15	40628577	C	AA	CC	CA	CA	CA	CC	CA	CA	CC	CA	CA	CA	AA	CC	CC	CA	CC	CA	CA	CA	CA	AA	CA	CC	AA	CA	CA	CA	CC	CA	CC	CC	CA	CA	CC	CA	CA	CA	CC	CA	CA	CA	CA	CC	CA	CC	CA
15	41681040	G	AA	AA	AA	GG	AA	GG	AA	GG	GA	AA	GA	GA	GA	GA	GG	GG	AA	GA	AA	GG	GA	GA	GA	GG	AA	AA	GA	GA	GA	GG	GA	GA	GA	GA	GA	GA	AA	GG	GG	GA	GA	AA	GG	GA	GA	GA	GA
15	42093545	C	TT	CT	CT	CT	TT	CC	CT	CT	CC	TT	CT	CT	TT	CC	CC	CC	TT	CT	TT	CC	CT	CT	CT	CT	TT	CC	CT	TT	TT	CT	CT	CT	CT	CT	CT	CT	TT	CC	CC	TT	CT	TT	CT	CT	CT	TT	CT
15	42103710	A	TT	AT	AT	AT	TT	AT	TT	TT	AA	TT	AT	AT	TT	AA	AA	AA	TT	AT	TT	AA	AT	AT	AT	AT	TT	AA	AT	TT	AT	AA	AT	AT	AT	--	AA	AT	TT	AA	AA	TT	AT	TT	AT	AT	AT	TT	AT
15	42108830	C	TT	--	CT	CT	TT	CC	CT	CT	CC	TT	CT	TT	TT	CC	CT	CC	TT	CT	TT	CC	CT	CT	TT	CT	TT	CC	TT	TT	CT	CT	CT	CT	CT	CT	CC	CT	--	CC	CC	TT	CT	TT	CT	CT	CT	TT	CT
15	42113848	G	AA	GA	GA	GA	AA	GG	AA	GA	GG	AA	GA	GA	AA	GA	GG	GG	AA	GA	AA	GG	GA	GA	GG	GG	AA	GG	--	AA	GG	AA	GA	GA	GA	GA	GA	AA	AA	GG	GG	AA	GA	AA	GA	GG	GG	AA	AA
15	42117446	G	AA	AA	GA	GA	AA	GG	GA	GA	GG	AA	GA	GA	AA	GG	GG	GG	AA	GA	AA	GG	GA	GA	GA	GA	AA	GG	GA	AA	GA	GA	GA	GA	GA	GA	GA	AA	AA	GG	GG	AA	GG	AA	GA	GA	GA	AA	GA
15	42118174	T	CC	TC	TC	TC	CC	TT	CC	TC	TT	CC	TC	--	CC	TT	TT	TT	CC	TC	CC	TT	TC	TC	CC	TC	CC	TT	TC	CC	TT	TC	TT	TC	TC	TC	TC	TC	CC	TT	TT	CC	TC	CC	TC	TT	TC	CC	TC
15	42118748	A	GG	AG	AG	AG	GG	AG	AA	AG	AA	GG	AG	AG	GG	AA	AA	AA	GG	AG	GG	AA	AG	GG	AA	AG	GG	AA	AG	GG	AG	AG	AA	AG	AG	AG	AG	AG	GG	AA	AA	GG	AG	GG	AG	AG	AG	GG	AG
15	42118814	G	AA	GA	GA	GA	AA	GG	GG	GA	GG	AA	GA	GA	AA	GA	GG	GG	AA	GA	AA	GA	GA	GA	GA	GA	AA	GG	GA	AA	--	AA	GA	GA	GA	GA	GA	GA	AA	GG	GG	AA	GA	AA	GA	GA	GA	AA	GA
15	42118827	A	TT	TT	AT	AT	TT	AA	AA	AT	AA	TT	AT	AT	TT	AT	AA	AA	TT	AT	TT	AT	AT	AT	AT	AT	TT	AA	AT	TT	--	TT	AT	AT	AT	AT	AT	AT	TT	AA	AA	TT	AT	TT	AT	AT	AT	TT	AT
15	42129475	G	AA	AA	GA	GA	AA	GG	AA	--	GG	AA	GA	GA	AA	GG	GG	GG	AA	GA	AA	GG	GA	GA	GG	GA	AA	GG	GA	AA	GA	GA	GA	GA	GA	GA	AA	GA	AA	GG	GG	AA	GA	AA	GA	GG	GA	AA	GA
15	42134246	G	--	AA	GA	GA	AA	GG	GA	GA	GG	AA	GA	GA	AA	GA	GG	GA	AA	GA	AA	GG	GA	GA	GA	GA	AA	GG	GA	AA	GA	GA	GA	GA	GA	GA	GA	GA	AA	GG	GG	AA	GA	AA	GA	GA	GA	--	GA
15	42134955	T	AA	TA	TA	TA	AA	--	TA	AA	TA	AA	TA	AA	AA	--	TT	TT	AA	TA	AA	TT	TA	TA	TA	TA	AA	TT	TA	AA	TA	TA	TA	TA	TA	TT	TA	AA	AA	TT	TT	AA	TA	AA	TA	TA	TT	AA	TA
15	42135994	A	GG	GG	AA	AG	GG	AA	AG	AG	AA	GG	AG	AG	GG	AA	AA	AA	GG	AG	GG	AA	AA	AG	AG	AG	GG	AA	AG	GG	AG	AG	AG	AA	AA	AG	AG	AG	GG	AA	AA	GG	AG	GG	AA	GG	AG	GG	AG
15	42136713	T	CC	TT	CC	TC	CC	TC	TC	TC	TT	CC	TC	TC	CC	TT	TT	TT	CC	TC	CC	TT	TC	TT	TC	TC	CC	TT	TC	CC	TT	TC	TC	TC	TC	TC	CC	TC	CC	TT	TT	CC	--	CC	TC	TC	TC	CC	TC
15	42139372	T	AA	TA	TA	TA	AA	TT	TA	TA	TT	AA	TA	TA	AA	TT	TT	TT	AA	TA	AA	TT	TA	TA	TA	TT	AA	TT	TA	AA	TA	AA	TA	TA	TA	TA	TA	TA	AA	TT	TT	AA	TA	AA	TA	TA	TA	AA	TA
15	42139538	A	GG	AG	AG	AG	GG	AA	AG	AG	AA	GG	AG	AG	GG	AA	AA	AA	GG	AG	GG	AA	AG	GG	AG	AA	GG	AA	AG	GG	AG	AG	AG	AG	AG	GG	AG	AG	GG	AA	AA	GG	AG	GG	AG	AG	AG	GG	AG
15	42145742	C	CC	CA	CC	CA	CA	CC	CA	CC	CC	CA	CC	CC	CA	CC	CC	CC	CA	CC	CA	CC	CA	CC	CC	CC	CA	CC	CA	CA	CC	CA	CA	CA	CA	CC	CA	CA	CA	CC	CC	CA	CC	CA	CA	CA	CC	CA	CC
15	42146041	T	CC	TC	TC	TC	CC	TT	TC	TC	TT	CC	TC	TC	CC	TT	TT	TT	CC	TC	CC	TT	TC	TC	TC	TC	CC	TT	TC	CC	TC	TC	TC	TC	TC	TC	TC	CC	CC	TT	TT	CC	TC	CC	TC	TC	TC	CC	TC
15	42146271	G	AA	GA	GA	GA	AA	GG	GA	GA	GG	AA	GA	GA	AA	GG	GG	GG	AA	GA	AA	GG	GA	GA	GA	GA	AA	GG	GG	AA	GA	GG	GG	GA	GG	GA	GA	GA	AA	GG	GG	AA	GA	AA	GA	GA	GA	AA	GA
15	42147250	C	GG	CG	CG	GG	GG	CC	CG	CG	CC	GG	CG	CG	GG	CG	CC	CG	--	CG	GG	CC	CG	CG	GG	CG	GG	CC	CG	GG	CG	CG	CG	CG	CG	CG	GG	GG	GG	CC	CC	GG	CG	GG	CG	CG	CG	GG	CG
15	42150393	A	GG	GG	AG	AG	GG	AA	AG	GG	AG	GG	AG	AG	GG	AA	AG	AA	GG	AG	GG	AA	AG	AG	AG	AG	GG	AA	AG	GG	AG	AG	AG	AG	AG	AG	AA	AG	GG	AA	AA	GG	AG	GG	AG	AG	AG	GG	AG
15	42151571	T	CC	TT	TC	TC	CC	TT	TC	TC	TT	CC	TC	--	CC	TT	TT	TT	--	TC	CC	TT	TC	TC	TC	TC	CC	TT	TC	CC	TC	TC	TC	TC	TC	TC	TT	TC	CC	TT	TT	CC	TC	CC	TC	TT	TC	CC	CC
15	42151572	G	AA	GG	GA	GA	AA	GG	GA	GA	GG	AA	GA	--	AA	GG	GG	GG	--	GA	AA	GG	GA	GA	GA	GA	AA	GG	GA	AA	GA	GA	GA	GA	GA	GA	GG	GA	AA	GG	GG	AA	GA	AA	GA	GG	GA	AA	AA
15	42151844	C	TT	CT	TT	CT	TT	CC	CC	TT	CC	TT	CT	TT	TT	CC	CC	CC	TT	CT	TT	CC	CT	CT	CT	CT	TT	CC	CT	TT	CT	CT	--	CT	CT	CT	CT	CT	TT	CC	CC	TT	CT	TT	CT	CC	CT	TT	CT
15	42156310	C	TT	CT	CT	CC	TT	CC	CT	CC	CC	TT	CT	CT	TT	CC	CC	CC	TT	CT	TT	CC	CT	CT	CT	CT	TT	CC	CT	TT	CT	CT	CT	CT	CT	CT	CT	CC	TT	CC	CC	TT	CT	TT	CT	CT	CC	TT	CT
15	42156501	G	CC	GC	GC	GC	CC	GG	GC	GC	GG	CC	GC	GC	CC	GG	GG	GG	CC	GC	CC	GG	GC	GC	GC	GC	CC	GG	GC	CC	CC	GC	GC	GC	CC	GG	GC	GC	CC	GG	GG	CC	GC	CC	GC	GC	GC	CC	GC
15	42157990	A	GG	AG	AG	AG	GG	AA	AG	AG	AA	GG	AG	AG	GG	AA	AA	AA	GG	AG	GG	AA	AG	AG	AG	AG	GG	AA	AG	GG	AG	AG	AG	AG	AG	--	AG	AG	GG	AA	AA	GG	AG	--	AG	AG	AG	GG	AG
15	42159556	T	AA	TA	AA	TA	--	TT	TA	TA	TT	AA	TA	TA	AA	TT	TT	TT	AA	TA	AA	TT	AA	TA	TA	TA	AA	TT	TA	AA	TA	TA	TA	TA	TA	TA	TA	TA	AA	TT	TT	AA	AA	AA	TA	--	TA	AA	TT
15	42161630	T	GG	TG	TG	TG	GG	TT	TG	TG	TT	GG	TG	TG	GG	TT	TT	TT	GG	TG	GG	TT	TG	TG	TG	TG	GG	TT	TG	GG	TG	TG	TG	TG	TT	TT	TG	TG	GG	TT	TT	GG	TG	GG	--	TG	GG	GG	TG
15	42163453	G	AA	GA	GA	GA	AA	GG	GA	--	GG	--	GA	GA	AA	GG	GG	GG	AA	GA	AA	GA	GA	GA	GA	GA	AA	GG	GA	AA	GA	GA	GG	GA	GA	GA	GA	GA	AA	GG	GG	AA	GA	AA	GA	GA	GG	AA	GA
15	42164283	G	AA	GA	GA	GA	AA	GG	GA	GA	GG	AA	GA	GG	AA	GG	GG	GG	AA	GA	AA	GG	GA	AA	AA	GA	AA	GG	GA	AA	GA	GA	GA	GA	GA	GA	GA	GA	AA	GG	GG	AA	GA	AA	GG	GA	GA	AA	GA
15	42166110	G	AA	GA	GA	GA	AA	GG	GA	GA	GG	AA	GA	GA	AA	GG	GG	GG	AA	GA	AA	--	GA	GA	GA	GA	AA	GG	GA	AA	GA	GA	GA	GA	GA	AA	GA	GA	AA	GG	GA	AA	GA	AA	GA	GA	GA	AA	AA
15	42166190	C	TT	CT	CT	CT	TT	CC	CT	CT	CC	TT	CT	CT	TT	CC	CC	CC	TT	CT	TT	CC	TT	CT	CT	TT	TT	CC	CC	TT	CT	CT	CT	CT	CT	CT	CT	CT	TT	CC	CT	TT	CT	TT	CT	CT	CT	--	CT
15	42166979	G	AA	GA	GA	GA	AA	GG	GA	GA	GG	AA	GA	GA	AA	GG	GG	GG	AA	GA	AA	GG	AA	--	GA	GA	AA	GG	GA	AA	GA	GA	GA	GA	GA	AA	GG	GA	AA	GA	GG	AA	GA	AA	GA	GA	GA	AA	GA
15	42167024	A	GG	AG	AG	AG	GG	AA	AG	AG	AA	GG	AG	AG	GG	AA	AA	AA	GG	AG	GG	AA	GG	--	AG	AG	GG	AA	AG	GG	AG	AG	AG	AG	AG	AG	AG	AG	GG	AA	AA	GG	AG	GG	AG	AG	AG	GG	AG
15	42167166	A	GG	AG	AG	AG	GG	AA	AG	AG	AA	GG	AG	AG	GG	AA	AA	AA	GG	AG	GG	AA	AG	AG	--	AA	GG	AA	AG	GG	--	AG	AG	AG	AG	GG	AG	AA	GG	AA	AA	GG	AG	GG	AG	AG	AG	GG	AG
15	42167252	T	CC	TC	TC	TC	CC	TT	TC	TC	TT	CC	TC	TC	CC	TT	TT	TT	CC	TC	CC	TT	TC	TT	--	TC	CC	TT	TC	CC	TC	TC	TC	CC	TC	CC	TC	TC	CC	TT	TT	CC	TC	CC	TT	CC	TC	CC	TC
15	42167285	T	CC	TC	TC	TC	CC	TT	TC	TC	TT	CC	TC	TC	CC	TT	TT	TT	CC	TC	CC	TT	TC	TC	--	TC	CC	TT	TT	CC	TC	TC	TC	CC	TC	CC	TC	TC	CC	TT	TT	CC	TT	CC	TC	CC	TC	CC	TC
15	42168428	A	GG	AG	AA	AG	GG	AA	AG	AG	AA	GG	AG	AG	GG	AA	AA	AA	GG	AG	GG	--	AG	AA	AA	AG	GG	AA	AA	GG	AG	AG	--	AG	AA	AG	AG	AG	GG	AA	AA	GG	AG	GG	AG	AG	AG	GG	AG
15	42168518	G	AA	AA	GG	GA	GA	GG	--	GA	GG	AA	GA	GA	AA	GG	GG	--	GA	GA	--	--	GA	GG	--	GA	GA	GG	GG	GA	GG	GA	--	GG	GA	GA	GA	GG	AA	--	GG	AA	GA	GA	GG	GA	GA	AA	GA
15	42169350	T	GG	TT	TG	TG	GG	TT	TG	TG	TT	GG	TG	TG	GG	TT	TT	TT	GG	TG	GG	TT	TG	TT	TG	TT	GG	TT	TT	GG	GG	TG	TG	TG	TG	TG	TG	TG	GG	TT	TT	GG	TG	GG	TG	TG	TT	GG	GG
15	42169367	A	GG	AA	AG	AG	GG	AA	AG	AG	AA	GG	AG	AG	GG	AA	AA	AA	GG	AG	GG	AA	AG	AA	AG	AA	GG	AA	AA	GG	GG	AG	AG	AG	AG	AG	AG	AG	GG	AA	AA	GG	AG	GG	AG	AG	AA	GG	GG
15	42173584	A	CC	AC	AC	AC	CC	AA	AC	AA	AA	CC	AC	AA	CC	AA	--	AA	CC	AC	CC	AA	AC	AC	AC	AC	CC	AA	AC	CC	AC	AC	AC	AC	AC	AC	AC	AA	CC	AA	AA	CC	AC	CC	AC	--	AC	CC	AC
15	42173862	G	AA	GA	GG	GA	AA	GG	GA	GA	GG	AA	GA	GA	AA	GG	GG	GG	AA	GA	AA	GG	GG	GA	--	AA	AA	GG	GA	AA	GA	GA	GG	GA	GA	GG	GA	GG	AA	GG	GG	AA	AA	AA	GA	GA	GA	AA	GA
15	42173895	T	CC	TC	TT	TC	CC	TT	TC	TC	TT	CC	TC	TC	CC	TT	TT	TT	CC	TC	CC	TT	TT	TC	--	TC	CC	TT	TC	CC	TC	TC	TT	TC	TC	TC	TC	TT	CC	TT	TT	CC	CC	CC	TC	TC	TC	CC	TC
15	42204649	A	GG	AG	AG	AG	GG	AA	AA	AG	AA	GG	AG	AG	GG	AA	AA	AA	GG	AG	GG	AA	AA	AG	AG	AG	GG	AA	AG	GG	AG	AG	AG	AG	AA	AG	AG	AG	GG	AA	AA	GG	GG	GG	AG	AA	GG	GG	AG
15	42218824	T	CC	TC	TC	CC	CC	TT	TC	TC	TT	CC	TC	TC	CC	TT	TT	TT	CC	TC	CC	TT	TC	TC	TC	TT	CC	TT	CC	CC	TT	TC	TC	TC	TC	TC	TC	TC	CC	TT	TT	CC	TC	CC	TC	TC	TC	CC	CC
15	42219852	A	CC	AC	AC	AC	CC	AA	CC	AC	AA	CC	AC	AC	CC	AA	AA	AA	CC	AC	CC	AA	AC	--	AC	AC	CC	AA	AC	CC	AC	AC	AC	AC	AC	AC	AC	AC	CC	AC	AA	CC	AC	CC	AC	AC	AC	CC	AC
15	42225265	T	CC	CC	TC	TC	CC	TT	TC	TC	TT	CC	TC	TC	CC	TT	TT	TT	CC	TC	CC	TT	TC	TC	CC	TC	CC	TT	TC	CC	TT	TC	TC	TC	TC	TC	TC	TC	CC	TT	TT	CC	CC	CC	TC	TC	TC	CC	TC
15	42226661	A	GG	AG	AA	AG	GG	AG	AG	AG	AA	GG	AG	AG	GG	AA	AA	AA	GG	AG	GG	AA	AG	AG	AG	AG	GG	AA	AG	GG	AG	AG	AA	AG	AG	AG	AA	GG	GG	AA	AA	GG	AG	GG	AG	GG	AG	GG	AG
15	42227172	T	CC	TC	TC	TC	CC	TT	TC	TC	TT	CC	TC	TC	CC	TT	TT	TT	CC	TC	CC	TT	TC	TC	TT	CC	CC	TT	TC	CC	TC	TC	TC	TC	TC	TT	TT	TC	CC	TT	TT	CC	TC	CC	TC	TC	TC	CC	TC
15	42227793	G	AA	GA	GA	GA	AA	GG	GA	GA	GA	AA	GA	GA	AA	GG	GG	GG	AA	GA	AA	GG	GA	GG	GA	GA	AA	GG	GA	AA	GA	GA	GA	GA	GA	GA	GA	--	AA	GG	GG	AA	GA	AA	GA	GA	--	AA	GA
15	42228092	C	TT	CC	CT	CT	TT	CC	CT	CT	CC	TT	CT	CT	TT	CC	CC	CC	TT	CT	--	CC	CT	CT	CT	CT	TT	CC	CT	TT	CT	CC	CT	CT	CT	CT	CT	CT	TT	CC	CT	TT	CT	TT	CT	CT	CT	TT	CT
15	42229158	T	AA	TA	TA	TA	AA	TT	TA	TA	TT	AA	TA	AA	AA	TT	TT	TT	AA	TA	AA	TA	TA	TA	TA	TA	AA	TT	TA	AA	TA	TA	TA	TT	TA	AA	TA	TA	AA	TT	TT	AA	TA	AA	TA	TA	TA	AA	TA
15	42235337	T	AA	TA	AA	TA	AA	TT	TA	TA	TT	AA	TA	TA	AA	TT	TT	TT	AA	TA	AA	TT	TA	--	TA	TA	AA	TT	TA	AA	TA	TA	TA	TA	TT	TA	TA	--	AA	TA	TT	AA	TA	AA	TA	TA	TA	AA	TA
15	42238542	G	--	GA	GA	GA	AA	GA	AA	GA	GG	AA	GA	GA	AA	GG	GA	GG	AA	GA	AA	GG	GA	GA	GA	GA	AA	GG	GA	AA	GA	GA	GA	GA	GA	AA	GA	GA	AA	GG	GG	AA	GA	AA	GA	GA	GA	AA	--
15	42245996	G	AA	GG	GA	AA	AA	GG	GA	GA	GG	AA	GA	GG	AA	GG	GG	GG	AA	GA	AA	GG	GA	GA	GA	GA	AA	GG	GG	AA	AA	GA	AA	GA	GA	GG	GA	GA	AA	GG	GA	AA	GA	AA	GA	GA	GA	AA	GA
15	42248465	A	GG	AG	AG	GG	GG	AG	AG	AG	AG	GG	AG	AG	GG	AA	AA	AA	GG	AG	GG	AA	AA	AG	AG	AG	GG	AA	AG	GG	AG	AG	AG	AA	GG	AG	AG	AG	GG	AA	AA	GG	AG	GG	AA	AA	AG	GG	AG
15	42257280	T	GG	TG	TG	TG	GG	TT	GG	TG	TT	GG	TG	GG	GG	TT	TT	TT	GG	TG	GG	TT	TG	TG	TG	TG	GG	TT	TG	GG	TG	TG	TG	TG	TG	TT	TG	--	GG	TT	TT	GG	TG	GG	TT	TT	TG	GG	TG
15	42257580	A	--	AT	AT	AT	TT	AA	AT	AT	AA	TT	AT	TT	TT	AA	AA	AA	TT	AT	TT	AA	AT	TT	AT	AT	TT	AA	AT	TT	AT	AT	AT	AT	TT	TT	AT	AT	TT	AA	AA	TT	AT	TT	AT	AA	AT	TT	AT
15	42265605	G	AA	GA	AA	GA	AA	GG	GA	GA	GG	AA	GA	GA	AA	GG	GG	GG	AA	GA	AA	GG	GA	GA	GA	GA	AA	GG	GA	AA	GA	AA	GA	GA	GA	GA	GA	GA	AA	GA	GG	AA	AA	AA	GG	GA	GA	AA	GA
15	42267290	G	AA	AA	GA	GA	AA	GG	GA	GA	GG	AA	GA	GA	AA	GG	GG	GG	AA	GA	AA	GG	AA	GA	GA	GG	AA	GG	GA	AA	GA	GA	GA	GA	GA	GA	GA	GA	AA	GG	GG	AA	GG	AA	GA	GG	GA	AA	GA
15	42273393	A	GG	GG	AA	AG	GG	AG	--	AG	AA	GG	AG	AG	GG	AA	AA	AG	GG	AG	GG	AA	AG	AG	GG	AG	GG	AA	AG	GG	AG	AA	AG	AG	AG	AG	GG	AG	GG	AA	AA	GG	AG	GG	AA	AG	AG	GG	AA
15	42273812	G	AA	GG	GA	AA	AA	GG	GA	GA	GG	AA	GA	GA	AA	GG	GG	GG	AA	GA	AA	GG	GG	GA	GA	GA	AA	GG	GA	AA	GA	GA	GA	GA	GA	GA	GA	GA	AA	GG	GG	AA	GA	AA	GA	GA	GA	AA	GA
15	42274511	G	AA	GA	GA	GA	AA	GG	GA	GA	GG	AA	GA	GA	AA	GG	GG	GG	AA	GA	AA	GG	GA	GG	GA	GA	AA	GG	GG	AA	GA	GA	GA	GA	GA	GA	GA	GA	AA	GG	GG	AA	GA	AA	GA	GA	GA	AA	GA
15	42276523	A	GG	AG	AG	AG	GG	AA	AG	AG	AA	GG	AG	AG	GG	AA	AA	AA	GG	AG	GG	AA	AG	AG	GG	AG	GG	AA	AG	GG	AG	AG	AG	AG	AG	AG	AG	AA	GG	AA	AA	GG	AG	GG	AG	AG	AG	GG	AG
15	42276565	A	GG	AG	AG	AG	GG	AA	AG	AG	AA	GG	AG	GG	GG	AA	AA	AA	GG	AG	GG	AA	AG	AG	AG	AA	GG	AA	AG	GG	AG	AG	AG	AG	AG	AG	AG	AA	GG	AA	AA	GG	AA	GG	AG	AG	AG	GG	AG
15	42276921	G	TT	GT	GT	GT	TT	GG	GT	GT	GG	TT	GT	GT	TT	GG	GG	GG	TT	GT	TT	GG	GT	GT	GT	GT	TT	GG	GG	TT	GT	TT	GT	GT	GT	GG	GT	GT	TT	GG	GG	TT	TT	TT	TT	GT	GT	TT	GT
15	42277321	C	TT	CT	CT	CC	TT	CC	CT	CT	CC	TT	CT	CT	TT	CC	CC	CC	TT	CT	TT	CC	CT	CT	CT	CT	TT	CC	CT	TT	CT	CT	CT	CT	CT	CT	CT	CT	--	CC	CT	TT	CT	TT	CT	CC	CT	TT	TT
15	42277749	A	GG	AG	AG	AG	GG	AA	AG	AA	AA	GG	AG	AG	GG	AA	AA	AA	GG	AG	GG	AA	GG	AG	AG	AG	GG	AA	AG	GG	AG	AG	AG	AG	AG	AG	AG	AG	GG	AA	AA	GG	--	GG	--	AG	AG	GG	GG
15	42278373	A	TT	AT	AT	TT	TT	AA	AT	AT	AA	TT	AT	AT	TT	AA	AA	AA	TT	AT	TT	AA	TT	AT	AT	AT	TT	AA	AT	TT	AT	AT	TT	AT	AT	AA	AT	TT	TT	AA	AA	TT	AA	TT	AA	AT	AT	TT	AT
15	42278557	C	TT	CT	TT	CT	TT	CC	CT	CT	CC	TT	CT	CT	TT	CC	CC	CC	TT	CT	TT	CT	CT	CT	CT	CC	TT	CC	CT	TT	CT	CC	CT	CT	CT	CT	CT	TT	TT	CC	CC	TT	CT	TT	CT	CT	CT	TT	CT
15	42278640	C	TT	CT	CT	CT	TT	CC	TT	CT	CC	TT	CT	CT	TT	CC	CT	CC	TT	CT	TT	CC	CT	TT	CT	CC	TT	CC	CT	TT	CT	CT	CT	CT	CC	CT	CT	CT	TT	CC	CC	TT	CT	TT	CT	CT	CT	TT	CT
15	42279143	C	GG	CG	CG	CC	GG	CC	CG	CG	CC	GG	CG	CC	GG	CC	CC	CC	GG	CG	GG	CC	CG	CG	GG	GG	GG	CC	CG	GG	CC	CG	CG	CG	GG	CG	CG	CG	GG	CC	CG	GG	CG	GG	CG	CG	CG	GG	CG
15	42280031	C	GG	CG	GG	CG	GG	CC	CC	CG	CC	GG	CG	CG	GG	CC	CC	CC	GG	CG	GG	CC	CG	CG	CC	CG	GG	CC	CG	GG	CG	CG	CG	GG	GG	CG	CG	CG	GG	CC	CC	GG	CG	GG	CG	CG	CG	GG	CG
15	42280032	G	TT	TT	TT	GT	TT	GG	GG	GT	GG	TT	GT	GT	TT	GG	GG	GG	TT	GT	TT	GG	GT	GT	GG	GT	TT	GG	GT	TT	GT	GT	GT	TT	TT	GT	GT	GT	TT	GG	GG	TT	GT	TT	GT	GT	GT	TT	GT
15	42280062	C	CA	CA	AA	CA	AA	CC	CA	CA	CC	AA	CA	CA	AA	CC	CC	CC	AA	CA	AA	CC	CA	CA	CC	CA	AA	CC	CA	AA	CA	CA	CA	AA	CA	CA	CA	CA	AA	CC	CC	AA	CA	AA	CA	CA	CA	AA	CA
15	42280725	G	CC	GC	GC	GC	CC	GG	GC	GC	GC	CC	GC	GC	CC	GG	GG	GG	CC	GC	CC	GG	GC	CC	GC	GC	GC	GG	GC	CC	GC	GC	GC	GC	CC	GC	GC	GC	CC	GG	GG	CC	GG	CC	GC	--	GC	GC	GC
15	42280931	C	TT	CT	CT	CT	CT	CC	CT	CT	CC	TT	CT	CT	TT	CC	CC	CC	TT	CT	TT	CC	CT	CT	CT	CT	TT	CC	--	TT	TT	CT	CC	CT	TT	CT	CC	CT	TT	CC	CC	TT	CT	TT	CT	CT	CT	TT	CC
15	42281075	A	GG	AA	AA	AG	GG	AA	AG	AG	AA	GG	AG	AG	GG	AA	AA	AA	GG	AG	GG	AA	AG	AG	AG	AG	GG	AA	AG	GG	AG	AG	AG	AG	GG	AG	AG	AG	GG	AA	AA	GG	AA	GG	AG	AG	AG	GG	AG
15	42281389	A	GG	AG	AG	AG	GG	AA	AG	AG	AG	GG	AG	AG	GG	AA	AA	AA	GG	AG	GG	AA	AG	GG	AG	AG	GG	AA	AG	GG	AG	AG	AG	AG	GG	AG	AG	AA	GG	AA	AG	GG	AG	GG	AG	AG	GG	GG	AG
15	42281559	A	GG	AG	AG	AG	GG	AA	AG	AG	AA	GG	AG	AG	GG	AA	AA	AA	GG	AG	GG	AA	AG	AA	AA	AG	GG	AA	AG	GG	AG	GG	AG	AG	GG	AG	AG	AG	GG	AA	AA	GG	AG	GG	AG	AG	GG	GG	AA
15	42281648	A	TT	AT	TT	AT	--	AA	AT	AT	AA	TT	AT	AT	TT	AA	AA	AA	TT	AT	TT	AA	AT	AT	AT	AT	TT	AA	AT	TT	TT	TT	AT	AT	TT	AA	AA	AT	TT	AA	AA	TT	AT	TT	AA	AT	TT	TT	AA
15	42283745	C	TT	CT	CT	CT	TT	CC	CT	CT	CC	TT	CT	CT	TT	CC	CT	CC	TT	CT	TT	CC	CT	CT	CT	CT	TT	CC	CT	TT	TT	CT	CT	TT	CT	CT	CT	CT	TT	CC	CC	TT	--	TT	TT	CT	CT	TT	CT
15	42285888	G	AA	GA	GA	GA	AA	GG	GA	GA	GG	AA	GA	GG	AA	GG	GG	GG	AA	GA	AA	GG	GG	GA	GG	GG	AA	GG	GA	AA	GA	GA	GA	GA	GA	GA	GA	GA	AA	GG	GG	AA	GA	AA	GA	GA	AA	AA	GA
15	42286461	A	GG	AG	AG	AG	GG	AA	AG	AG	AA	GG	AG	AG	GG	AA	AA	AA	GG	AG	GG	AA	AG	AG	AG	AG	GG	AA	AG	GG	AG	AG	AA	AG	AG	AG	AG	AG	GG	AA	AA	GG	AG	GG	AG	AG	AG	GG	AG
15	42288650	T	CC	TC	TC	TC	CC	TT	TC	TC	TT	CC	TC	TC	CC	TT	TT	TT	CC	TC	CC	TT	CC	TT	TC	TT	CC	TT	TC	CC	TC	TC	TT	TC	CC	TC	TC	TC	CC	TT	TT	CC	TT	CC	TT	TC	TC	CC	CC
15	42289833	G	AA	GA	GA	GA	AA	GG	GG	GA	GG	AA	GA	GA	AA	GG	GG	GG	AA	GA	AA	GG	GA	GA	GA	GA	AA	GG	GA	AA	GA	GA	AA	GA	AA	GA	GA	AA	AA	GG	GG	AA	GG	AA	GA	GA	GA	AA	GA
16	53919804	T	TC	CC	TC	TT	TT	TT	CC	TT	TT	TC	TC	CC	TT	TC	TC	TC	TT	TC	CC	TT	TT	CC	TC	TT	CC	TC	TT	TC	TC	TC	TC	TC	TC	CC	TT	TT	CC	TC	TT	TT	TC	TT	TC	--	CC	--	CC
16	53920097	T	TC	TC	TC	TT	TC	TC	CC	TT	TT	TC	TC	TC	TT	CC	TC	TC	TT	TC	CC	TT	TT	TC	TC	TC	CC	TC	TT	CC	TC	TC	TT	TC	TC	CC	TT	TT	CC	TC	TC	TT	TC	TT	TC	TC	CC	TC	TC
16	53921757	G	GA	AA	GA	GG	GA	GA	AA	GG	GG	GA	GA	AA	GG	AA	GA	GA	GG	GA	AA	GG	GG	GA	GA	--	AA	GA	GG	AA	GA	GA	GA	GA	GA	AA	GG	GG	AA	GA	GA	GG	GA	GG	GA	GA	GA	GA	AA
16	53921799	C	CA	AA	CA	CC	CA	CC	AA	CC	CC	CA	CA	AA	CC	CC	--	CA	CC	CA	AA	CC	CC	CA	CA	--	AA	CA	CC	CA	CA	CA	CA	CA	CA	AA	CC	CC	AA	CA	CA	CC	CA	CC	CA	CA	CA	CA	AA
16	53921904	A	AT	TT	AT	AA	AT	AT	TT	AA	AA	AT	AT	TT	AA	TT	AT	AT	AA	AT	TT	AA	AA	AT	AT	AA	TT	AT	AA	TT	AT	AT	AT	TT	AT	TT	AA	AA	TT	AT	AT	AA	AT	AA	AT	AT	AT	AT	TT
16	53922208	C	CT	CT	CT	CC	CT	CT	TT	CC	CC	CT	CT	TT	CC	TT	CT	CT	CC	CT	TT	CC	CC	CT	CT	CC	TT	CT	CC	TT	TT	CT	CT	CC	CT	TT	CC	CC	TT	CT	CT	CC	CC	CC	CT	CT	CT	CT	TT
16	53922290	T	TC	--	TC	TT	TC	TC	CC	TT	TT	TC	TC	CC	TT	CC	TC	TC	TT	TC	CC	TT	TT	TC	TC	TT	CC	TC	TT	TC	TC	TC	TC	TC	TC	CC	TT	TT	CC	TC	CC	TT	TC	TT	TC	TC	CC	TC	CC
16	53922376	A	AG	GG	AG	AA	AG	AG	GG	AA	AA	AG	AG	GG	AA	GG	AG	AG	AA	AG	GG	AA	AA	AG	AG	AG	GG	AG	AA	AG	AA	AG	GG	AA	AG	AG	AA	AA	GG	AA	GG	AA	AG	AA	AG	AG	--	AG	GG
16	53922522	T	TC	TC	CC	TT	TC	TC	CC	TT	TT	TC	TC	CC	TT	CC	TC	CC	TT	TC	CC	TT	TT	TC	TC	TT	CC	TC	TT	CC	TT	TC	TC	TC	TC	CC	TT	TT	CC	TC	TC	TT	TC	TT	TC	CC	TC	TC	CC
16	53922548	A	AC	AC	CC	AA	AA	AC	CC	AA	AA	AC	AC	CC	AA	CC	AC	AC	AA	AC	CC	AA	AA	AC	AC	AA	CC	AC	AA	CC	AA	AC	AC	AC	AC	AC	AA	AA	CC	AC	AC	AA	AC	AA	AC	CC	AC	AA	CC
16	53923030	A	AT	TT	AA	AA	AT	AA	TT	AA	AA	AT	AT	TT	AA	TT	AT	AT	AA	AT	TT	AA	AA	AT	AT	AT	TT	AA	AA	TT	AT	AT	AT	AT	AT	TT	AA	AA	TT	TT	AT	AA	AT	AA	AT	AT	TT	AT	TT
16	53923246	T	TT	AA	TT	TT	TA	TT	AA	TT	TT	TA	TA	AA	TT	AA	TA	AA	TT	TA	AA	TT	TT	TA	TA	TT	AA	TA	TT	AA	TA	TA	TA	TA	TA	AA	TT	TT	AA	AA	TA	TT	TA	TT	TA	TA	TA	TA	AA
16	53923268	A	AA	CC	AA	AA	AC	AC	CC	AA	AA	AC	AC	CC	AA	CC	AC	CC	AA	AC	CC	AA	AA	AC	AC	AA	CC	AC	--	CC	AC	AC	AC	AC	AC	CC	AA	AA	CC	CC	AC	AA	AC	AA	AC	AC	AC	AC	CC
16	53923340	C	CC	TT	CT	CC	CT	CT	TT	CC	CC	CT	CT	TT	CC	TT	CT	CT	CC	CT	TT	CC	CC	CT	CT	CC	TT	TT	--	CT	CT	CT	CT	CT	CT	TT	CC	CC	TT	--	CT	CC	CC	CC	CT	CT	CT	CT	TT
16	53923488	C	CA	AA	CA	CC	CA	CA	AA	CC	CC	CA	CA	AA	CC	AA	CA	CA	CC	CA	AA	CC	CC	CA	CA	CA	AA	CA	CC	CA	CA	CA	CA	CA	CA	CA	CC	CC	AA	--	CA	CC	CC	CC	CA	CC	CA	CA	AA
16	53924273	G	GA	AA	GA	GG	GA	GA	AA	GG	GG	GG	GA	GA	GG	AA	GA	AA	GG	GA	AA	GG	GG	GA	GA	GA	AA	AA	GG	AA	GA	GA	GA	GA	GA	AA	GG	GG	AA	GA	GG	GG	GA	GG	GG	GA	GA	GA	AA
16	53925385	T	TC	CC	TC	TT	TT	CC	TC	CC	TC	TT	TC	TT	TC	TC	TC	CC	TT	TC	CC	TC	TC	CC	TT	TC	CC	TC	TT	CC	TC	TT	TC	TT	CC	CC	CC	TT	CC	TT	TC	TT	CC	TT	TC	TC	TC	CC	CC
16	53925413	G	GA	AA	GA	GG	GG	AA	GA	AA	GA	GG	GA	GG	GA	GA	GA	AA	GG	GA	AA	GA	GA	GA	GG	GA	AA	GA	GG	AA	GA	GG	GA	GG	AA	AA	AA	GG	AA	GG	GA	GG	AA	GG	GA	GA	GA	AA	AA
16	53948858	G	GA	AA	GA	GG	GA	GG	AA	GA	GG	GA	GA	AA	GG	AA	GA	AA	GG	GA	AA	GG	GG	GA	GA	GG	AA	GA	GG	AA	GA	GA	GG	GA	GA	AA	GA	GG	AA	GA	AA	GG	GA	GG	GA	GA	GA	AA	AA
16	54017343	G	GA	AA	GA	GG	GA	GG	AA	GA	GG	GG	GA	AA	GG	GA	GA	GA	GA	GA	AA	GG	GA	GA	GA	GG	AA	AA	GG	GA	AA	AA	AA	AA	AA	AA	GG	GG	AA	GA	GA	GA	AA	AA	GA	AA	GA	GA	AA
16	54019260	C	CT	TT	CT	CC	CT	CC	TT	CT	CC	CT	CT	TT	CC	CT	CT	CT	CC	CT	TT	CC	CT	CC	CT	CC	TT	CT	CC	TT	CT	CT	CT	CT	TT	TT	CC	CC	TT	CT	CT	CT	TT	CC	CT	CC	CT	CT	TT
16	54050259	C	--	TT	CC	CC	CC	TT	CT	TT	CT	CC	CT	CC	CC	CC	--	TT	CC	CT	TT	CC	CC	CT	CC	CT	TT	CC	CT	CT	CT	--	CT	CT	TT	TT	CC	CC	TT	CC	CT	CT	TT	CT	CC	CT	CT	--	TT
16	54054240	C	CT	CT	CC	CC	CC	CT	CC	CT	CT	CC	CT	CC	CT	CC	CT	TT	CC	CT	TT	CT	CT	--	CC	CT	TT	CC	CT	TT	CT	CT	TT	TT	TT	TT	CT	CC	TT	CC	CT	CC	TT	--	CT	CT	CT	--	TT
16	54060646	C	CT	CT	CT	CC	CC	CT	CC	--	CT	CC	CT	CC	CC	CT	CT	TT	CC	CT	CT	CT	CT	CC	CC	CC	CT	CC	CC	CT	--	--	TT	CC	CT	CT	CC	CC	TT	CC	CT	CC	CT	CT	CT	CT	CC	TT	CT
16	54065698	C	TT	TT	CC	CC	CC	CT	CT	CT	CT	CC	CT	CC	TT	CC	TT	TT	CC	CT	TT	TT	CC	CT	CC	CC	TT	CC	CT	TT	CC	CT	CT	CC	CC	TT	CT	--	CT	CC	CT	CT	CC	CT	--	CT	CT	TT	TT
16	54065724	A	GG	GG	AA	AA	AA	AG	AG	AG	AA	AA	AG	AA	GG	AA	GG	GG	AA	AG	GG	GG	AA	AG	AA	AA	GG	AA	AG	GG	AA	AG	AG	AA	AG	GG	AG	--	AG	AA	AG	AG	AA	AG	--	AG	AG	GG	GG
16	54068146	T	TC	TC	TC	TT	--	TC	TC	TC	TC	TT	TC	TT	TC	TT	CC	CC	TT	TC	CC	TC	TT	TT	TT	TT	CC	TT	TC	CC	TC	TC	TC	TT	TC	TC	TC	TT	TC	--	TT	TC	TT	TC	TT	TC	TC	CC	CC
16	54068613	C	CT	CC	CT	CC	CC	CT	CT	CT	CT	CC	CT	CC	CT	CC	TT	TT	CC	CT	TT	CT	CC	CT	CC	CC	TT	CC	CC	TT	CT	CT	CT	CC	CC	CT	CT	CC	CT	CC	CT	CT	CC	CT	CC	CT	CT	TT	TT
16	54068781	T	TC	TC	TC	TT	TT	TC	TC	TC	TC	TT	TC	TT	TC	TT	CC	CC	TT	TC	CC	TC	TT	TC	TT	TT	CC	TT	TC	CC	TT	TC	TC	TT	TC	TC	TC	TT	TC	TT	TC	TC	TT	TC	TT	TC	TC	TC	CC
16	54069351	T	TC	TC	TC	--	CC	TC	TC	TC	TC	TC	TC	CC	TC	CC	TT	TT	CC	TC	TT	TC	CC	TC	CC	CC	TT	CC	TC	TT	TC	TC	TC	CC	TC	TC	TC	CC	TC	CC	TC	TC	CC	TC	CC	TC	TT	TT	TT
16	54069776	G	GA	GA	GA	AA	AA	GA	GA	GA	GA	AA	GA	AA	GA	GA	GG	GG	AA	GA	GG	GA	AA	GA	AA	AA	GG	AA	GA	GG	GA	GA	GA	AA	GG	GA	GA	AA	GA	AA	GA	GA	AA	GA	AA	GA	GA	GG	GG
16	54071256	A	AC	AA	AC	CC	CC	AC	AC	AC	AC	CC	AC	CC	AC	CC	AA	AA	CC	AC	AA	CC	CC	AC	CC	--	AA	CC	AC	AA	AC	AA	AC	CC	AC	AA	AC	CC	AC	CC	AA	AC	CC	AC	CC	AA	AC	AA	AA
16	54071258	A	AT	AA	AT	TT	TT	AT	AT	AT	AT	TT	AT	TT	AT	TT	AA	AA	TT	AT	AA	TT	TT	AT	TT	--	AA	TT	AT	AA	AT	AA	AT	TT	AT	AT	AT	TT	AT	TT	AA	AT	TT	AA	TT	AA	AT	AA	AA
16	54071297	A	AC	AA	AC	CC	CC	AC	AC	AC	AC	CC	AC	CC	AC	CC	AA	AA	CC	AC	AA	CC	CC	AC	CC	--	AA	CC	AC	AA	AC	AA	AC	CC	AC	AA	AA	CC	AC	CC	AC	AC	CC	AC	AC	AC	AC	AA	AA
16	54071694	G	GT	TT	GT	TT	TT	TT	GT	GT	GT	TT	GT	TT	GT	TT	GG	GG	TT	GT	GG	GG	TT	GT	TT	TT	GG	TT	GT	GG	--	GT	GT	TT	GT	GT	GT	TT	GT	TT	GT	GT	TT	GT	TT	GT	GT	GG	GG
16	54072118	T	TC	TC	TC	CC	CC	TC	TC	TT	TC	CC	TC	CC	TC	CC	TT	TT	CC	TC	TT	TC	CC	TC	CC	CC	TT	TC	TC	TT	TC	CC	TC	CC	TC	TC	TC	CC	TC	CC	TC	TC	CC	TC	--	TC	CC	TT	TT
16	54072390	T	TC	TC	TC	CC	TC	TT	--	TC	TC	CC	TC	CC	TC	CC	TT	TT	CC	TC	TT	TC	CC	TC	CC	CC	TT	CC	TC	TT	TC	TC	TC	CC	TT	TC	TC	TC	TC	CC	TT	TC	CC	TC	--	TC	TC	TT	TT
16	54073174	T	AA	TA	TT	TT	TT	TA	TA	TA	TA	TT	TA	TT	TA	AA	--	AA	TT	TA	AA	AA	TT	TA	TT	TA	--	TT	TA	AA	TT	--	AA	TA	TT	AA	TA	TT	AA	TT	TA	TT	TA	AA	TA	--	AA	--	AA
16	54095016	G	GG	GG	GA	AA	AA	AA	GA	GA	AA	AA	GA	AA	GA	GA	GG	GA	AA	GA	GG	GA	GA	GA	AA	GA	GG	AA	AA	GA	AA	GG	GG	AA	GG	GG	AA	AA	GA	AA	GA	AA	GA	GA	GA	GA	GA	GA	GG
16	54918782	G	GA	AA	GG	GG	GA	GA	GA	GA	GG	GG	GA	GA	GA	GA	AA	AA	AA	GA	AA	GG	AA	AA	GG	GG	AA	AA	GG	GA	AA	AA	AA	AA	GG	AA	GG	GG	AA	GA	GG	GG	GA	AA	GA	GA	GG	AA	AA
16	55327140	G	GA	GG	AA	GA	GG	GA	GA	GA	AA	AA	GA	GA	AA	GA	GG	GG	AA	GA	GG	GA	GG	GG	AA	AA	GG	GG	GA	GA	AA	GG	AA	GA	GG	GG	AA	GA	GG	GA	GG	AA	GG	AA	GG	GA	GG	GA	GG
16	55327498	T	TT	TT	GG	TG	--	TG	TG	TG	TG	GG	TG	TG	GG	TG	TT	TG	GG	TG	TG	TT	TT	--	GG	GG	TT	TG	TG	TG	GG	TT	GG	TG	TG	TT	TG	TT	TG	TG	TT	--	TG	--	TT	TG	TT	TT	TG
16	55327536	T	TT	TT	CC	TT	--	TT	TC	TC	TC	CC	TC	TC	CC	TC	TT	TC	CC	TC	CC	TC	TT	TT	CC	CC	TT	CC	TT	TC	TC	TT	CC	TT	TC	TT	--	TT	TC	TC	TT	TC	TC	TC	TT	TC	TT	TT	TC
16	55328923	G	GA	GG	AA	AA	GG	GA	GA	GG	GA	AA	GA	GA	AA	GA	GG	GA	GG	GA	GG	GA	GG	GG	AA	AA	GG	GG	GA	GG	AA	GG	AA	GG	GA	GG	AA	GA	GA	GA	GG	AA	GG	AA	GG	GA	GG	AA	GG
16	55329018	C	CA	CC	AA	AA	CC	AA	CA	CA	CA	AA	CA	CA	AA	CA	CC	CA	CC	CA	CC	CA	CC	CC	AA	AA	CC	CC	CA	CA	AA	CC	AA	CA	CA	CC	AA	CA	CA	CA	CC	AA	CC	AA	CC	CA	CC	AA	CC
16	55329053	C	CT	CC	TT	CT	CC	TT	CT	TT	CT	TT	CT	CT	TT	CT	CC	CT	CC	CT	CC	CT	CC	CC	TT	TT	CC	CC	CT	CT	TT	CC	TT	CT	CT	CC	TT	CT	CT	CT	CC	TT	CC	CT	CC	CT	CC	CT	CC
16	55329589	G	TT	GG	TT	GT	GG	GT	GT	GT	GT	TT	GT	GT	TT	GT	GG	GT	TT	GT	GG	GT	GG	GG	TT	TT	--	GG	GT	GT	TT	GG	TT	GT	GT	GG	TT	GT	GG	GT	GG	TT	GT	TT	GG	GT	GG	GT	GG
16	55330001	G	GT	GG	TT	GG	GG	GT	GT	GT	GT	TT	GT	GT	TT	GT	GG	GT	GT	GT	GG	GT	GG	GG	TT	TT	GG	GG	GT	GT	TT	GG	TT	GG	GT	GG	TT	GG	GT	GT	GG	TT	GT	TT	GG	GT	GG	GT	GG
16	55330427	G	GA	GG	AA	GA	GG	GA	GA	GA	GA	AA	GA	GA	AA	GG	--	GA	GA	GA	GG	GG	GG	GG	AA	AA	GG	GG	GA	--	AA	GG	AA	GA	GA	GG	AA	GA	GA	GA	GG	AA	GA	AA	GG	--	GG	GA	GG
16	55330459	A	AG	AA	GG	AG	AA	AG	AG	AG	AG	GG	AG	GG	GG	AG	--	AG	--	AG	AA	AA	AA	AA	GG	GG	AA	AA	AG	--	GG	AA	GG	AG	AG	AA	GG	AG	AG	AG	AA	GG	AA	GG	AA	AG	AA	AG	AA
16	55331566	T	TA	AA	--	TA	AA	TT	TA	TT	TA	TT	TA	TT	TT	TT	AA	TA	TT	TA	TA	TA	AA	AA	TT	TT	AA	AA	--	TT	TT	TA	TT	TA	TA	AA	TT	TA	TT	TA	AA	TT	TT	TT	AA	--	AA	AA	AA
16	55332458	A	AG	AA	GG	AG	AA	AG	AA	AG	AG	GG	AG	AG	GG	AG	AA	AG	AA	AG	AA	AG	AA	AA	GG	GG	--	AA	AG	AG	GG	AA	GG	AG	AG	--	GG	AG	AG	AG	AA	GG	AG	GG	AA	AG	AA	AG	AA
16	55332612	G	GC	GG	GC	CC	GG	GC	GC	GC	GC	CC	GC	GC	CC	GC	GG	GC	GC	GC	GG	GG	GG	GG	CC	CC	GG	GG	GC	GC	CC	GG	CC	GC	GC	GG	CC	GC	GG	GC	GG	CC	GC	CC	GG	CC	GG	GC	GG
16	55332644	A	AG	AA	AG	GG	AA	AG	AA	AG	AG	GG	AG	AG	GG	AG	AA	AG	AG	AG	AA	AA	AA	AA	GG	GG	AA	AA	AG	AG	GG	AA	GG	AG	AG	AA	GG	AG	AG	AG	AA	GG	AG	GG	AA	GG	AA	AG	AA
16	55333545	A	AA	AA	GG	AG	AA	AG	AA	AG	AG	GG	AG	AG	GG	GG	AA	AG	--	AG	AA	AG	AA	AA	GG	GG	AA	AA	AG	AG	GG	AA	GG	AG	AG	AA	GG	AG	AG	AG	AA	GG	AG	GG	AA	AG	AA	AG	AA
16	55333561	T	TG	TT	GG	TG	TT	TG	TT	TG	TG	GG	TG	TG	GG	GG	TT	TG	--	TG	TT	TG	TT	TT	GG	GG	TT	TT	TG	TG	GG	TT	GG	TG	TG	TT	GG	TG	TG	TG	TT	GG	TG	GG	TT	TG	TT	TG	TT
16	55357129	C	CT	CC	TT	CT	CC	CC	CC	CT	CT	TT	CT	TT	TT	CT	CC	CT	CT	CT	CT	CT	CC	CC	TT	TT	CC	CT	CT	CT	TT	CC	TT	CT	CT	CT	TT	CT	TT	TT	CC	TT	CT	TT	CC	CT	CC	CC	CT
16	55357245	T	TC	TT	CC	TC	TT	TT	TC	TC	TC	CC	TC	CC	CC	TC	TT	TC	TC	TC	TC	--	TC	TT	CC	CC	TT	TC	TC	TC	CC	TT	CC	CC	TC	TC	CC	TT	CC	--	TT	CC	TT	CC	TT	TC	TT	TT	TC
16	55357522	A	AG	AA	GG	AG	AA	AA	GG	AG	AG	GG	AG	AG	GG	AG	AA	GG	AG	AG	AG	GG	AA	AA	GG	GG	AA	GG	AG	AG	GG	AA	GG	AG	AG	AG	GG	AG	GG	AA	AA	GG	AG	GG	AA	AG	AA	AA	GG
16	55361229	A	AT	AA	TT	TT	AA	AA	AT	AA	TT	TT	AT	TT	TT	AA	AA	AT	AT	AT	AT	AT	AA	AA	AT	AT	AA	TT	AT	AT	TT	AA	TT	AT	TT	AA	TT	AT	TT	AT	AA	--	AT	TT	AA	AT	AA	AA	AT
16	55361962	T	TC	TT	CC	TC	TC	TT	CC	TC	TC	CC	TC	TC	CC	TC	TT	TC	TC	TC	TC	TC	TT	TT	CC	CC	TT	TT	TC	CC	CC	TT	CC	TC	TC	TT	CC	CC	CC	TT	TT	CC	TC	CC	TT	TC	TT	TT	TC
17	19878193	G	AA	AA	GG	GA	GG	GA	AA	GG	AA	GA	GA	GG	GA	AA	GA	GA	GG	GA	GA	AA	GA	GG	AA	GG	GA	GG	AA	GG	AA	GA	AA	GA	GA	GA	AA	AA	GG	GA	GG	AA	GA	GG	AA	GA	AA	AA	GA
17	19878212	G	AA	AA	GG	GA	GG	GA	AA	GG	AA	GG	GA	GG	GA	AA	GA	GA	GG	GA	GA	AA	GA	GG	AA	GA	GG	GG	AA	GG	AA	GA	AA	GA	GA	GA	AA	AA	GG	GA	GA	AA	GA	GG	AA	GA	AA	AA	GA
17	19881497	A	AA	AA	GG	AG	GG	--	AA	GG	AA	AG	AG	GG	AG	AA	AA	AG	AG	AG	AG	AA	AG	GG	AA	--	AG	GG	AA	GG	AA	AG	AA	AG	AG	AG	AA	AA	GG	AG	GG	AA	--	GG	AA	AG	AA	AA	AG
17	19881642	T	TT	TT	TC	TC	CC	TC	TT	CC	TT	TC	TC	CC	TC	--	TC	TT	CC	TC	TC	TT	TC	CC	TT	TC	TC	CC	TT	CC	TT	TC	TT	TC	TC	TC	TT	TT	TC	TC	TC	TT	TT	CC	TT	TC	TT	TT	TC
17	19882077	C	TT	TT	CC	CT	CC	CT	TT	CC	TT	CT	CT	CC	CC	CT	CT	CT	CC	CT	CT	TT	CT	CC	TT	CC	CC	CC	TT	CC	TT	CT	TT	CT	CT	CT	TT	TT	CT	CT	CT	TT	CT	CC	TT	CT	TT	TT	CT
17	19882123	A	AA	AA	GG	AG	GG	--	AA	GG	AA	AG	AG	AG	GG	AG	AG	AG	GG	AG	AG	AA	AG	GG	AA	GG	AG	GG	AA	GG	AA	AG	AA	AG	AG	AG	AA	AA	AG	AG	AG	AA	AG	GG	AA	AG	AA	AA	AG
17	19882235	A	AA	AA	GG	AG	GG	AG	AA	GG	AA	AG	AG	GG	GG	AG	AG	AG	GG	AG	AG	AA	AG	GG	AA	GG	AG	GG	AA	GG	AA	AG	AA	AG	AG	AG	AA	AA	GG	AG	AG	AA	GG	GG	AA	AG	AA	AA	AG
17	19882255	C	CC	CC	TT	CT	TT	CT	CC	TT	CC	CT	CT	TT	CT	CT	CT	CT	TT	CT	CT	CC	CT	TT	CC	TT	CT	TT	CC	TT	CC	CT	CC	CT	CT	CT	CC	CC	TT	CT	CT	CC	CT	TT	CC	CT	CC	CC	CT
17	19882359	C	TT	TT	CC	CT	CC	CT	TT	CC	TT	TT	CT	CT	CT	CT	CT	CT	CC	CT	CT	TT	CT	CC	TT	CC	CT	CC	TT	CC	TT	CT	TT	CT	CT	CC	TT	TT	CC	CT	CT	TT	CT	CC	TT	CT	TT	TT	CT
17	22357284	T	TT	TC	CC	CC	TC	CC	TC	CC	TT	CC	TC	TC	TT	TT	TC	TC	CC	TC	CC	TC	TT	TC	TC	TC	TC	TC	TT	TC	TC	--	TC	CC	TC	CC	TT	TT	CC	CC	TC	TT	TC	TC	TT	TT	--	TC	TC
17	22360804	G	GG	GA	AA	AA	GA	GA	AA	AA	GG	AA	GA	GA	GA	GG	GA	GA	AA	GA	AA	GA	GG	GG	GA	GA	GA	AA	GG	GA	GA	GG	GA	AA	GA	AA	GA	GG	GA	GA	GA	GG	GA	AA	GG	GG	GG	GA	GG
17	22362810	T	TT	CC	CC	CC	TC	TC	CC	CC	TT	CC	TC	TC	TC	TT	TC	TT	CC	TC	TC	TC	TT	TC	TC	TC	TC	CC	TT	CC	TC	TT	TC	CC	TC	CC	TC	TT	TC	CC	TC	TT	TC	TC	TT	TT	TT	TC	TT
17	22373892	A	AA	AG	GG	GG	AG	AG	GG	GG	AA	GG	AG	AG	AG	AA	AG	AG	GG	AG	AG	AG	AA	AG	AG	AG	AG	GG	AA	GG	AG	AA	AG	GG	AG	GG	AA	AA	AG	GG	AG	AA	AG	AG	AA	AA	AA	AG	AA
17	22374377	G	GG	GT	TT	TT	TT	GT	TT	TT	GG	TT	GT	GG	GG	GG	GT	GT	TT	GT	GT	GT	GG	GT	GT	TT	GT	TT	GG	TT	GT	GG	TT	TT	GT	TT	GT	GT	GT	--	--	GG	GT	GT	GG	GG	GG	GT	GG
17	22374569	A	AA	AG	GG	GG	AG	AG	GG	GG	AA	GG	AG	AG	AA	AA	AG	AG	GG	AG	AG	AG	AA	AG	AG	GG	AG	GG	AA	GG	AG	AA	GG	GG	AG	GG	AG	AA	--	GG	GG	AA	AG	AG	AA	AA	AA	AG	AA
17	22374574	C	CC	CT	TT	TT	CT	CT	TT	TT	CC	TT	CT	CT	CC	CC	CT	CT	TT	CT	CT	CT	CC	CT	CT	TT	CT	TT	CC	TT	CT	CC	TT	TT	CT	TT	CT	CC	--	TT	TT	CC	CT	CT	CC	CC	CC	CT	CC
17	22374998	A	AA	AC	CC	CC	AC	AC	CC	CC	AA	CC	AC	CC	AC	AA	AC	AC	CC	AC	AC	AC	AA	AC	AC	AC	AC	CC	AA	CC	AC	--	AC	CC	AC	CC	AC	AA	AC	CC	AC	AA	AC	AC	AA	AA	AA	AC	AA
17	22375292	A	AA	AC	CC	CC	AC	AC	CC	CC	AA	CC	AC	CC	AC	AA	AC	AC	CC	AC	AC	AC	AA	AC	AC	AC	AA	CC	AC	CC	AC	AA	CC	AC	AC	CC	CC	AA	AC	AC	AC	AA	AC	AC	AA	AC	AA	AC	AA
17	22375827	T	TT	TC	CC	--	CC	TC	CC	CC	TT	CC	TC	TC	TT	TT	TC	TC	TC	TC	TC	TT	TT	TC	TC	TC	TC	TC	TT	TC	TC	--	CC	CC	TC	CC	TC	TT	TC	CC	TC	TT	TC	CC	TT	TT	TT	TC	TT
17	22375929	T	TT	TC	CC	TC	TC	TC	CC	TC	TT	CC	TC	TC	TC	TT	TC	TC	TC	TC	TC	TT	TT	TT	TC	TC	TC	CC	TT	CC	TT	TT	CC	CC	TT	CC	TC	TT	TC	CC	TC	TT	TC	TC	TT	TT	TT	TT	TT
17	22375933	A	AA	AG	GG	AG	AG	AG	GG	AG	AA	GG	AG	AG	AG	AA	AG	AG	AG	AG	AG	AA	AA	AG	AG	AG	AG	GG	AA	GG	AA	AA	AG	GG	AA	GG	AG	AA	AG	GG	AG	AA	AG	AG	AA	AA	AA	AA	AA
17	22375941	T	TT	TA	AA	TA	TA	TA	AA	TA	TT	AA	TA	TA	TA	TT	TA	TA	TA	TA	TA	TT	TT	TT	TA	TA	TA	AA	TT	AA	TT	TT	TA	AA	TA	AA	TA	TT	AA	AA	TA	TT	TA	TA	TT	TT	TT	TT	TT
17	22376733	A	AA	AT	TT	TT	AT	AA	TT	TT	AA	TT	AT	AT	AT	AA	AT	AT	TT	AT	AT	AT	AA	AT	AT	AT	AT	TT	AA	TT	AT	AA	AT	TT	AT	TT	--	AA	TT	--	AT	AA	AT	AT	AA	AA	AA	AT	AA
17	22377239	G	GG	GG	AA	AA	GA	GA	AA	AA	GG	AA	GA	GA	GA	GG	GG	GA	AA	GA	GA	GA	GG	GA	GA	GA	AA	AA	GG	AA	GA	GG	GA	AA	GA	AA	GA	GG	GA	AA	GA	GG	GA	GA	GG	GG	GG	GA	GG
17	22377387	G	GG	GA	AA	AA	GA	GA	AA	AA	GG	AA	GA	GA	GA	GG	GA	GA	AA	GA	GG	GA	GG	GA	GA	GA	GA	GA	GG	GA	GA	GG	GA	AA	GA	AA	GG	GG	GA	GA	GA	GG	AA	GA	GG	GG	GG	GA	GG
17	22377603	T	TT	TG	GG	GG	TT	TG	GG	GG	TT	GG	TG	TG	TG	TT	TG	TG	GG	TG	TG	TG	TT	TG	TG	TG	TG	GG	TT	TG	TG	TT	TG	TG	TG	GG	--	TT	GG	GG	TG	TT	GG	TG	TT	TT	TT	TG	TT
17	22377637	T	TT	TA	TA	AA	TT	TA	AA	AA	TT	TA	TA	TA	TA	TT	TA	TA	AA	TA	TA	TA	TT	TA	TA	TA	TA	AA	TT	TA	TA	TT	TT	AA	TA	AA	TA	TT	AA	AA	TA	TT	TA	TA	TT	TT	TT	TA	TT
17	22378044	A	AA	AC	CC	CC	AC	AA	CC	CC	AA	CC	AC	AC	AC	AA	AC	AA	AC	AC	AC	AA	AA	AC	AC	AA	AC	CC	AA	CC	AC	AA	AC	CC	AC	CC	AC	AA	AC	CC	AC	AA	AA	AC	AA	AA	AA	AA	AA
17	22378067	G	GG	GA	GA	AA	GA	GG	AA	AA	GG	AA	GA	GA	GA	GG	GA	GG	--	GA	GA	GG	GG	GA	GA	GG	GA	AA	GG	AA	GA	GG	GA	GA	GA	AA	GA	GG	GA	AA	GA	GG	--	GA	GG	GG	GG	GA	GG
17	22378523	C	CC	CT	TT	TT	CT	CT	TT	TT	CC	TT	CT	CT	CT	CC	CT	CT	TT	CT	CT	CT	CC	CT	CT	CT	CC	TT	CT	--	CT	CC	CC	TT	CT	CT	CC	CC	CT	TT	CT	CC	--	CT	CC	CC	CC	CT	CC
17	22378753	A	AA	AC	CC	CC	AC	CC	CC	CC	AA	CC	AC	AC	AC	AA	AC	AC	CC	AC	AC	AC	AA	AC	--	AC	AC	CC	AA	CC	AC	AA	AC	CC	AC	CC	AA	AC	AA	CC	AC	AA	AC	AC	AA	AA	AA	CC	AA
17	22378951	T	TT	TC	CC	CC	TC	CC	CC	CC	TT	CC	TC	CC	TC	TT	TC	TC	CC	TC	TC	TT	TT	TC	TC	TT	TC	CC	TT	CC	TC	TT	TC	CC	TC	TC	TC	TC	TC	CC	TC	TT	TC	TC	TT	TT	TT	TC	TT
17	22379348	A	AA	AG	GG	GG	AG	AG	GG	GG	AA	GG	AG	AA	AG	AA	AG	AG	GG	AG	AG	AG	AA	AG	AG	AG	AG	GG	AA	GG	AA	AA	AG	GG	GG	GG	AG	AA	AG	GG	AG	AA	AG	AG	AA	AA	AA	AA	AA
17	22379474	C	CC	GG	GG	GG	CG	CC	GG	GG	CC	GG	CG	CG	CG	CC	CG	CG	GG	CG	CG	CG	CC	CG	CG	CG	CG	GG	CC	GG	CG	CC	CG	GG	CG	GG	CG	CC	CG	GG	CG	CC	CG	CG	CC	CC	CC	CG	CC
17	22379676	A	AA	GG	GG	GG	AG	AG	GG	GG	AA	GG	AG	AG	AG	AA	AG	AG	GG	AG	AG	AG	AA	AG	AG	GG	AG	GG	AA	GG	AG	AA	AG	GG	AA	GG	AG	AA	AG	GG	AG	AA	AG	AG	AA	AA	AA	AG	AA
17	22383447	T	TT	TC	CC	CC	TC	CC	TC	CC	TT	TC	TC	TC	TC	TT	TC	TC	CC	TC	TC	TC	TT	TC	TT	TC	TC	CC	TT	CC	TT	TT	TT	CC	TC	CC	TT	--	TC	TT	TC	TT	TC	TT	TT	TT	TT	TC	TT
17	22389462	C	CC	CT	TT	TT	CT	CT	CT	TT	CC	CT	CT	CT	CT	CC	CC	CT	TT	CT	CT	CT	CC	CT	CC	CT	CT	CC	CC	TT	CC	CC	CT	TT	CT	TT	CC	CC	CT	TT	CT	CC	CT	CT	CC	CC	CC	CT	CC
17	22403497	G	GG	GC	CC	CC	GC	GC	GC	CC	GG	GC	GC	GC	GG	GG	GC	GC	CC	GC	GC	GC	GG	GC	GG	GC	GC	GC	--	GC	GG	GG	GC	CC	GC	CC	GG	GG	GC	GG	GC	GG	GC	GC	GG	GG	GG	GC	GG
17	22413656	G	GG	GC	CC	CC	GC	GC	GC	CC	GG	GC	GC	GC	GC	GG	GC	GC	CC	GC	GC	GG	GG	GC	GG	GC	GC	GC	GG	GC	GG	GG	GC	CC	GC	CC	GG	--	GC	GG	GG	GG	GC	GC	GG	GG	GG	GC	GG
17	23885939	C	GG	CG	CG	CG	CC	CG	CG	GG	GG	GG	CG	CG	CG	CC	CC	CC	GG	CG	GG	GG	CG	CC	CC	CC	CC	CG	CG	GG	CC	CC	CC	GG	CG	CG	CG	CG	CC	CG	CG	CG	CG	GG	CG	CC	CC	CC	GG
17	23885962	A	GG	AA	AG	AG	AA	AG	AG	GG	GG	GG	AG	AG	AG	AA	AA	AA	GG	AG	GG	GG	GG	AA	AA	AA	AA	AG	AG	GG	AA	AA	AA	GG	AG	AG	AG	AG	AA	AG	AG	AG	AG	GG	AG	AA	AA	AA	GG
17	23886539	T	TC	TC	TC	TC	CC	TC	TC	TT	TC	TT	TC	TC	CC	TT	CC	CC	TT	TC	TT	TT	TC	CC	--	CC	CC	TC	TC	TT	CC	TC	CC	TT	TC	TC	TT	TC	CC	TC	TC	TC	TT	TT	TC	TT	CC	TC	TT
17	23886701	C	CA	CA	CA	CA	CC	CA	CA	AA	CA	AA	CA	CA	CA	AA	CC	CC	AA	CA	AA	AA	CA	CC	CC	CC	CC	CC	CA	AA	CC	CC	CC	AA	CA	CA	CA	CA	CC	CA	CA	CC	CC	AA	--	CA	CC	CC	--
17	23887198	C	CT	CT	CT	--	TT	CT	CT	CC	CT	CT	CT	TT	CT	CT	TT	TT	CC	CT	CC	CC	TT	TT	TT	TT	TT	CT	CT	CT	TT	TT	TT	CC	CT	CT	CT	TT	TT	CT	CT	CT	CT	CC	CT	CT	TT	TT	CC
17	23887587	T	TC	TC	TC	--	TT	TC	TC	CC	TC	CC	TC	TC	TT	TC	TT	TT	CC	TC	CC	TC	TC	TT	TT	TT	TT	TC	TC	CC	TT	TT	TT	CC	--	TC	CC	TC	TT	TC	TC	TC	TC	TC	TC	TC	TT	TT	CC
17	23887711	T	TC	TT	TT	TC	CC	TC	TC	TT	TC	TT	TC	TC	TC	TC	CC	CC	TT	TC	TT	TT	TC	CC	CC	CC	CC	TC	TC	TT	CC	CC	CC	TT	TC	CC	TC	TC	CC	TC	TC	TC	TC	TT	TC	TC	CC	CC	TT
17	23888168	C	CG	CG	GG	CG	CC	CG	CG	GG	CG	GG	CG	CG	GG	CG	CC	CC	CG	CG	GG	GG	CG	CC	CC	CC	CC	CG	CG	GG	CC	CC	CC	GG	CG	GG	CG	CC	CC	--	CG	GG	CG	GG	CG	CG	CC	CC	GG
17	23888234	T	TC	TC	TC	TT	TT	TT	TC	CC	TC	CC	TC	TC	CC	TC	TT	TT	CC	TC	CC	CC	TC	TT	TT	TT	TT	TC	TC	CC	TT	TT	TT	CC	TC	CC	TC	--	TT	TC	TC	TC	TC	CC	TC	TC	TT	TT	CC
17	23888245	G	GA	GA	GA	GG	GG	GG	GA	GA	GA	AA	GA	GA	AA	GA	GG	GG	AA	GA	AA	AA	GA	GG	GG	GG	GG	GA	GA	AA	GG	GG	GG	AA	GA	AA	GA	GG	GG	GA	GG	GA	GA	AA	GA	GA	GG	GG	AA
17	23888250	C	CT	CT	CT	CC	CC	CC	CT	CT	CT	TT	CT	CT	TT	CT	CC	CC	CT	CT	TT	TT	CT	CC	CC	CC	CC	CT	CT	TT	CC	CC	CC	TT	CT	TT	CT	CC	CC	CT	CC	CT	CT	TT	CT	CT	CC	CC	TT
17	23888454	G	GA	GA	GA	GA	GG	GA	AA	AA	GA	AA	GA	GA	GA	GA	GG	GG	AA	GA	AA	AA	GG	GG	GA	GG	GG	GA	GA	AA	GG	GG	GG	AA	GA	GA	GA	AA	GG	GA	GA	GA	GA	AA	GA	GA	GG	GG	AA
17	23888586	T	TC	TC	TC	TC	TT	TC	TC	CC	TC	CC	TC	TC	TC	TC	TT	TT	CC	TC	CC	CC	TT	TT	TT	TT	TT	TC	TC	CC	TT	TT	TT	CC	TC	TC	TC	TC	TT	TC	TC	TC	TC	CC	TC	TC	TT	TT	CC
17	23888647	T	TC	TC	TC	TC	TT	TC	TC	CC	TC	CC	TC	TC	TC	TC	TT	TT	CC	TC	CC	CC	TT	TT	TT	TT	TT	TT	TC	CC	TT	TT	TT	CC	TC	TC	TC	TC	TT	TC	TC	TC	CC	CC	TC	TC	TT	TT	CC
17	23888882	G	GA	GA	GA	GA	GG	GA	GA	AA	AA	AA	GA	GA	GA	GG	GG	GG	AA	GA	AA	GA	GA	GG	GG	GG	GG	GA	GA	AA	GG	GG	GG	AA	GA	GA	GA	GA	GG	GA	GA	GA	GA	AA	GG	GA	GG	GG	AA
17	23890314	G	GA	AA	GA	GA	GG	GA	GA	AA	GG	AA	GA	GA	GA	GA	GG	GG	AA	GA	AA	GA	GA	GG	GG	GG	GG	GG	GA	AA	GG	GG	GG	AA	GA	GA	GA	GA	GG	GA	GA	GA	AA	AA	GA	GA	GG	GG	AA
17	23996376	C	CT	CC	CT	CT	CC	CT	CT	CT	CT	CT	CT	CT	CT	CC	CT	CC	CC	CT	--	TT	CC	CT	CC	CC	TT	CC	TT	TT	CC	CC	CT	TT	CT	CT	CT	CC	CC	CC	CT	CT	CC	TT	CT	TT	CC	CC	TT
17	24383741	C	CA	CC	CA	AA	AA	CA	CA	AA	CA	CC	CA	CA	CA	AA	CA	AA	AA	CA	AA	CA	CC	CA	AA	AA	CA	CA	CA	CC	AA	AA	CA	CA	CA	CC	CA	AA	CA	AA	CA	CA	CA	CA	AA	CA	AA	CA	CC
17	25227523	A	AG	AG	AA	AA	AG	AG	AA	AG	AG	AA	AG	AA	AG	GG	GG	AG	AA	AG	GG	AA	AG	GG	AG	AA	AG	AG	AG	AA	AG	GG	GG	AG	AG	AA	GG	AG	AG	AA	AG	AG	AG	AG	AG	AG	--	AG	AA
17	25227853	A	AG	AG	AA	AA	AG	AG	AA	AG	AG	AA	AG	AG	AG	GG	AG	AA	AA	AG	GG	AA	--	GG	AG	AG	AG	AG	AA	AA	AG	AG	GG	AG	AA	AA	GG	GG	AG	AA	AG	AG	AG	AG	AG	AG	GG	AA	AA
17	26121862	G	AA	GA	GG	GG	GG	GA	GA	GG	--	GG	GA	GG	GA	GG	GA	AA	GG	GA	GA	GG	AA	AA	AA	GG	GA	GA	GA	GG	AA	GA	AA	GA	GG	GG	GA	GA	GG	GA	GG	GA	GA	GA	GA	GG	AA	GA	GG
17	26122153	T	TC	TT	TT	TT	TT	TC	CC	TT	CC	TC	TC	TC	TC	TC	TC	TC	TT	TC	CC	TT	CC	CC	CC	TC	TC	TC	TC	TT	CC	TC	CC	TC	TT	TT	CC	TC	TT	TC	TC	TC	TC	--	TC	TT	CC	TC	TT
17	26178737	C	CA	CA	CA	CC	CC	CA	CA	CC	AA	CA	CA	CA	CA	CA	--	AA	CC	CA	CC	CC	CC	CA	AA	AA	AA	CC	AA	CC	AA	CA	CA	CA	CC	CA	AA	CA	CC	CA	AA	AA	CA	CA	CA	CC	AA	CA	CC
17	26179476	A	AA	AC	AC	AA	AA	AC	AC	AA	CC	AC	AC	AC	AC	AA	CC	CC	AA	AC	AC	AA	AC	AC	CC	CC	CC	AC	--	AA	CC	AC	AC	AC	AA	AA	CC	AC	AA	CC	CC	CC	CC	AC	AC	AA	CC	CC	AA
17	26179483	G	GG	GA	GA	GG	GG	GA	GA	GG	AA	GA	GA	GA	GA	GG	AA	AA	GG	GA	GA	GG	GA	GA	AA	AA	AA	GA	--	GG	AA	GA	GA	GA	GG	GG	AA	GA	GG	AA	AA	AA	AA	GA	GA	GG	AA	AA	GG
17	26187167	A	GG	AG	AA	AA	AG	AG	GG	AA	GG	GG	AG	AG	AG	AG	GG	GG	AA	AG	AG	AA	GG	GG	GG	GG	GG	AG	GG	AA	GG	AG	AG	AG	AA	AG	GG	AG	AA	AG	GG	GG	AG	AG	GG	AA	GG	AG	AG
17	26187794	C	TT	CT	CC	CC	CC	CT	TT	CC	TT	CT	CT	CT	CT	TT	TT	TT	CC	CT	CT	CC	TT	CT	TT	CT	TT	CT	TT	CC	TT	CC	CC	CT	CC	CT	TT	CT	CC	CT	TT	TT	CT	CT	TT	CC	TT	CC	CT
17	26188111	A	GG	GG	AG	AA	AA	AG	GG	AA	GG	AG	AG	AA	AG	AG	GG	GG	AA	AG	AG	AA	GG	AG	GG	GG	GG	AG	--	AA	GG	AA	AG	AG	AA	AG	GG	AG	AA	AG	GG	GG	AG	AG	GG	AA	GG	AG	AG
17	26188112	C	TT	TT	CT	CC	CC	CT	TT	CC	TT	CT	CT	CC	CT	CT	TT	TT	CC	CT	CT	CC	TT	CT	TT	TT	TT	CT	--	CC	TT	CC	CT	CT	CC	CT	TT	CT	CC	CT	TT	TT	CT	CT	TT	CC	TT	CT	CT
17	26188165	A	GG	AG	AG	AA	AA	AA	GG	AA	AG	AG	AG	AA	AG	AG	GG	GG	AA	AG	AG	AA	GG	AG	GG	AG	GG	AG	GG	AA	GG	AA	AG	AA	AA	AG	GG	AG	AA	AG	GG	GG	AG	AG	GG	AA	GG	GG	AG
17	26198696	T	AA	TA	TA	TT	TT	TA	AA	TT	AA	TA	TA	TA	TA	TA	AA	AA	TT	TA	TA	TT	AA	TA	AA	AA	AA	TT	AA	TT	AA	TA	TA	TA	TT	TA	TA	AA	TT	AA	AA	AA	TT	TA	AA	TT	AA	TA	TA
17	26201922	A	GG	AG	AG	AA	AA	AG	GG	AA	GG	AG	AG	AA	AG	AG	AG	GG	AA	AG	--	AA	GG	AG	--	GG	GG	AA	GG	AA	GG	AG	AG	AG	AA	AG	AG	AG	AA	AG	GG	GG	AG	AG	GG	AA	GG	GG	AG
17	26233095	C	TT	CT	CT	CC	CC	CT	TT	CC	TT	CT	CT	CT	CT	TT	CT	TT	CC	CT	CT	CC	TT	CT	TT	TT	CT	CT	TT	CC	TT	CT	CT	CT	CC	CT	TT	CT	--	CT	TT	TT	CT	CT	TT	CC	TT	CC	CT
17	26235214	C	TT	CT	CT	CC	CC	TT	TT	CC	TT	CT	CT	CT	CT	CC	CT	TT	CC	CT	CT	CC	TT	CT	TT	TT	CT	CT	TT	CC	TT	CC	CT	CT	CC	CT	TT	TT	CC	CT	TT	TT	CT	CT	TT	CC	TT	CC	CT
17	26235265	T	GG	TT	TT	TT	TT	TG	TG	TT	GG	TG	TG	TG	TG	TT	TG	TG	TT	TG	GG	TT	GG	TG	TG	TG	TG	TG	GG	TT	TG	TG	TG	TG	TT	TT	GG	TG	TT	TT	TG	GG	TG	TG	GG	TT	GG	TT	TG
17	26235713	C	AA	CA	CA	CC	CC	CC	AA	CC	AA	CA	CA	CA	CA	CA	CA	AA	CC	CA	CA	CC	AA	CA	AA	AA	AA	CA	AA	CC	AA	CA	CC	CA	CC	CA	AA	CA	CC	CC	AA	AA	CA	CA	AA	CC	AA	CC	CA
17	26236035	G	GA	GA	GA	GG	GG	GA	AA	GG	AA	GA	GA	GA	GA	GG	GA	AA	GG	GA	GA	GG	AA	GA	AA	--	AA	AA	AA	GG	AA	GG	GA	GG	GG	GA	AA	GA	GG	GA	AA	AA	GA	GA	AA	GG	AA	GG	AA
17	26236183	C	AA	CC	CA	CC	CC	CC	AA	CC	AA	CA	CA	CA	CA	AA	CA	AA	CC	CA	CA	CC	AA	CA	AA	AA	CA	--	AA	CC	AA	CA	CA	CC	CC	CA	AA	CA	CC	CA	AA	AA	CA	CA	AA	CC	AA	CC	CA
17	26237607	G	TT	GT	GT	GG	GT	GT	TT	GG	TT	GT	GT	TT	GT	GG	--	TT	GG	GT	GT	GG	TT	GT	TT	TT	GT	GT	TT	GG	TT	GT	GT	GT	GG	GT	TT	TT	GT	GG	TT	TT	GT	GT	TT	GG	TT	GG	GT
17	26237812	T	CC	TC	TC	TT	TT	TT	CC	TT	CC	TC	TC	TC	TC	TC	TC	CC	TT	TC	TC	TT	CC	TC	CC	CC	TC	TT	CC	TT	CC	TC	TT	TC	TT	TC	CC	TC	TT	TC	CC	CC	TT	TC	CC	TT	CC	TT	TC
17	26239029	T	AA	TT	TT	TT	TT	TA	TA	TT	AA	TA	TA	TT	TA	TA	TA	TA	TT	TA	TA	TT	AA	TA	TT	TA	TA	TA	AA	TT	TA	TA	TA	TA	TT	TT	AA	TA	TT	TT	TA	TA	TT	TA	AA	TT	AA	TT	TA
17	26367368	C	CA	AA	AA	AA	CA	CA	CA	AA	CC	AA	CA	CA	CA	CA	CA	CA	AA	CA	AA	AA	CA	CC	CC	AA	CC	AA	CA	AA	CC	CC	CA	AA	AA	AA	CC	AA	CA	--	CA	CA	CA	AA	CA	CA	CC	CA	AA
17	26406340	T	TT	GG	GG	TT	TT	TG	TG	GG	TT	GG	TG	TG	TG	GG	TT	TG	GG	TG	GG	TG	TT	TG	TG	GG	TT	TT	TT	GG	TG	TG	TT	GG	GG	--	GG	TG	TG	TG	TG	TG	TG	GG	TT	TG	TT	TG	TG
17	26458505	T	TT	CC	CC	TC	TC	TC	CC	CC	TT	CC	TC	TC	TC	TC	TT	TC	CC	TC	CC	TC	CC	TC	TC	CC	TT	TC	TT	CC	TC	TC	TT	CC	CC	CC	CC	TC	TC	TC	TC	TC	TC	CC	TT	TC	TT	TC	TC
17	26471404	G	GG	AA	AA	GA	GA	GA	GA	AA	GG	AA	GA	GA	GA	AA	GG	--	AA	GA	AA	GA	GA	GG	GG	AA	GG	GA	GG	AA	GG	GG	GG	AA	GA	GA	AA	GA	GA	GG	GA	GA	GA	GA	GG	GA	GG	GA	GA
17	26475697	A	AA	GG	GG	AG	AG	AG	AG	GG	AA	GG	AG	AG	AG	AG	AA	AG	GG	AG	GG	AG	AG	AA	AA	GG	AA	AG	AA	--	AA	AA	AA	GG	AG	--	AG	AG	AG	AA	AG	AG	--	GG	AA	AG	AA	GG	GG
17	26490856	T	TT	CC	CC	TC	TC	--	TC	TC	TT	CC	TC	TC	TC	TC	TT	TC	CC	TC	CC	TC	TT	TT	TT	CC	TT	TC	TT	CC	TT	TT	TT	CC	CC	CC	TC	TC	TT	TT	TC	TC	TC	CC	TT	TC	TT	TC	TC
18	22453094	G	GC	GC	GG	GG	GG	GC	GG	GG	GC	GG	GC	GC	GC	GC	GC	GC	GC	GC	GC	GG	GC	GC	GG	GG	GC	GG	GC	GG	GC	GC	GG	GG	GC	GG	GG	GC	GG	GG	GC	GC	GC	GC	GC	GG	GC	GG	GC
18	22453195	G	GA	GA	GA	GG	GG	GA	GG	GG	GA	GG	GA	GG	GA	GA	GA	GA	GA	GA	GA	GG	GA	GA	GG	GG	GA	GG	GA	GG	GA	GA	GG	GG	GA	GG	GG	GA	GG	GG	GA	GG	GG	GA	GA	GG	GG	GG	GA
18	22453810	A	AG	AA	AG	AA	AA	AG	AA	AA	AG	AA	AG	AA	AA	AG	AG	AG	AG	AG	AA	AA	AG	AG	AA	AA	AG	AA	AG	AA	AG	AG	AA	AA	AA	AA	AA	AG	AA	AA	AA	AG	AA	AG	AG	AA	AG	AA	AG
18	22454463	T	TC	TC	TC	TT	TT	TC	TT	TT	TC	TT	TC	TC	TC	TT	TC	TT	TC	TC	TC	TT	TC	TC	TT	TT	TC	TT	TT	TT	TC	TC	TT	TT	TC	TT	TT	TT	TC	TT	TT	TC	TC	TC	TC	TT	TC	TT	TC
18	22454560	G	GA	GA	GA	GG	GG	GA	GG	GG	GA	GG	GA	GA	GA	GA	GG	GA	GG	GA	GG	GG	GA	GA	GG	GG	GA	GG	GA	GG	GA	GG	GG	GG	GA	GG	GG	GG	GA	GG	GA	GA	GA	GA	GA	GG	GA	GG	GG
18	22455388	C	CT	CT	CC	CC	CC	CT	CC	CC	CT	CC	CT	CT	CC	CT	CT	CT	CT	CT	CC	CC	CT	CT	CC	CC	CT	CC	CT	CC	CT	CC	CC	CC	CT	CC	CC	CC	CT	CC	CC	CT	CT	CT	CT	CC	CT	CC	CT
18	22455801	G	GA	GA	GA	GG	GG	GA	GG	GG	GA	GG	GA	GA	GA	GG	GA	GA	GA	GA	GG	GG	GA	GA	GG	GG	GA	GG	GA	GG	GG	GA	GG	GG	GA	GG	GG	GG	GA	GG	GA	GA	GA	GA	GA	GG	GA	GG	GA
18	22455974	C	CC	CT	CT	CC	CC	CT	CT	CC	CT	CT	CT	CT	CC	CC	CT	CC	CT	CT	CC	CT	CT	CT	CT	CC	CT	CC	CT	CC	CT	CC	CC	CC	CT	CC	CC	CT	CC	CC	CT	CT	CC	CT	CT	CC	CT	CC	CT
18	22456087	C	CA	CC	CC	CC	CC	CA	CC	CC	CA	CC	CA	CA	CC	CA	CA	CA	CA	CA	CC	CC	CA	CA	CC	CC	CA	CC	CA	CC	CA	CA	CC	CC	CA	CC	CC	CA	CA	CC	CA	CA	CA	CA	CA	CC	CC	CC	CA
18	22457483	A	AG	AG	AA	AA	AA	AG	AA	AA	AG	AA	AG	AG	AG	AG	AG	AA	AG	AG	AA	AA	AG	AG	AA	AA	AG	AA	AG	AA	AG	AG	AA	AA	AG	AA	AA	AG	AG	AA	AG	AG	AG	AG	AG	AA	AG	AA	AG
18	22458875	A	AC	AC	AC	AA	AA	AC	AA	AA	AC	AA	AC	AC	AC	AA	AC	AC	AC	AC	AA	AA	AC	AC	AA	AA	AC	AA	AC	AA	AC	AC	AA	AA	AC	AA	AA	AC	AA	AA	AA	AA	AA	AC	AA	AA	AA	AA	AA
18	22459420	A	AG	AG	AG	AA	AA	AG	AA	AA	AG	AA	AG	AG	AG	AG	AG	AG	AA	AG	AG	AA	AG	AG	AA	AA	AG	AA	AG	AA	AG	AA	AA	AA	AG	AA	AA	AG	AG	AA	AG	AG	AG	AG	AG	AA	AG	AA	AG
18	22459482	G	GA	GA	GG	GG	GG	GA	GG	GG	GA	GG	GA	GG	GG	GA	GA	GA	GA	GA	GG	GG	GA	GA	GG	GG	GA	GG	GA	GG	GA	GG	GG	GG	GA	GG	GG	GA	GA	GG	GG	GA	GA	GA	GA	GG	GA	GG	GA
18	22459846	C	CT	CT	CC	CC	CC	CT	CC	CC	CT	CC	CT	CT	CT	CT	CC	CT	CT	CT	CC	CC	CT	CT	CC	CC	CT	CC	CT	CC	CT	CT	CC	CC	CT	CC	CC	CT	CT	CC	CT	CT	CT	CT	CC	CC	CT	CC	CT
18	24088272	A	AG	AA	AG	AA	AA	AA	AA	AA	AA	AA	AG	AG	AG	AA	AA	AG	AA	AG	AA	AA	AG	AG	AA	AA	AG	AA	AG	AA	AA	AG	AA	AA	AG	AA	AG	AG	AG	AA	AG	AG	AA	AG	AA	AA	AG	AA	AG
18	24096846	G	GA	GG	GA	GG	GG	GA	GG	GG	GA	GG	GA	GA	GA	GG	GA	GA	GA	GA	GG	GG	GA	GA	GG	GG	GA	GG	GA	GG	GG	GG	GG	GG	GA	GG	GG	GA	GG	GG	GA	GA	GG	GA	GA	GG	GA	GG	GA
18	24097075	T	TC	CC	TT	TC	CC	TT	--	CC	CC	TC	TC	TC	TT	TC	CC	TC	TC	TC	TT	TC	TC	TC	CC	CC	TC	TC	TC	TC	CC	TC	CC	CC	TC	CC	TT	TT	CC	CC	TT	TT	TC	TC	TC	CC	TC	TC	TC
18	24106337	G	GA	GG	GA	GG	GG	GG	GG	GG	GA	GG	GA	GG	GG	GA	GA	GA	GA	GA	GG	GG	GA	GA	GG	GG	GA	GG	GA	GG	GG	GA	GG	GG	GA	GG	GG	GA	GG	GG	GA	GA	GG	GA	GA	GG	GA	GG	GA
18	24120924	C	CA	CC	CC	CC	CC	CA	CC	CC	CA	CC	CA	CA	CA	CA	CA	CC	CA	CA	CC	CC	CA	CA	CC	CC	CA	CC	CA	CC	CC	CA	CC	CC	CA	CC	CC	CA	CA	CC	CC	CC	CC	CA	CA	CC	CA	CC	CA
19	12744309	T	CC	CC	TC	TC	CC	CC	CC	TC	TT	TC	TC	TC	TT	TC	TC	--	CC	TC	CC	TT	CC	CC	TT	TC	TT	TT	TC	CC	TC	TT	CC	CC	CC	TC	--	CC	TT	CC	TT	CC	CC	TC	CC	CC	TT	TT	TC
19	18375423	G	TT	GT	GT	GT	GT	GG	GT	TT	GG	GT	GT	TT	GG	GG	TT	TT	TT	GT	TT	GG	GT	GT	GG	GG	GG	GG	GT	GT	GT	GT	GG	TT	TT	GG	TT	TT	TT	GT	GT	TT	TT	GG	GG	GG	GT	GT	GG
19	18375525	G	AA	GA	GA	GA	GA	GG	GA	AA	GG	GA	GA	AA	GG	GA	GA	AA	GA	GA	AA	GG	GA	GA	GA	GG	GA	GG	GA	AA	GA	GA	GA	AA	AA	GG	AA	AA	AA	GA	GA	AA	AA	GG	GG	GG	GA	GA	GG
19	18376366	A	GG	AG	GG	AG	AG	AA	AG	GG	AA	AG	AG	AG	AA	AA	AG	GG	AG	AG	GG	AA	AG	AG	AG	AA	AG	AA	AG	AG	AG	AG	AG	GG	GG	AA	AG	GG	GG	AG	AG	GG	GG	AA	AA	AA	AG	AA	AA
19	19606956	A	AG	AG	AG	AA	AG	AA	AG	AG	AA	AG	AG	AG	AA	AG	AA	AG	AG	AG	AA	AA	AG	AA	AG	AA	AG	AA	AG	AG	AG	AA	AG	AA	AG	AA	AG	AG	AG	AG	AG	AA	AG	AA	AA	AA	AA	AA	AG
19	52600483	C	CC	CC	CA	CC	CC	CA	CC	CC	AA	CC	CA	CA	CC	CC	CC	CA	CA	CA	CA	AA	AA	CA	AA	AA	CA	CA	CC	AA	CC	CA	CA	CA	CA	AA	CC	CA	CA	CA	CA	CC	CA	CC	CA	AA	CA	CA	CC
19	52601750	A	TT	TT	AT	TT	TT	AA	AT	TT	AA	TT	AT	AT	TT	TT	TT	AT	AT	AT	AT	AA	AA	AT	TT	AA	AT	AT	TT	AA	TT	AT	TT	AT	AT	AT	TT	AT	AT	AT	AT	TT	TT	TT	AT	AA	AT	AT	TT
19	52602189	T	CC	CC	TC	CC	CC	TT	TC	CC	TT	CC	TC	TC	CC	CC	CC	TT	TT	TC	TC	TT	TT	TC	TT	TT	TC	TC	CC	TT	CC	TC	TC	TT	TC	TC	CC	TC	TC	CC	TC	CC	TC	CC	TC	TT	TC	TT	CC
19	52602840	T	TT	TT	TC	TT	TT	CC	TC	TT	CC	TT	TC	TC	TT	TT	TT	TC	TC	TC	TC	CC	CC	TC	TC	CC	TT	TC	TT	CC	TT	TC	TC	TC	TC	TC	TT	TC	TC	TC	TC	TT	TC	TT	TC	CC	TC	TC	TT
19	52603074	C	CC	CC	CT	CC	CC	TT	--	CC	TT	--	CT	CT	CC	CC	CC	CT	CT	CT	CT	TT	TT	CT	CT	TT	CT	CT	CC	TT	CC	CT	CT	CT	CT	CT	CC	CT	CT	CT	CT	CC	CC	CC	CT	CT	TT	CT	CC
19	52611990	T	TT	TT	AA	TA	AA	AA	TA	TT	AA	TT	TA	TA	TT	TA	TT	TA	TA	TA	AA	AA	AA	AA	TA	AA	TA	TA	TT	AA	TT	TA	TA	TA	TA	AA	TT	TA	TT	TA	TA	TT	AA	TT	AA	AA	TA	TA	TT
19	54490169	T	CC	TC	TC	TC	--	TT	TT	CC	CC	TC	TC	TT	CC	TC	TT	TC	TT	TC	TC	CC	TC	TC	CC	TT	TT	TT	CC	TC	CC	CC	TT	CC	TC	TT	TT	TT	--	TT	TC	TT	CC	TT	TC	TT	TC	CC	TC
19	54490170	G	AA	GA	GA	GA	--	GG	GG	AA	AA	GA	GA	GG	AA	GA	GG	GA	GG	GA	GA	AA	GA	GA	AA	GG	GG	GG	AA	GA	AA	AA	GG	AA	GA	GG	GG	GG	--	GG	GA	GG	AA	GG	GA	GG	GA	AA	GA
19	54490705	T	TC	CC	TC	TT	TT	TC	CC	TT	TT	TC	TC	CC	TT	TC	CC	TT	CC	TC	TT	TT	TC	TC	TT	CC	TT	CC	TT	CC	TT	TT	CC	TT	TC	CC	CC	CC	TT	TC	TC	CC	CC	CC	TC	TC	TC	TT	TC
19	54646618	A	AA	AG	AG	AG	AA	AG	GG	GG	GG	AG	AG	AG	GG	GG	AA	AG	AA	AG	AG	GG	AG	AG	GG	AA	AG	AA	GG	AG	GG	GG	AG	GG	AG	AA	AG	AA	GG	AG	AG	AG	AG	AA	GG	AA	AG	GG	AA
19	54647108	A	AA	AG	AG	AA	AG	AA	AA	AG	GG	AG	AG	AA	GG	GG	AA	AG	AA	AG	AG	AG	AA	AG	GG	AG	AA	AA	AA	AG	GG	GG	AG	GG	AA	AA	AG	AG	AA	AG	AG	AG	GG	AA	GG	AA	AG	GG	AA
19	54647129	G	GG	GA	GA	GG	GA	GG	GG	GA	AA	GA	GA	GG	AA	AA	GG	GA	GG	GA	GA	--	GG	GA	AA	GG	GG	GG	GG	GA	AA	AA	GA	AA	GG	GG	GA	GA	GG	GA	GA	GA	GA	GG	AA	GG	GA	AA	GG
19	54647354	C	TT	CT	CT	CT	CT	TT	TT	CT	CC	CT	CT	TT	CC	CC	TT	CT	TT	CT	TT	CC	TT	CT	CC	CT	TT	TT	TT	CT	CC	CC	CT	CT	TT	TT	CT	CT	TT	CT	CT	CT	CT	TT	CC	TT	CT	CT	TT
19	54647947	G	TT	GT	GT	GT	GT	TT	TT	GT	GG	GT	GT	TT	GG	GG	TT	GT	TT	GT	GT	GG	TT	GT	GG	GT	TT	TT	TT	GT	GG	GG	GT	GG	TT	TT	GG	GT	TT	GT	GT	GT	GT	TT	GG	TT	GT	GG	TT
19	54647975	A	GG	AG	AG	AG	AG	GG	GG	AG	AA	AG	AG	GG	AA	AA	GG	AG	GG	AG	AA	AA	GG	AG	AA	AA	GG	GG	GG	AG	AA	AA	AG	AA	GG	GG	AA	AG	GG	AG	AG	AG	AG	GG	AA	GG	AG	AA	GG
19	54661320	G	TT	TT	GG	GT	TT	GT	TT	GT	GT	GT	GT	GG	TT	TT	GT	GG	GG	GT	GT	GG	GG	GG	GG	GT	TT	TT	TT	GG	GG	GG	GG	GT	TT	GT	GT	GG	TT	TT	GT	TT	GT	GT	GG	GG	GG	TT	TT
19	54661333	G	AA	GA	GA	GA	AA	GA	AA	GA	GA	GA	GA	GG	AA	AA	GA	GG	GG	GA	GA	GG	GG	GG	GG	GA	AA	AA	AA	GG	GG	GG	GG	GA	AA	GA	GG	GG	AA	GA	GA	AA	GA	GA	GG	GG	GG	GA	AA
19	54662836	T	CC	TC	TC	TC	CC	TT	CC	TC	TC	TC	TC	TC	CC	CC	TC	TT	TC	TC	TC	TT	CC	TT	TT	TC	CC	CC	CC	TT	TT	TT	TT	TC	CC	TC	TT	TT	CC	CC	TC	TC	TC	TC	TT	TC	CC	TT	CC
19	54662928	G	GG	GA	GA	GA	GG	AA	GG	GA	GA	GA	GA	GA	GG	GG	GA	AA	GG	GA	GA	AA	GA	AA	AA	GA	GG	GG	GG	AA	AA	AA	AA	GA	GG	GA	AA	AA	GG	GG	GA	AA	GA	GA	AA	GA	GA	AA	GG
19	54662994	G	GG	GA	GA	GA	GG	AA	GG	GA	GA	GA	GA	GA	GG	GG	GA	AA	GA	GA	GA	GA	GA	AA	AA	GA	GG	GG	GG	--	AA	GA	AA	GA	GG	GA	AA	AA	GG	GG	GA	GA	AA	GA	AA	GA	GA	AA	GG
19	54666489	T	TT	TT	AA	TA	TT	TA	TA	AA	TA	TA	TA	TA	TT	TT	TT	TA	TA	TA	TA	AA	AA	--	AA	TA	AA	TT	TA	TA	AA	AA	TT	TA	TA	TT	TT	TA	AA	TT	TA	TT	TT	TT	AA	TT	TA	TT	TT
19	54734157	G	GG	AA	GG	GA	GA	GA	GA	GG	GA	AA	GA	AA	GG	GG	AA	GG	AA	GA	GG	AA	GA	GG	AA	GA	AA	AA	GG	GA	AA	GG	GA	GG	GG	GG	AA	GA	GA	AA	GA	AA	AA	GA	GA	AA	AA	GA	GA
19	56170573	G	GG	GG	GA	--	GA	GA	GG	GG	GG	GG	GA	GA	GG	GA	AA	AA	AA	GA	GG	AA	GA	GG	GA	AA	AA	GG	GG	GA	GA	GG	AA	GG	GG	GA	GA	GA	GA	GG	GA	AA	GA	GA	GG	GA	AA	GG	GA
19	56170586	C	CC	CC	CG	--	CG	CG	CC	CC	CC	CC	CG	CG	CC	CG	GG	CG	GG	CG	CC	GG	CG	CC	CG	GG	GG	CC	CC	CG	CG	CC	GG	CC	CC	CG	CG	CG	CG	CC	CG	GG	CG	CG	CG	CG	GG	CC	CG
19	56173057	G	GG	GG	GA	AA	GA	GA	GG	GG	GA	GG	GA	GA	GG	GA	AA	GA	GA	GA	GG	AA	GA	GG	GG	AA	AA	AA	GG	--	GA	GG	AA	GG	GG	GA	GA	GA	GA	GG	GA	AA	GA	GA	GA	GA	AA	GG	AA
19	56174376	A	AA	AA	AC	CC	AA	AC	AA	AA	AC	AA	AC	AA	AA	AC	CC	AC	AC	AC	AA	CC	AC	AA	AC	CC	CC	AA	AA	AC	AC	AA	CC	AA	AA	AC	AC	AC	AC	--	AC	CC	AA	AC	AC	AC	AC	AA	AC
19	56176634	G	GA	GG	GA	AA	GG	AA	GG	GG	GA	GG	GA	GA	GG	GA	GA	GA	GA	GA	GG	AA	GA	GG	GA	AA	AA	GG	GA	GG	GA	GG	AA	GG	GG	GG	GA	GA	GA	GG	GA	AA	AA	GA	GA	GG	AA	GG	AA
19	56182387	C	TT	TT	CT	CC	CT	--	TT	TT	CT	TT	CT	CT	TT	CC	CC	CT	TT	CT	TT	--	CT	TT	CT	CC	CC	CT	TT	CC	CT	CT	CC	TT	TT	CT	CT	CT	CC	TT	CT	CC	CT	CT	CT	TT	CC	CT	CT
19	56182445	C	CT	CC	CT	TT	CT	--	CC	CC	CT	CC	CT	CT	CC	TT	TT	CT	CC	CT	CC	TT	CT	CC	CT	TT	TT	CT	CT	CC	CC	CC	TT	CC	CC	CT	CT	CT	CT	CC	CT	TT	CT	CT	CC	--	TT	CC	TT
19	56188530	A	AA	AA	AA	GG	AG	GG	AA	AA	AG	AA	AG	GG	AA	AA	GG	AG	AG	AG	AA	GG	AA	AA	AG	GG	GG	AG	AA	AG	AA	AA	GG	AA	AA	AG	GG	AG	AG	AA	AG	GG	AA	AG	GG	AG	GG	AA	AG
19	56188672	G	GG	GG	GG	AA	GG	AA	GG	GG	GA	GG	GA	GA	GG	GA	AA	GA	GA	GA	GG	AA	GA	GG	GA	AA	AA	GA	GG	GA	GG	GG	AA	GG	GG	GA	AA	AA	GA	GG	GA	AA	GA	GA	AA	GA	AA	GG	GA
19	56188686	G	GG	GG	GG	CC	GC	CC	GG	GG	GC	GG	GC	GC	GG	GC	CC	GC	GC	GC	GG	CC	GC	GG	GC	CC	CC	GC	GG	GC	GG	GG	CC	GG	GG	GC	CC	CC	GC	GG	GG	CC	GC	GC	CC	CC	CC	GG	GC
19	56188950	A	AA	AA	AA	CC	AC	CC	AA	AA	AC	AA	AC	AC	AA	AC	CC	AC	AA	AC	AA	CC	AC	AA	AC	CC	CC	AC	AA	AC	AA	AA	CC	AA	AA	CC	CC	AC	AC	AA	AC	CC	AC	AC	CC	AA	CC	AA	AC
19	56191875	T	TT	TT	TT	CC	TC	CC	TT	TT	TC	TT	TC	--	TT	TC	CC	TC	TC	TC	TT	CC	TC	TT	TC	CC	TC	TC	TT	CC	TT	TT	CC	TT	TT	TC	CC	TC	TC	TT	TC	CC	TC	TC	CC	TC	CC	TT	TC
19	56192089	T	TT	TT	TT	GG	TG	GG	TT	TT	GG	TT	TG	TG	TT	TG	GG	TG	TG	TG	TT	GG	TG	TT	TG	GG	GG	TG	TT	TG	TT	TT	--	TT	TT	TG	GG	TG	TG	TT	TG	GG	TG	TG	GG	TG	GG	TT	TG
19	56192135	T	TT	TT	TT	TA	TA	AA	TT	TT	TA	TT	TA	TA	TT	TA	AA	TA	TA	TA	TT	AA	TA	TT	TA	AA	AA	AA	TT	TA	TT	TT	--	TT	TT	TA	AA	TA	TA	TT	TA	AA	TA	TA	AA	TA	AA	TT	TA
19	56382932	C	CT	CC	TT	TT	CC	CT	CT	CT	CT	TT	CT	TT	CC	CT	CT	TT	TT	CT	CT	TT	CT	CC	TT	TT	CT	CT	CC	CT	CT	CT	TT	CC	CC	CT	CT	TT	CT	CT	TT	CT	CT	CT	TT	CT	TT	--	CC
19	56384948	C	CT	CC	TT	TT	CT	CT	TT	CT	CT	TT	CT	TT	CC	CT	CT	TT	CT	CT	CT	TT	CT	CT	TT	TT	CT	CT	CC	CC	CT	CT	TT	CC	CC	TT	CT	TT	TT	CT	TT	CT	CT	CT	TT	CT	TT	CC	TT
19	56387707	C	CT	CC	TT	TT	CT	CT	CT	CT	CT	TT	CT	TT	CC	CT	CT	TT	CT	CT	CT	TT	CT	CT	TT	--	CT	CT	CC	CC	CT	CT	TT	CC	CC	CT	TT	TT	CT	CT	TT	CT	CT	CT	TT	CT	TT	CT	CT
19	56391174	C	CT	CC	--	TT	CT	CT	CT	CT	CT	TT	CT	TT	CC	CT	CT	TT	CT	CT	CT	TT	TT	CT	TT	TT	CT	CT	CC	CC	CT	CT	TT	CC	CC	CT	--	TT	CT	CT	TT	CT	CT	CT	TT	CT	TT	CC	CT
19	56484068	A	AC	AA	AC	CC	AC	AC	AA	AC	AC	AA	AC	AA	AA	AC	AC	CC	AC	AC	AA	CC	CC	AC	--	AC	AC	AC	AC	AA	AA	CC	CC	AA	AA	CC	AC	CC	CC	AA	CC	AC	AA	AC	AA	AA	CC	AA	CC
19	56484098	C	CT	CC	CT	TT	CT	CT	CC	CT	CT	CC	CT	CC	CC	CT	CT	TT	CT	CT	CC	TT	TT	CT	CT	CT	CT	CT	CT	CC	CC	TT	TT	CC	CC	CT	CT	TT	TT	CC	TT	CT	CT	CT	CT	CC	TT	CC	TT
20	15817614	G	TT	TT	GG	GT	GT	GG	GT	GT	GG	GG	GT	TT	GT	GT	TT	GG	GG	GT	GT	GT	GT	GT	GG	GG	GG	GG	GG	TT	TT	GT	GG	GT	GT	GT	GT	--	GT	GT	GG	GG	GG	GG	GG	GT	TT	TT	GT
20	15820973	T	CC	CC	TT	TC	CC	TT	TT	TC	TC	CC	TC	CC	TC	TT	CC	TT	TT	TC	TC	TC	TC	TC	TC	TT	TT	TT	TC	CC	TC	TC	TT	TC	TC	TC	TC	TC	TC	CC	TT	TT	TT	TT	TT	TC	CC	TT	CC
20	15825607	T	CC	CC	TT	TT	CC	TT	TC	TC	TC	TC	TC	CC	TC	TC	CC	TT	TT	TC	TC	TC	TC	TT	TC	TT	TT	TT	CC	CC	CC	TC	TT	TC	TC	TC	TC	TC	TC	TC	TT	TT	TT	TC	TT	CC	CC	TC	TC
20	15827953	A	GG	GG	AA	AG	GG	AA	GG	AG	AG	AG	AG	GG	AG	AG	GG	AA	--	AG	AG	AG	AA	AG	AG	AA	AA	AA	AG	AG	GG	AG	AA	AA	AG	AA	AG	AG	AG	GG	AA	AA	AA	AA	AA	AG	GG	AG	AG
20	15828018	A	CC	CC	AA	AC	CC	AA	CC	AC	AC	AC	AC	CC	AC	AC	CAA	AA	AC	AC	AC	AA	AC	AC	AA	AA	AA	AC	CC	CC	AC	AA	AA	AC	AAC	AC	AC	CC	AA	AA	AA	AA	AA	AC	CC	AC	AC	AC	CC
20	15828508	C	TT	TT	CC	CT	TT	CC	CT	CT	CT	CT	CT	TT	CT	CT	TT	CC	CC	CT	CT	CT	CT	CT	CC	CC	CC	CC	CC	TT	TT	CC	CC	CT	CT	CT	CT	CC	CT	TT	CC	CC	CC	CC	CC	TT	TT	CT	CT
20	15828560	T	GG	GG	TT	TG	GG	TT	TT	TG	TT	TG	TG	GG	TG	TG	GG	TT	TT	TG	TG	TG	TG	TG	TT	TT	TT	TT	TT	GG	GG	TG	TT	TG	TG	TG	TG	TG	TG	GG	TT	TT	TT	TT	TT	TG	GG	TG	TG
20	15828685	A	GG	GG	AA	AG	GG	AA	AG	GG	AG	GG	AG	GG	AG	AG	GG	AA	AA	AG	AG	AG	AG	AG	AG	AA	AA	AA	AA	GG	GG	AG	AA	AG	AG	AG	AG	AG	AG	GG	AA	AA	AA	AA	AA	AG	GG	AG	AA
20	15828807	C	TT	TT	CC	CT	TT	CC	CT	CT	TT	CT	CT	TT	CT	CT	TT	CC	CC	CT	CT	CT	CT	CT	CT	CC	CC	CC	CC	TT	TT	TT	CC	CT	CT	CT	CT	CT	CT	TT	CC	CC	CC	CC	CC	CT	TT	CT	CT
20	15829190	G	AA	AA	GG	GA	AA	GG	GA	GA	GG	GA	GA	AA	GA	GA	AA	GG	GG	GA	GA	GA	AA	GA	GG	GG	GG	GG	GA	AA	AA	GA	GG	GA	GA	GA	GA	GA	GA	AA	GG	GG	GG	GG	GG	GA	AA	GA	GA
20	15829240	T	CC	CC	TT	TC	CC	TT	TC	TC	TC	TT	TC	CC	TC	TC	CC	TT	TT	TC	TC	TC	TC	TC	TT	TT	TT	TT	TC	CC	CC	TC	TT	TC	TC	TC	TC	TC	TC	CC	TT	TT	TT	TT	TT	TC	CC	TC	TC
20	15830296	A	GG	GG	AA	AG	GG	AA	AG	AG	AG	AG	AG	GG	AG	AG	GG	AA	AA	AG	AG	AG	AG	AG	AG	AA	AA	AA	AG	GG	GG	AG	AA	GG	AG	AG	AG	AG	AG	GG	AA	AA	AA	AA	AA	AG	GG	AG	AG
20	15830695	G	CC	CC	GG	GC	CC	GG	GC	GC	CC	GC	GC	CC	GC	GC	GC	GG	GG	GC	CC	GC	GC	GC	GC	GG	GG	GG	GC	CC	CC	GC	GG	GC	GC	GC	GC	CC	GC	GC	GG	GG	GG	GG	GG	GC	CC	GC	GC
20	15865975	T	CC	CC	TT	CC	CC	TT	TC	TC	TC	TC	TC	CC	CC	TC	CC	TT	CC	TC	TC	TC	TC	TC	TC	TT	TT	TT	TC	CC	CC	TT	TT	TC	TC	TC	CC	TC	TC	CC	TT	TT	TC	TT	TT	TC	CC	TC	CC
20	15868015	T	CC	--	TT	CC	CC	TT	TC	TC	TC	TC	TC	CC	TC	CC	CC	TC	TC	TC	TC	CC	TC	TC	--	TT	TT	TT	TC	CC	CC	TC	TT	TT	TC	TC	CC	TC	TC	CC	TT	TT	TC	TT	TT	CC	CC	CC	TC
20	15869477	T	CC	CC	TT	CC	CC	TT	TC	TC	TC	TC	TC	CC	TC	TC	CC	TT	CC	TC	TC	TC	TC	TC	TT	TT	TT	TT	TC	CC	CC	CC	TT	TC	TC	CC	CC	TT	TC	TC	TT	TT	CC	TT	TT	TC	CC	TC	TC
20	15869606	C	TT	TT	CC	TT	TT	CC	CT	CT	CT	CT	CT	TT	CT	CT	TT	CC	CT	CT	TT	CT	CC	CT	CT	CC	CC	CC	TT	TT	TT	CT	CT	CT	CT	CT	TT	CT	CT	TT	CC	CC	TT	CC	CC	CT	TT	CT	CT
21	11859152	A	GG	AA	AG	AG	AG	AA	GG	GG	AG	AG	AG	AG	GG	AG	AG	AG	GG	AG	AA	GG	AG	AG	GG	AG	GG	GG	GG	AG	GG	AG	GG	AA	AA	AA	AG	AA	GG	GG	AG	AG	AG	AG	AG	AG	AG	AA	AG
21	15842478	G	AA	GG	GG	GG	AA	GG	GG	GG	GA	GA	GA	GA	AA	GA	GA	GG	GA	GA	GG	GG	GA	GG	AA	GG	GA	AA	AA	GA	AA	GA	AA	GG	GG	GG	GA	GA	AA	GA	AA	GA	AA	GA	GA	GG	AA	GA	GG
21	15843811	G	TT	GG	GG	GG	TT	GG	GT	GG	GT	GT	GT	TT	TT	GT	GT	GG	TT	GT	GG	GG	GT	GG	--	GG	GT	TT	GT	GT	TT	GT	TT	GG	GG	GG	GT	GT	TT	GT	TT	GT	GT	GT	GT	GT	GT	GT	GG
21	15843817	G	AA	GG	GG	GG	AA	GG	GA	GG	GA	GA	GA	AA	AA	GA	GA	GG	AA	GA	GG	GG	GA	GG	--	GG	GA	AA	GA	GA	AA	GA	AA	GG	GG	GG	GA	GA	AA	GA	AA	GA	GG	GA	GA	GA	GA	GA	GG
21	15843822	G	AA	GG	GG	GG	AA	GG	GA	GG	GA	GA	GA	GA	AA	GA	GA	GG	AA	GA	GG	GG	GA	GG	--	GG	GA	AA	GA	AA	AA	GA	AA	GG	GG	GG	GA	GA	AA	GA	AA	GA	GA	GA	GA	GA	GA	GA	GG
21	16126589	G	GG	GA	AA	AA	GA	GG	AA	AA	AA	GG	GA	GA	GA	GG	AA	GA	GG	GA	AA	--	GG	GA	GA	AA	GA	GG	GG	GG	GG	GA	GG	AA	AA	GA	GA	GG	GA	GA	GA	GA	GA	GA	AA	GA	GA	GG	AA
21	19909084	A	TT	AT	AA	AT	AT	AT	AT	AT	AT	TT	AT	AT	TT	TT	TT	AA	TT	AT	AT	AT	TT	AT	TT	AA	TT	TT	AT	TT	TT	TT	AA	AA	AT	TT	AT	TT	AT	AT	AA	AT	AA	AT	--	AA	TT	AT	TT
21	19919677	C	TT	CT	CC	CC	CT	CC	CT	CT	CT	TT	CT	CC	TT	TT	TT	TT	TT	CT	CT	TT	TT	CT	CT	CC	TT	TT	CT	TT	TT	CC	CC	CT	CT	TT	CT	TT	CT	CT	CC	TT	CC	CT	CC	CC	TT	CT	TT
21	19927452	G	AA	GA	GG	GA	GA	AA	GA	GA	GA	AA	GA	GA	AA	AA	AA	GA	AA	GA	GA	GA	AA	GG	GA	GG	AA	AA	GG	AA	AA	GA	GG	GA	GA	AA	GA	AA	AA	GA	GG	GA	GG	GA	GG	GA	AA	AA	AA
21	20022841	G	AA	AA	GG	GG	GG	GA	AA	GA	GA	GA	GA	GG	AA	AA	AA	AA	AA	GA	GG	GA	AA	AA	GG	GG	AA	AA	GG	AA	GA	GA	GG	GG	GG	GA	AA	GA	GG	GG	GG	AA	GG	GA	GG	GA	GA	GA	GA
21	20022842	G	CC	CC	GG	GG	GG	GC	CC	GC	GC	GC	GC	GG	CC	CC	CC	CC	CC	GC	GG	GC	CC	CC	GG	GG	CC	CC	GG	CC	GC	GC	GG	GG	GG	GC	CC	GC	GG	GG	GG	CC	GG	GC	GG	GC	GC	GC	GC
21	20024056	T	GG	GG	TT	TT	TG	TG	GG	TG	TG	TG	TG	TG	GG	GG	GG	GG	GG	TG	TT	TG	GG	GG	TG	TT	GG	GG	TT	GG	TG	TG	TG	TT	TT	GG	GG	--	TG	TT	TT	GG	TT	TG	TT	TG	GG	TG	TG
21	20024360	C	CC	CC	TT	TT	TT	CT	CT	CT	CT	CT	CT	TT	CC	CC	CC	CC	CC	CT	TT	CT	CC	CC	TT	TT	CC	CT	TT	CC	CT	CT	TT	TT	TT	--	CC	--	CT	TT	TT	--	TT	CT	TT	CT	CT	CT	CT
21	20024415	G	GG	GG	TT	TT	TT	GT	GT	GT	GT	GT	GT	TT	GG	GG	GG	GG	GG	GT	TT	GT	GG	GG	TT	TT	GG	GG	TT	GG	GT	GT	TT	TT	TT	GG	GG	GT	GT	TT	TT	--	TT	GT	TT	GT	GT	GT	GT
21	20024826	G	GG	GG	AA	AA	AA	GA	GA	GA	GA	GA	GA	AA	GG	GG	GG	GG	--	GA	AA	GA	GG	GG	AA	AA	GG	GA	AA	GG	GA	AA	AA	AA	AA	GG	GG	GG	GA	AA	AA	GG	AA	GA	AA	GA	GA	AA	GG
21	20027389	G	GG	GG	AA	AA	AA	GA	GA	GA	GA	GA	GA	AA	GG	GG	GG	GG	GG	GA	AA	GA	GG	GG	AA	AA	GG	GG	AA	GG	GA	GA	AA	AA	AA	GG	GA	--	GG	AA	AA	GG	AA	GA	AA	GA	AA	GA	GA
21	20027468	A	GG	GG	AA	AA	AA	AG	AA	AG	AG	AG	AG	AA	GG	GG	GG	GG	GG	AG	AA	AG	GG	GG	AA	AA	GG	GG	AA	GG	AG	AG	AA	AA	AA	GG	--	AG	GG	AA	AA	GG	AA	AG	AA	AG	AA	AG	AG
21	20027477	T	CC	CC	TT	TT	TT	TC	--	TC	TC	TC	TC	TT	CC	CC	CC	CC	CC	TC	TT	TT	CC	CC	TT	TT	CC	CC	TT	CC	TC	TC	TT	TT	TT	CC	--	TC	CC	TT	TT	CC	TT	TC	TT	TC	TT	TC	TC
21	20027506	A	TT	TT	AA	AA	AA	AT	--	AT	AT	AT	AT	AA	TT	TT	TT	TT	TT	AT	AA	AA	TT	TT	AA	AA	TT	TT	AA	TT	AA	AA	AA	AA	AA	TT	TT	AT	TT	AA	AA	TT	AA	AT	AA	AA	AA	AT	AT
21	20028093	G	AA	AA	GG	GG	GG	GA	GA	GA	GA	GA	GA	GG	AA	AA	AA	AA	AA	GA	GG	GA	AA	AA	GG	GG	AA	AA	GG	AA	GG	GG	GG	GG	GG	AA	AA	--	GA	GG	GG	AA	GG	GA	GG	GA	GA	GA	GA
21	20028255	A	GG	GG	AA	AA	AA	AG	GG	AG	AG	AG	AG	AA	GG	GG	GG	GG	GG	AG	AA	AG	GG	GG	AA	AA	GG	GG	AA	AG	AG	AG	AA	AA	AA	GG	GG	GG	AG	AA	AA	GG	AA	AG	AA	AG	AG	AA	AG
21	20028279	G	TT	TT	GG	GG	GG	GT	TT	GT	GT	GT	GT	GG	TT	TT	TT	TT	TT	GT	GG	GT	TT	TT	GG	GG	TT	TT	GG	GT	GT	GT	GG	GG	GG	TT	TT	TT	GT	GG	GG	TT	GG	GT	GG	GT	GT	GG	GT
21	20028327	C	CC	CC	AA	AA	AA	CA	CC	CA	CA	CA	CA	AA	CC	CC	CC	CC	CC	CA	AA	CA	CC	CC	--	AA	CC	CC	AA	CC	CC	CA	AA	CA	AA	CC	CC	CC	CA	AA	AA	CC	AA	CA	AA	CC	CA	CA	CA
21	20028339	G	GG	GG	GA	AA	AA	GA	--	GA	GA	GA	GA	AA	GG	GG	GG	GG	GG	GA	AA	GA	GG	GG	--	AA	GG	GG	AA	GG	GG	GA	AA	GA	AA	GG	GG	GG	GA	AA	AA	GG	GA	GA	AA	--	GA	GA	GA
21	20029846	C	TT	TT	CC	CC	CC	CT	CT	CT	CT	CT	CT	CC	TT	TT	TT	TT	--	CT	CC	CC	TT	--	CC	CC	TT	TT	CC	TT	CT	CT	CC	CC	CC	TT	TT	TT	CC	CC	CC	TT	CC	CT	CC	CT	CT	--	CT
21	20030038	T	TC	CC	TT	TT	TT	CC	TC	TC	TC	TC	TC	TT	CC	CC	CC	CC	CC	TC	TT	TC	CC	CC	TT	TT	CC	CC	TT	CC	CC	TC	TT	TT	TT	CC	CC	CC	TC	TT	TT	CC	TT	TC	TT	TC	TC	TC	TC
21	20030135	C	TT	TT	CC	CC	CC	CT	CT	CT	CT	CT	CT	CC	TT	TT	CT	TT	TT	CT	CC	--	TT	TT	CC	CC	TT	TT	CC	TT	TT	CT	CC	CC	CC	TT	TT	CT	TT	CC	CC	TT	CC	CC	CC	CT	CT	CT	CT
21	20030692	A	GG	GG	AA	AA	AA	AG	AG	AG	AG	AG	AG	AA	GG	GG	GG	GG	GG	AG	AA	AG	GG	GG	AA	AA	GG	GG	AA	AG	AG	AG	AA	AA	AA	GG	GG	GG	AG	AA	AA	GG	AA	AG	AA	AG	AG	AA	AG
21	20030780	C	TT	TT	CT	CC	CC	CT	CT	CT	CT	CT	CT	CC	TT	TT	TT	TT	TT	CT	CC	CT	TT	TT	CC	CC	TT	TT	CC	TT	CT	CT	CC	CC	CC	TT	TT	TT	CT	CC	CC	TT	CC	CC	CC	CT	CT	CT	CT
21	20030814	G	GG	GG	AA	AA	AA	GA	GA	GA	GA	GA	GA	AA	GG	GG	GG	GG	GG	GA	AA	GA	GG	GG	AA	AA	GG	GG	AA	GG	GA	GA	AA	AA	AA	GG	GG	GG	GA	AA	AA	GG	AA	GA	AA	GA	GA	GG	GA
21	20031193	T	TT	TT	GG	GG	GG	GG	TG	TG	TG	TG	TG	GG	TT	TT	--	TT	TT	TG	GG	TT	TT	TT	GG	GG	TT	TT	GG	TT	TG	TG	GG	GG	GG	TT	TT	TT	TG	GG	GG	TT	GG	TG	GG	TG	TT	TG	TG
21	20031840	T	TT	TT	CC	CC	TC	TC	CC	CC	TC	TC	TC	CC	TT	TT	TT	TT	TT	TC	CC	TT	TT	TT	CC	CC	TT	TT	CC	TT	TC	TC	CC	CC	CC	TT	TT	TT	TC	CC	CC	TT	CC	TC	CC	TC	TC	TT	TC
21	20031843	C	CC	CC	TT	TT	CT	CT	TT	TT	CT	CT	CT	TT	CC	CC	CC	CC	CC	CT	TT	CC	CC	CC	TT	TT	CC	CC	TT	CC	CT	CT	TT	TT	TT	CC	CC	CC	CT	TT	TT	CC	TT	CC	TT	CT	CT	CC	CT
21	20031929	G	GG	GG	AA	AA	AA	GA	GA	GA	GA	GA	GA	AA	GG	GG	GG	GG	GG	GA	GA	GA	GG	GG	AA	GA	GG	GG	AA	GG	GA	GA	AA	AA	AA	GG	GG	GG	GA	AA	AA	GG	AA	GG	AA	GA	GA	GA	GA
21	20031939	C	CC	CC	TT	TT	TT	CT	CT	CT	CT	CT	CT	TT	CC	CC	CC	CC	CC	CT	CT	CT	CC	CC	TT	CT	CC	CC	TT	CC	CT	CT	TT	TT	TT	CC	CC	CC	CT	TT	TT	CC	TT	CT	TT	CT	CT	CT	CT
21	20032041	C	TT	TT	CC	CC	CC	CT	CC	CT	CT	CT	CT	CC	TT	TT	TT	TT	TT	CT	CC	CT	TT	TT	CC	CC	TT	TT	CC	TT	CT	CC	CC	CC	CC	TT	TT	TT	CT	CC	CC	TT	CC	CT	CC	--	CT	CT	CT
21	20032481	T	TT	TT	CC	CC	CC	TC	CC	TC	TC	TC	TC	CC	TT	TC	TT	TT	TT	TC	CC	TC	TT	TT	CC	CC	TT	TT	CC	TT	TC	CC	CC	CC	CC	TT	TT	TT	TC	CC	CC	TT	CC	TC	CC	TC	TC	TC	TC
21	20032563	C	TT	TT	CC	CC	CC	CT	CC	CT	CT	CT	CT	CC	TT	TT	TT	TT	TT	CT	CC	CT	TT	TT	CC	CC	TT	TT	CC	TT	CT	CT	CC	CC	CC	TT	TT	TT	CT	CC	CC	TT	CC	CT	CC	CT	CT	CT	CT
21	20032564	A	GG	GG	AA	AA	AA	AG	AA	AG	AG	AG	AG	AA	GG	GG	GG	GG	GG	AG	AA	AG	GG	GG	AA	AA	GG	GG	AA	GG	AG	AG	AA	AA	AA	GG	GG	GG	AG	AA	AA	GG	AA	AG	AA	AG	AG	AG	AG
21	20032701	T	TT	TT	CC	CC	CC	TC	TC	TC	TC	TC	TC	CC	TT	TT	TT	TT	TT	TC	CC	TC	TT	TT	CC	CC	TT	TT	CC	TT	TC	TC	CC	CC	CC	TT	TC	TT	TC	CC	CC	TT	CC	TC	CC	TC	TC	TC	TC
21	20032733	A	GG	GG	AA	AA	AG	AG	AG	AG	AG	AG	AG	AG	GG	GG	GG	GG	GG	AG	AA	AG	GG	GG	AA	AA	GG	GG	AA	GG	GG	AG	AA	AA	AA	GG	GG	GG	AG	AA	AA	GG	AA	AG	--	AG	AG	AG	AG
21	20032884	T	TT	TT	CC	CC	CC	CC	TC	TC	TC	TC	TC	CC	TT	TT	TT	TT	TT	TC	CC	TC	TT	TT	CC	CC	TT	TT	CC	TT	TC	TC	CC	CC	CC	TT	TT	TT	TC	CC	CC	TT	CC	TC	CC	TC	TC	TC	TT
21	20033017	G	AA	AA	GG	GG	GG	GA	GA	GA	GA	GA	GA	GG	AA	AA	AA	AA	AA	GA	GG	GA	AA	AA	GG	GG	AA	AA	GG	AA	GA	GA	GG	GG	GG	AA	GA	AA	GA	GG	GG	AA	GG	GA	GG	GA	GA	GG	GA
21	20033075	C	CC	CC	AA	AA	AA	CA	CA	CA	CA	CA	CA	AA	CC	CC	CC	CC	CC	CA	AA	CA	CC	CC	AA	AA	CC	CC	AA	CC	CA	CA	AA	CA	CA	CC	CC	CC	CA	AA	AA	CC	AA	CA	AA	CC	CA	CA	CA
21	20033217	C	CC	CC	TT	TT	TT	--	TT	CT	CT	CT	CT	TT	CC	CC	CC	CC	CC	CT	TT	TT	CC	CC	TT	TT	CC	CC	TT	CC	CT	CT	TT	TT	TT	CC	CC	CT	CT	TT	TT	CC	TT	CT	TT	CT	CT	CT	CT
21	20033410	C	CC	CC	TT	TT	TT	CT	--	CT	CT	CT	CT	TT	CC	CC	--	CC	CC	CT	TT	CT	CC	CC	TT	TT	CC	CT	TT	CC	TT	CT	TT	TT	TT	CC	CC	CC	--	TT	TT	CC	TT	CT	TT	CT	CT	CT	TT
21	20033545	A	AA	AA	GG	GG	GG	AG	AG	AG	AG	AG	AG	GG	AA	AA	AA	AA	AA	AG	GG	AG	AA	AA	GG	GG	AA	AA	GG	AA	AG	AG	GG	GG	GG	AA	AA	AA	AA	GG	GG	AG	GG	AG	GG	AG	AG	AG	AG
21	20034124	C	TT	TT	CC	CC	CC	CT	CT	CT	CT	CT	CT	CC	CT	TT	TT	TT	TT	CT	CC	TT	TT	TT	CC	CC	TT	TT	CC	TT	CT	CC	CC	CC	CC	TT	CT	TT	CT	CC	CC	TT	CC	CT	CC	CT	CT	CT	CT
21	20034363	C	TT	TT	CC	CC	CC	TT	CT	CT	CT	CT	CT	--	TT	TT	TT	TT	TT	CT	CC	CT	TT	TT	CC	CC	TT	TT	CC	TT	TT	CT	CC	CC	CC	TT	TT	TT	CT	CC	--	TT	CC	CT	CC	CT	CT	CT	CT
21	20034586	C	TT	TT	CC	CC	CC	CT	CC	CT	CT	CT	CT	CC	TT	TT	TT	TT	TT	CT	CC	CT	TT	TT	CC	CC	TT	TT	CC	TT	CT	CT	CC	CC	CC	CT	TT	CT	CT	CC	CC	TT	CC	CT	CC	CT	CT	CT	CT
21	20034603	G	TT	TT	GG	GG	GG	GT	GG	GT	GT	GT	GT	GG	TT	TT	GT	TT	TT	GT	GG	GT	TT	TT	GG	GG	TT	TT	GG	TT	GT	GT	GG	GG	GG	GT	TT	GT	GT	GG	GG	TT	GG	GT	GG	GT	GT	GT	GT
21	20034714	T	GG	GG	TT	TT	--	TG	TG	TT	TG	TG	TG	TT	GG	GG	GG	GG	GG	TG	TT	TG	GG	GG	TT	TT	GG	GG	TT	GG	TG	GG	TT	TT	TT	TG	GG	GG	TT	TT	TT	GG	TT	TG	TT	TG	TG	TG	TG
21	20034754	C	CC	CC	TT	TT	--	CT	CC	TT	CT	CT	CT	TT	CC	CC	CC	CC	CC	CT	TT	CT	CC	CC	TT	TT	CC	CC	TT	CC	CT	CC	TT	TT	TT	CT	CC	CC	CT	TT	TT	CC	TT	CC	TT	CT	CT	CT	CT
21	20034838	A	GG	GG	AA	AA	AA	GG	--	AA	AG	AG	AG	AA	GG	GG	AG	GG	--	AG	AA	AG	GG	GG	AA	AA	GG	GG	AA	GG	AG	AG	AA	AA	AA	AG	--	AG	AG	AA	AA	GG	AA	GG	AA	AG	AG	AG	AG
21	20713430	T	TT	GG	GG	TG	TG	GG	TG	TG	TG	TT	TG	TG	TT	TG	TT	TT	TT	TG	TG	GG	TT	GG	TT	TG	TT	TT	GG	TG	TT	--	TT	TG	GG	TT	TT	TT	TG	TG	GG	TG	GG	TG	TG	TG	TG	TG	GG
21	20714617	T	CC	TT	TT	TC	CC	TT	TC	TC	TC	CC	TC	TC	CC	TC	CC	CC	CC	TC	TC	TC	CC	TC	CC	TC	CC	CC	TT	TC	CC	TC	CC	TC	TT	CC	CC	CC	TC	TC	TT	TC	TT	TC	CC	TC	TT	TC	TT
21	20714667	G	CC	GG	GG	GC	CC	GG	GC	GC	GC	CC	GC	GC	CC	GG	CC	CC	CC	GC	GC	GC	CC	GC	CC	GC	CC	CC	GG	CC	CC	GC	CC	GG	GG	GC	CC	CC	GC	GC	GC	GC	GG	GC	CC	GG	GG	GC	GG
21	20716857	G	AA	GG	GG	GA	AA	GG	GA	GA	GA	AA	GA	GA	AA	GA	AA	AA	AA	GA	GA	AA	AA	AA	AA	GA	AA	AA	GG	GG	AA	GG	AA	GA	GG	GA	AA	AA	GA	GA	GG	GA	GG	GA	GA	GA	GG	GA	GG
21	20717050	G	GG	AA	AA	GA	GG	AA	GA	GA	GA	GG	GA	GA	GG	GA	GG	GG	GG	GA	GA	GG	GG	GA	--	GA	GG	GG	AA	GA	GG	AA	GG	GA	AA	GA	GG	GG	GG	AA	AA	GA	AA	GA	GA	GA	AA	GA	AA
22	14306715	T	TT	TC	TC	CC	CC	TC	TC	TC	TC	TC	TC	TC	CC	CC	TT	TT	CC	TC	TC	CC	TC	TT	TT	TT	TT	CC	TT	TT	TT	CC	TT	CC	CC	TC	TT	TC	CC	TT	TT	TC	CC	CC	TT	TC	TC	CC	CC
22	14312132	C	TT	--	TT	CC	TT	CT	CT	CT	TT	CT	CT	CT	CC	CC	TT	TT	CT	CT	CT	CC	CT	TT	TT	TT	TT	TT	TT	TT	TT	CC	TT	CT	CC	CT	TT	TT	CC	TT	TT	CT	CT	CT	TT	--	TT	CT	CT
22	15533100	T	TG	GG	TG	TT	TG	GG	TT	TG	TG	GG	TG	GG	TG	TT	TG	TG	TG	TG	--	GG	TT	TG	GG	TG	TT	TT	GG	TT	TT	GG	TG	GG	TG	GG	TG	TG	TG	GG	TG	GG	TG	TG	TT	TG	TG	TG	GG
22	15542435	G	GA	GG	GG	GA	GG	GG	GA	GG	GA	GA	GA	GA	GA	GG	GA	GA	GG	GA	GA	GG	GA	GA	GA	GA	GA	GA	GG	GA	GG	GG	GA	GG	GG	GG	GA	GA	GG	GA	GG	GG	GG	GG	GG	GA	GA	GG	GA
22	15592768	T	TC	TT	TT	CC	TC	TT	TT	TC	CC	TC	TC	CC	TT	TC	CC	TC	TC	TC	TC	TT	TT	CC	TC	CC	CC	CC	TT	TC	TC	TT	CC	TT	TC	TT	CC	TC	TT	TC	TC	TC	TC	TC	TC	CC	CC	TC	TT
22	15593201	A	AG	AA	AG	AG	--	AA	AG	AA	AG	AG	AG	AG	AG	--	GG	GG	AG	AG	AG	AA	AG	AG	AG	GG	GG	GG	--	GG	AG	AA	GG	AA	AG	AA	GG	AA	AA	AG	AG	GG	AA	AG	AG	GG	AA	AG	AA
22	15594070	A	AG	AA	AG	AG	AG	AA	AG	AG	AA	AG	AG	AG	AG	AG	GG	AG	AG	AG	AG	AA	GG	AG	AG	GG	GG	GG	AA	AA	AG	AA	GG	AA	AG	AA	GG	AG	AA	GG	AG	AA	AG	AG	GG	GG	AA	AG	AA
22	15595337	T	TC	TT	TC	TC	TC	TT	--	TC	TC	TC	TC	TC	TC	TC	CC	TC	TC	TC	CC	TT	TC	CC	TC	CC	CC	CC	TT	TC	TC	TT	CC	TT	TC	TT	CC	TC	TT	TC	TC	TC	CC	CC	TC	CC	TC	TC	TT
22	15595894	C	CT	CC	CT	CT	CT	CC	TT	CT	TT	CT	CT	CT	CT	CT	TT	CT	CT	CT	CT	CC	CT	CT	CT	TT	TT	TT	CC	CT	CT	CC	TT	CC	CT	CC	TT	CT	CC	CT	CT	CT	CT	--	CT	TT	CT	CC	CC
22	15596078	A	AG	AA	AG	AG	AA	AA	AG	AG	AG	AG	AG	AG	AG	AG	GG	AG	AA	AG	AG	AA	AG	AG	AG	GG	GG	GG	AA	AG	AG	AA	GG	AA	AG	AA	GG	AG	AA	AA	AG	AG	AG	AG	AG	GG	AG	AA	AA
22	15596085	C	CA	CC	CA	CA	CA	CC	CA	CA	AA	CA	CA	CA	CA	CA	AA	CA	CC	CA	CA	CC	CA	CA	CA	AA	AA	AA	CC	CA	CA	CC	AA	CC	CA	CC	AA	CA	CC	CC	CA	CA	CA	CA	CA	AA	CA	CC	CC
22	15596152	T	TC	TT	TC	TC	TC	TT	TC	TC	TC	TC	TC	TC	CC	TC	CC	TC	TT	TC	TC	TT	TC	TC	TT	CC	CC	CC	TT	TT	TC	TT	CC	TT	TC	TT	CC	TC	TT	TC	TC	TC	TC	TC	TC	CC	TC	TC	TT
22	15596286	T	TC	TT	TC	TC	CC	TT	TC	TT	TC	TC	TC	CC	CC	TC	CC	TC	TC	TC	TC	TT	TT	TC	CC	CC	CC	CC	TT	TC	TC	TT	CC	TT	TC	TT	CC	TC	TT	TC	TC	TC	TC	TC	CC	CC	TC	TC	TT
22	15597159	A	GG	AA	AG	GG	AG	AA	AA	AA	AG	AG	AG	GG	AG	AG	GG	AG	AG	AG	AG	AA	AG	AG	AG	GG	GG	GG	AA	AG	AG	AA	GG	AA	AG	AA	GG	AG	AA	AG	AG	AG	AA	AG	AA	GG	AG	AG	AA
22	15598148	A	AG	AA	AG	AG	AG	AA	AG	AG	AG	GG	AG	AG	AG	AG	GG	AG	AG	AG	AG	AA	AG	GG	AG	GG	GG	GG	AA	AG	AG	AA	GG	AA	AG	AA	GG	AG	AA	AG	AG	AG	AG	AG	AA	GG	AG	AG	AA
22	15598680	G	GA	GG	GA	GA	AA	GG	GA	GA	GG	GA	GA	GA	GG	GG	AA	GA	AA	GA	GA	GG	GA	GA	GA	AA	GA	AA	GG	GA	GG	GG	AA	GG	AA	GG	AA	GA	GG	GA	GA	GA	GA	GA	GA	AA	GA	GG	GG
22	15606878	A	AC	AA	AC	AA	CC	AA	CC	AC	AC	AC	AC	AC	AC	AC	CC	AC	AA	AC	AC	AA	AA	--	AC	AC	CC	CC	AA	AC	CC	AA	CC	AA	AC	AA	CC	AC	AA	AC	AC	AC	AC	AC	AC	CC	AA	AC	AA
22	17402719	T	TC	TT	TC	TC	TT	TC	TT	TC	TC	TC	TC	TT	TC	TC	TC	TC	TC	TC	--	TC	TC	TT	TT	TC	TC	TC	TC	TC	CC	CC	TC	TC	TC	TC	CC	TC	TC	--	TC	TC	TC	TC	--	TT	TC	TC	CC
22	23951946	G	AA	AA	GG	--	AA	GG	GA	GG	GA	GA	GA	GA	GA	AA	AA	AA	GG	GA	AA	GG	GA	AA	--	GA	GA	GA	AA	GA	AA	GG	GA	AA	GA	AA	AA	GA	AA	GG	AA	GA	GA	AA	GA	AA	AA	AA	GA
22	24092385	G	AA	GA	AA	GG	GA	GG	GA	GG	GA	GA	GA	GA	GA	GG	GG	GA	AA	GA	AA	GG	GG	GA	GG	GA	GG	GG	AA	GG	GA	GA	GA	AA	GG	AA	AA	GG	AA	GG	GA	AA	GA	GA	GG	GA	GA	GA	GA
22	24097270	A	AG	GG	GG	AG	--	GG	AG	GG	AG	GG	AG	GG	AG	AG	AA	AG	GG	AG	AA	AG	AA	AG	AG	AG	AA	AA	AG	AA	AA	GG	AG	GG	AG	AG	AA	AG	AG	AG	AA	AG	GG	GG	AA	AG	AG	GG	AG
22	24178878	T	CC	TC	CC	TT	CC	TC	TC	TC	CC	TC	TC	TC	TT	TT	TT	TC	TC	TC	TT	TC	TC	TT	TT	TC	TT	TC	TC	TT	TC	TC	TC	TC	TT	TC	CC	TC	TC	TC	TT	CC	TT	TC	TC	TT	TT	--	CC
22	24178920	C	CC	CT	CC	TT	--	CT	CT	CC	CC	CT	CT	CT	TT	TT	TT	CT	CT	CT	TT	CC	CT	TT	TT	CT	TT	CT	CT	TT	CT	CT	CT	CT	TT	CT	CT	CT	CT	CT	TT	CC	TT	CT	CC	TT	TT	CT	CC
22	24178939	C	CC	CT	CC	TT	--	CT	CT	CC	CC	CT	CT	CT	TT	TT	TT	CT	CT	CT	TT	CC	CC	TT	TT	CT	TT	CT	TT	TT	TT	CT	CT	CT	TT	CT	CT	CT	CT	CC	TT	CC	TT	CT	CC	TT	TT	CT	CC
22	24178967	G	GG	GA	GG	AA	AA	GA	GA	GG	GG	GA	GA	GA	AA	AA	AA	GA	GA	GA	AA	GA	GG	AA	AA	GA	AA	GA	AA	AA	AA	GA	GG	GA	AA	GA	GA	GA	GA	GG	AA	GG	AA	GA	GG	AA	AA	GA	GG
22	24180009	T	TT	TT	TT	CC	TC	TC	TC	TT	TT	TT	TC	CC	CC	--	CC	TC	TC	TC	CC	TC	TC	CC	CC	TC	CC	TC	TC	CC	TT	TC	TC	TT	CC	TT	TC	TC	CC	TC	CC	TT	CC	TC	TC	CC	CC	TC	TT
22	24180032	T	TT	TT	TT	CC	TT	TC	TC	TT	TT	TT	TC	TC	CC	--	CC	TC	TC	TC	CC	TC	TC	CC	CC	TC	CC	TC	TC	CC	TC	TC	TC	TC	CC	TT	TC	TC	CC	TC	CC	TT	CC	TC	CC	CC	CC	TC	TT
22	24189614	A	AA	AA	AC	AC	AA	CC	AA	AC	AA	AC	AC	AC	CC	AC	AC	AA	AA	AC	CC	CC	AA	--	CC	AC	AC	AA	AC	CC	AC	AA	AA	AA	--	AC	AC	CC	AA	--	CC	AA	--	AC	AC	CC	CC	AC	AC
22	24323296	C	CC	CT	CT	CT	CC	TT	CT	CT	CC	TT	CT	CC	CT	TT	CC	CC	TT	CT	CT	TT	CC	CC	CT	CT	CT	CC	CC	CC	CC	TT	CT	CT	CT	TT	CC	CC	TT	TT	CT	CT	CT	TT	CT	CC	CT	CC	CT
22	24323420	C	CC	CT	CT	TT	CC	TT	CT	CT	CC	TT	CT	CC	CT	CT	CC	CC	TT	CT	CT	CT	CC	CC	CT	CT	CT	CC	CC	CC	CC	TT	CT	CC	CT	TT	CC	CC	TT	TT	CT	CT	CT	CT	CT	CC	CT	CC	CT
22	24365157	G	CC	CC	GC	GC	GG	GC	CC	CC	GC	CC	GC	CC	GG	GC	GG	GG	CC	GC	GC	GC	GG	GG	GC	CC	GC	GG	GC	GG	GC	CC	GC	CC	GC	CC	GC	GC	CC	GC	GC	CC	GC	GC	GG	GG	CC	GG	GC
22	24462841	T	TT	TT	TC	TC	TT	CC	TC	CC	TT	TC	TC	TC	TC	TC	TC	TC	TC	TC	TT	TC	TC	CC	CC	TC	CC	TT	TT	CC	--	CC	CC	TC	TC	TT	TT	TT	TC	TC	TC	TT	CC	TC	TT	TT	CC	TT	TT
22	24831959	A	AA	AA	AC	AC	AA	CC	CC	CC	AA	AC	AC	AC	CC	CC	AC	AC	AC	AC	AC	AC	AC	AC	CC	CC	AC	AA	AC	CC	AC	AC	AC	AC	CC	AC	--	AA	AA	AC	CC	AC	CC	AC	AC	AC	CC	AC	AA
22	26551477	C	CT	CT	CT	--	CC	CT	TT	TT	CT	CT	CT	CT	TT	TT	CC	CC	CT	CT	CT	--	CC	CT	TT	TT	CT	CC	CC	CC	CT	CT	--	CC	CT	CC	CT	CT	CT	TT	TT	TT	TT	CT	CT	CT	CT	CT	CT
22	26553719	G	TT	GT	TT	TT	TT	GG	GG	GG	GT	GT	GT	GT	GG	GG	TT	TT	GT	GT	GT	GT	TT	GT	GG	GG	GT	TT	TT	TT	--	GT	GT	GT	GT	GT	GT	GT	GT	GG	GG	GG	GG	TT	TT	GT	GT	TT	GT
22	27796405	A	GG	AA	AG	AA	AA	AG	AA	AA	AG	GG	AG	GG	AA	AA	AA	AG	AG	AG	AA	GG	AA	AG	GG	GG	AG	AA	GG	AG	AA	GG	AG	AG	GG	AA	AA	AG	--	GG	AG	AG	AG	AG	AA	GG	AG	AG	AG
22	27796408	T	CC	TT	TC	TT	TT	TC	TT	TT	TC	CC	TC	CC	TT	TT	TT	TC	TC	TC	TT	CC	TT	TC	CC	CC	TT	TT	CC	TC	TT	TC	TC	TC	CC	TT	TT	TC	--	CC	TC	TC	TC	TC	TT	CC	TC	TC	TC
22	27796482	C	CT	CC	--	CC	TT	TT	CC	CC	CT	TT	CT	CT	CC	CC	CC	CT	CT	CT	CC	TT	CC	CT	CT	TT	CT	CT	CT	CC	CC	TT	CT	--	TT	CC	CT	CT	CT	TT	CT	TT	CT	CT	CC	CT	CT	CT	TT
22	27796489	T	TC	TT	--	TT	CC	CC	TT	TT	TC	CC	TC	TC	TT	TT	TT	TC	TC	TC	TT	CC	TT	TC	TC	TC	TC	TC	TC	TT	TT	CC	TC	TC	CC	TT	TC	TC	TC	CC	TC	TC	TT	TC	TT	TC	TC	TC	CC
22	27796491	C	CT	CC	--	CC	TT	TT	CC	CC	CT	TT	CT	CT	CC	CC	CC	CT	CT	CT	CC	TT	CC	CT	CT	TT	CT	CT	CT	CC	CC	TT	CT	CT	TT	CC	CT	CT	CT	TT	CT	CT	CT	CT	CC	CT	CT	CT	TT
22	28244583	C	CT	CT	TT	CT	CT	CT	CC	CT	TT	CC	CT	CC	TT	TT	CT	CC	TT	CT	CT	CT	CT	CT	TT	CT	CC	TT	TT	CC	CT	CT	CT	CT	CC	CC	TT	CT	CC	CT	CT	TT	CC	CC	CC	TT	CT	CT	CT
22	28255156	A	GG	AG	GG	AG	AG	AG	AA	AG	GG	AA	AG	AA	GG	AG	AG	AA	GG	AG	AG	AG	AG	GG	AG	AG	AA	AG	GG	AA	AA	AG	GG	AA	AA	AA	GG	AG	AG	AG	AG	GG	AA	AA	AA	GG	AA	GG	GG
22	30012384	T	TT	TT	TC	TT	TC	TT	TC	TC	CC	TT	TC	TT	CC	TC	TC	TT	TC	TC	TC	TT	TC	CC	TT	TC	TC	CC	TC	CC	TC	TT	CC	TC	TT	TT	TC	CC	TC	TC	TT	TC	TC	TT	CC	CC	CC	TC	TC
22	30012498	G	GG	GG	GA	GA	GA	AA	GA	GA	AA	GG	GA	GG	AA	--	AA	GG	GG	GA	GA	GG	GA	--	GA	AA	GA	GA	GA	AA	AA	GG	AA	GA	GG	GG	AA	AA	GG	GA	GG	GA	GA	GG	AA	AA	GA	GA	GG
22	30012645	G	GG	GG	GA	GA	AA	GA	GA	GG	AA	GG	GA	GG	AA	GG	AA	--	GA	GA	GA	GA	GA	AA	GA	GA	GA	GA	GG	AA	GA	GG	AA	GA	GG	GG	GA	AA	GG	GA	GG	GA	GA	GG	AA	AA	GA	GA	GA
22	30012740	T	TT	TT	TG	TG	TG	TG	GG	TG	GG	TT	TG	TT	GG	TG	GG	TG	TG	TG	TT	TG	TG	GG	--	TG	GG	TG	TG	GG	TG	TG	GG	TG	TT	TT	TG	GG	TG	TG	TT	TG	TG	TT	GG	GG	TG	TG	TG
22	30013278	T	TA	TT	TA	TA	TA	TA	TA	TA	AA	TT	TA	TT	AA	AA	AA	TA	TT	TA	TT	TA	TA	AA	AA	TA	TA	AA	TA	AA	TA	TT	AA	TA	TT	TT	TA	AA	TA	AA	TT	TA	TA	TT	AA	AA	TA	TA	TA
22	30013455	A	AA	AA	AC	AC	CC	AC	AC	AC	CC	AA	AC	AA	CC	AC	CC	AC	AC	AC	AA	AC	AC	CC	AC	AC	AC	AC	AC	CC	AC	AA	CC	AC	AA	AA	AC	CC	AC	AA	AA	AC	AC	AA	CC	CC	AC	AA	AC
22	30014526	A	AA	AA	GG	AA	AG	AG	AG	AG	GG	AA	AG	AA	GG	AG	GG	AG	AG	AG	AG	AG	AA	GG	AG	AG	AG	AG	AG	GG	AG	AA	GG	AG	AA	AA	AG	GG	AG	AG	AA	AG	AG	AA	GG	GG	AA	AG	AG
22	30014630	A	AA	AA	AA	AA	--	AG	AG	AG	AG	AA	AG	AA	GG	AG	GG	AG	AA	AG	AG	AG	AG	GG	AG	AA	AG	AG	AG	GG	AG	AA	GG	AG	AA	AA	AG	GG	AA	AG	AA	AG	AG	AA	GG	GG	AA	AG	AG
22	30036577	T	TT	TC	TT	TT	TC	TT	TC	TC	CC	TT	TC	TT	CC	TC	CC	TC	TC	TC	TC	TT	TC	CC	TC	TC	TC	TC	TC	CC	TC	TT	CC	TC	TT	TC	TC	TC	TC	TC	TT	TC	TT	TT	CC	CC	TC	TC	TC
22	30162893	T	TC	TC	CC	TC	TC	TC	CC	TC	TC	TC	TC	TT	TC	TC	TC	TT	CC	TC	TC	TC	TC	TT	TC	TT	CC	--	TT	TT	CC	TC	CC	TC	TC	TC	TT	TT	CC	TC	TC	TC	TT	TT	--	CC	TT	TC	TC
22	30163077	A	AC	AC	CC	AA	AA	AC	CC	AC	AC	AC	AC	AA	AC	AC	AA	AA	CC	AC	AC	CC	AA	AC	AC	AA	AC	CC	AA	AA	CC	AC	CC	AC	AC	AC	AA	--	CC	AC	AC	AC	AA	AC	AA	CC	AC	AC	AC
22	30163166	A	AC	AC	AA	CC	AC	AC	AA	AC	AC	AC	AC	CC	AC	AA	CC	CC	AC	AC	AC	AA	AC	AC	AC	CC	AC	AA	CC	CC	AA	AC	AA	AC	AC	AC	CC	CC	AA	AC	AC	AC	AC	CC	AC	AA	CC	AC	AC
22	30163466	T	TC	TC	TT	TC	TC	TC	TT	TC	TC	TC	TC	CC	CC	TC	TC	CC	TC	TC	TC	TC	TC	TC	TC	CC	TC	TT	CC	CC	TT	TC	TT	TC	TT	TC	CC	CC	TT	TC	TC	TC	CC	CC	CC	TT	CC	TC	TC
22	30163899	T	TG	TG	GG	TG	TG	TG	GG	TG	TG	TG	TG	--	TG	TG	TG	TT	TG	TG	TG	TG	TG	TG	TG	TT	TG	GG	TT	TT	GG	TG	GG	TG	TG	TG	TT	TG	GG	GG	TG	TG	TT	TT	TG	GG	TT	TT	TG
22	30164261	C	CT	CT	CC	CT	CT	CT	CC	CT	CT	CC	CT	TT	CT	CT	CT	TT	CT	CT	CT	CT	CT	CC	CT	TT	CT	CC	TT	TT	CC	CT	CC	CT	CT	CT	TT	CT	CC	CT	CT	CT	CT	TT	CT	CC	TT	CT	CT
22	30164286	G	GA	GA	GG	GA	GA	GA	GG	GA	GA	GG	GA	AA	GA	GA	GA	AA	GA	GA	GA	GA	GA	GG	GA	AA	GA	GG	AA	AA	GG	GA	GG	GA	GA	GA	AA	GA	GG	AA	GA	GA	--	AA	GA	GG	AA	GA	GA
22	30164361	G	GA	GA	AA	GA	AA	GA	AA	GA	GA	AA	GA	GG	GA	GA	GA	GG	GA	GA	GA	GA	GA	GA	AA	GG	GA	AA	GG	GG	AA	GA	AA	GA	GA	GA	GG	GG	AA	GA	GA	GA	--	GG	GG	AA	GG	GA	GA
22	30164481	A	GG	AG	AA	GG	AG	AG	AA	AG	GG	AG	AG	GG	AG	AG	AG	GG	AG	AG	AG	AG	AG	AG	AG	GG	AG	AA	GG	GG	AA	AA	AA	AG	AG	AG	GG	GG	AA	AG	AG	AG	GG	GG	GG	AA	GG	AG	AG
22	30164624	C	CT	CT	CC	CT	CT	TT	CC	CT	CT	CT	CT	TT	CT	CT	CT	TT	CT	CT	CC	CT	CT	CT	TT	TT	CT	CC	TT	TT	CC	CT	CC	CT	CT	TT	TT	CT	CC	CT	CT	CT	TT	TT	CT	CC	TT	CT	CT
22	30164824	C	CG	CG	CC	CG	GG	CG	CC	CG	CG	CG	CG	GG	CG	CG	CG	GG	CG	CG	CC	CG	CG	CG	GG	GG	CG	CC	GG	GG	CC	CG	CC	GG	CG	CG	GG	CG	CC	CG	CG	CG	GG	GG	CG	CC	GG	CC	CG
22	30164833	C	CT	CT	CC	CT	TT	CT	CC	CT	CT	CT	CT	TT	CT	CT	CT	TT	CT	CT	CC	CT	CT	CT	CT	TT	CT	CC	TT	TT	CC	CT	CC	CT	CT	CT	TT	CT	CC	CT	CT	CT	TT	TT	CT	CC	TT	CC	CT
22	30165196	G	GC	GC	GG	GC	CC	GC	GG	GC	GC	GC	GC	CC	GC	GC	GC	CC	CC	GC	GC	GC	CC	CC	GC	CC	GC	GG	CC	CC	GG	GC	GG	GC	GC	GC	CC	GC	GG	GC	GC	GC	CC	CC	GC	GG	CC	GC	GC
22	30178547	C	CA	CA	CC	CA	CA	CA	CC	CA	CA	CA	CA	AA	CC	CC	CA	AA	CA	CA	CA	CA	CA	AA	CA	AA	CA	CC	AA	AA	CC	CA	CC	CA	CA	CA	AA	--	CA	CC	CA	CA	AA	AA	CA	CC	AA	CA	CA
22	30178642	A	GG	AG	AA	AA	AG	AG	AA	AG	AG	AG	AG	GG	AG	AA	AG	GG	AG	AG	AG	--	AG	GG	AG	GG	AG	AA	GG	GG	AA	AG	AG	AG	AG	AG	GG	--	AG	AG	AA	AG	GG	GG	GG	AA	GG	GG	AG
22	30178747	T	GG	TG	TT	TG	TG	GG	TT	TG	TG	TG	TG	GG	TT	TT	TG	TG	TT	TG	TG	TT	TG	GG	TG	GG	TG	TT	GG	GG	TT	TG	TT	GG	TG	TG	GG	TT	TG	TG	TG	TG	GG	GG	GG	TT	GG	TG	TG
22	36512702	C	CC	TT	CC	CC	CT	TT	TT	CT	CC	TT	CT	TT	CT	CC	TT	CT	CT	CT	CT	TT	CT	TT	CT	CT	TT	CC	CC	CT	CT	CT	CC	CT	TT	CT	TT	TT	TT	TT	CT	CT	TT	CT	TT	CC	CT	CC	CT
22	46965972	A	AA	GG	AG	AG	AA	GG	GG	AG	AA	GG	AG	AG	GG	AG	AA	AG	AA	AG	AG	AG	AG	AA	GG	GG	AG	AA	AA	GG	AG	AG	AG	AA	AG	GG	AA	AG	AG	AA	GG	AG	GG	GG	AG	AG	AG	AA	AG
23	3541831	A	AG	AA	AG	AG	AA	AG	AG	GG	AG	AA	AG	GG	AG	AA	GG	AA	AG	AG	GG	AA	AG	AG	AA	AA	GG	AA	GG	AA	AG	AG	AG	AG	AG	AG	AA	AG	GG	AG	AA	AG	AG	AG	GG	AA	AG	--	AG
23	3542140	G	GA	GA	GA	GA	GG	GA	GA	AA	GG	GG	GA	GA	GA	GG	--	GG	GA	GA	AA	GG	GA	GA	GG	GG	AA	GA	AA	GA	GA	GG	GA	GA	GA	GA	GG	GA	--	GG	GG	GA	GA	GA	GA	GG	GA	GG	GA
23	3542195	C	CT	CT	CT	CT	CC	CT	CT	TT	CC	CC	CT	CT	CT	CC	--	CC	CT	CT	TT	CC	CT	CT	CC	--	TT	CT	TT	CT	CT	CC	CT	CT	CT	CT	CC	CT	--	CC	CC	CT	CT	CT	CT	CC	--	CC	CT
23	3542324	T	TC	TC	TC	TC	TT	CC	CC	CC	--	TT	TC	TC	TT	TT	TC	TT	TC	TC	CC	TT	TC	TT	TT	TC	CC	TC	CC	TC	TC	TT	TC	TC	TC	TC	TT	TC	CC	TC	TT	TC	TC	TC	TC	TT	TC	TT	TC
23	3549728	T	TT	TG	TT	TG	TT	TG	TT	GG	TG	TT	TG	TG	TG	TG	TG	TT	TT	TG	GG	TT	TT	TG	TG	GG	GG	TG	TG	--	TG	TT	GG	TG	TG	TG	TG	TG	GG	TG	TT	TG	TT	TG	GG	TT	TT	TG	GG
23	3555638	G	GA	GA	GG	AA	GG	GA	GG	AA	GA	GG	GA	GA	GA	GA	GA	GG	GA	GA	AA	GG	GA	GA	GG	GG	AA	AA	AA	GA	GA	GG	GA	GA	GA	AA	GA	GA	AA	GA	GG	GA	GA	GA	GA	GG	GA	GG	GA
23	3556345	G	GT	GT	GG	GT	GG	GT	GG	TT	GT	GG	GT	GT	GT	--	GT	GG	GT	GT	TT	GG	GG	GT	GT	TT	TT	GT	--	GT	GG	GG	GG	GG	GT	TT	GG	GT	TT	TT	GG	GT	GG	GT	GT	TT	GG	TT	TT
23	3558009	A	AG	AG	AA	AG	AA	AG	AA	GG	AG	AA	AG	AG	AG	AG	AG	AA	AG	AG	GG	AA	AA	GG	AG	GG	GG	AG	AG	AG	AG	AA	AA	GG	AG	GG	AG	AG	GG	AG	AA	AG	AA	AG	AG	GG	AA	GG	GG
23	3565793	G	GC	GC	GG	GC	GG	GC	GG	CC	GC	GG	GC	GC	GC	CC	GC	GG	GC	GC	CC	GG	GG	GC	GC	CC	CC	GC	GG	GG	GG	GG	GC	GC	GC	CC	GC	GG	--	GC	GG	GC	GG	GC	CC	--	GG	GC	CC
23	3565860	G	GA	GA	GG	GG	GG	GA	GG	AA	GA	GG	GA	GA	GA	GA	GA	GG	GG	GA	AA	GG	GG	GG	GA	AA	AA	GA	GA	GA	GA	GG	GA	GA	GA	AA	GA	GG	AA	GA	GG	GA	GG	GA	GA	AA	GG	AA	AA
23	3565870	C	CA	CA	CC	CC	CC	CC	CC	AA	CA	CC	CA	CA	CA	CA	CA	CC	CC	CA	AA	CC	CC	CC	CA	AA	AA	CC	CA	AA	CA	CC	AA	CA	CA	AA	CA	CC	AA	CA	CC	CA	CC	CA	CA	AA	CC	AA	AA
23	3565931	C	CT	CT	CC	CT	CC	CT	CC	TT	CT	CC	CT	CT	CC	CT	CT	CC	CT	CT	TT	CC	CT	CT	CT	CT	TT	CT	CT	CT	CT	CC	CT	CT	CT	CT	CT	CC	TT	CT	CC	CT	CC	CT	CT	TT	CC	TT	TT
23	3565956	C	CT	CT	CC	CT	CC	TT	CC	TT	CT	CC	CT	CT	CC	CT	CT	CC	CT	CT	TT	CC	CC	CT	CT	TT	TT	CT	CT	CT	CT	CC	CT	CT	TT	TT	CT	CC	TT	CT	CC	TT	CC	CT	CT	TT	CC	TT	TT
23	3566034	C	CT	CT	CC	CT	CC	CT	CT	CT	CT	CC	CT	CT	CT	CT	CT	CC	CT	CT	TT	CC	CC	--	CT	TT	TT	CT	CT	CT	CT	CC	CT	CT	CT	TT	CT	CC	TT	CT	CC	CT	CC	CT	CT	TT	CC	TT	TT
23	3566348	T	TC	TC	TT	TC	TT	TC	TT	CC	TC	TT	TC	TT	TC	TC	TC	TT	TC	TC	CC	TT	TT	CC	TC	CC	CC	TC	TC	TC	TC	TT	TC	TC	TC	CC	TC	TT	CC	TT	TT	TC	TT	TC	TC	CC	TT	CC	CC
23	3566439	A	AG	GG	AA	AG	AA	AG	AA	GG	AG	AA	AG	AA	AG	AG	AG	AA	AG	AG	GG	AA	AA	GG	AG	GG	GG	GG	AG	AG	AG	AA	AG	AG	AG	GG	GG	AG	GG	AG	AA	GG	AA	AG	AG	GG	AA	GG	GG
23	3566493	G	GA	AA	GG	GA	GG	GA	GG	AA	GA	GG	GA	GG	GA	GA	GG	GG	GA	GA	AA	GG	GG	GA	GA	AA	AA	AA	GA	GA	GA	GG	GA	GG	GA	AA	GA	GA	AA	GA	GG	GA	GG	GA	AA	AA	GG	AA	AA
23	3566556	C	CT	CT	CC	CT	CC	CT	CC	TT	CC	CC	CT	CT	CT	CT	CT	CC	TT	CT	TT	CC	CC	CT	CT	TT	TT	CT	CT	CT	CT	CC	CT	CC	CT	TT	CT	CT	TT	CT	CC	CT	CC	CT	TT	TT	CC	TT	TT
23	3566648	T	TT	AA	TT	AA	TT	TA	TT	AA	TT	TT	TA	TA	TA	TA	TA	TA	TA	TA	AA	TT	TA	TT	TA	AA	AA	TA	TT	TA	TA	TT	TA	TA	TA	AA	TA	TA	AA	TA	TT	TA	TT	TA	--	AA	TT	AA	AA
23	3566672	G	GT	TT	GG	TT	GG	GT	GG	TT	GG	GG	GT	GT	GT	GT	GT	GG	GT	GT	TT	GG	GT	--	GT	TT	TT	GT	GG	GT	GT	GG	GT	GT	GT	TT	GT	GT	TT	GT	GG	GT	GG	GT	TT	TT	GG	TT	TT
23	3567099	G	GC	GC	GG	GC	GG	GC	GG	CC	GC	GG	GC	CC	GC	GC	GG	GG	GG	GC	CC	GG	GG	GC	GC	CC	CC	GC	GG	GC	GG	GG	GC	GC	GG	GC	GC	--	--	GC	GG	GC	GG	GC	GG	CC	GG	--	CC
23	3567442	A	AG	AG	AA	AG	AA	AG	AA	GG	AG	AA	AG	AG	AG	GG	AG	AA	AG	AG	GG	AA	AA	AG	GG	GG	GG	AG	AG	AG	AG	AA	AG	AG	AG	GG	AG	AG	GG	AG	AA	AG	AA	AG	AG	GG	AA	GG	--
23	3567565	C	CT	CC	CC	CT	CC	CT	CC	TT	CT	CC	CT	CT	CT	TT	CT	CC	CT	CT	TT	CC	CC	CT	CT	TT	TT	CT	CT	CT	CT	CC	CT	CT	CT	TT	CT	--	TT	CC	CC	CT	CC	CT	CT	TT	CC	TT	TT
23	3567696	G	GA	GA	GG	GA	GG	GA	GG	AA	GA	GA	GA	GA	AA	AA	GA	GG	GA	GA	AA	GG	GG	GA	AA	--	AA	GA	GA	GA	GA	GG	GA	GA	GA	AA	GA	GG	AA	GA	GG	GA	GG	AA	GA	AA	GG	AA	AA
23	3567712	C	CT	CT	CC	CT	CC	CT	CC	TT	CT	CT	CT	CT	TT	TT	CT	CC	CT	CT	TT	CC	CC	CT	TT	TT	TT	CT	CT	CT	CT	CC	CT	CT	CT	TT	TT	CC	TT	CT	CC	CT	CC	TT	CT	TT	CC	TT	TT
23	3567876	A	AT	AT	AA	AT	AA	TT	AA	TT	AT	AA	AT	AT	AT	AT	AA	AA	AA	AT	TT	AA	AA	AT	--	TT	TT	AT	AA	AT	AT	AA	AT	AA	AT	TT	TT	AT	TT	AT	AA	AT	AA	AT	AT	TT	AA	TT	TT
23	3567942	A	AG	AG	AA	AG	AA	GG	AA	GG	GG	AA	AG	AG	AG	AG	AA	AA	AA	AG	GG	AA	AA	AG	--	GG	GG	AG	AG	AG	GG	AA	AG	AA	AG	GG	AG	AG	GG	AG	AA	AA	AA	AG	AG	GG	AA	GG	GG
23	3568050	A	GG	AG	AA	AG	AA	AG	AA	GG	AG	AA	AG	AA	AG	AG	AG	AA	AA	AG	GG	AA	AA	AG	AG	GG	GG	AG	AG	AG	AG	AA	AG	AG	--	GG	AG	AG	GG	AG	AA	AG	AA	AG	AG	GG	AA	GG	GG
23	3568243	C	CT	CT	CC	CT	CC	CT	CC	TT	CT	CC	CT	CT	CT	CT	CT	CC	CC	CT	TT	CC	CC	CT	CT	TT	TT	CT	TT	CT	CT	CC	CT	CT	CT	TT	CT	CT	TT	CT	CC	CT	CC	CT	TT	TT	CC	TT	TT
23	3568331	A	AG	AG	AA	AG	AA	AG	AA	GG	AG	AA	AG	GG	AG	AA	AG	AA	AA	AG	GG	AA	AA	AG	AG	GG	GG	AA	AG	AG	AG	AA	AG	GG	AG	GG	AG	AG	GG	AG	AA	AG	AA	AG	AG	GG	AA	GG	GG
23	3568380	T	TC	TC	TT	TC	TT	TC	TT	CC	TC	TT	TC	TC	TC	TC	TT	TT	TT	TC	TC	TT	TT	TC	CC	CC	CC	TC	TC	TC	TC	TT	TC	--	TC	CC	TC	TT	CC	TC	TT	TC	TT	TC	TC	CC	TT	CC	CC
23	3568465	T	TC	TC	TT	TC	TT	TT	TT	CC	TC	TT	TC	TC	TC	TC	TC	TT	TT	TC	CC	TT	TT	TC	TC	CC	CC	TC	TC	TC	TC	TT	TC	TC	TC	CC	TC	TT	CC	TC	TT	TC	TT	TC	TC	CC	TT	CC	CC
23	3568918	C	CT	CT	CC	CT	CC	CT	CC	TT	CT	CC	CT	CT	CT	CT	CT	CC	CT	CT	TT	CC	CC	TT	CT	TT	TT	CT	CT	CT	CT	CC	CT	CT	CT	TT	CT	CT	TT	CT	CC	CT	CC	CT	CT	TT	CC	TT	TT
23	6313296	G	GG	GC	GC	GG	GG	GC	GG	GG	GC	GG	GC	GC	GG	GC	GC	GC	GG	GC	GG	GC	GG	GG	GG	GC	GG	GC	GG	GC	GG	GG	GC	GC	GC	GC	GC	GC	GG	GG	GC	GG	GC	GG	GC	GG	GG	GG	GC
23	8122303	C	CT	TT	TT	CC	CC	TT	CT	TT	TT	TT	CT	CT	CC	TT	TT	CT	CT	CT	CC	TT	CT	CT	TT	CT	CT	CC	CC	TT	CT	TT	TT	TT	TT	CT	CT	TT	TT	CT	CT	CC	CC	CT	CT	TT	CC	CT	CT
23	9541077	C	CC	GG	CG	CG	--	CC	CC	--	CG	CG	CG	CC	CC	CG	--	GG	CG	CG	CG	CG	GG	--	CG	CC	CG	CC	CG	GG	CG	CG	GG	CC	CG	GG	GG	--	CG	CG	CG	CG	--	CC	CG	CG	CC	CG	CG
23	9544250	T	--	TC	CC	TC	TT	TC	TT	CC	CC	TC	TC	TT	TT	CC	TT	CC	TC	TC	TC	TC	TC	TC	TT	TT	TC	TC	TC	TC	TC	TC	CC	TC	TC	CC	CC	CC	TC	TC	CC	TC	CC	TT	TC	TC	TC	CC	TT
23	9544296	T	TC	TC	CC	TC	TT	CC	TT	CC	CC	TC	TC	TT	TT	CC	TT	CC	TC	TC	TC	TC	TC	TC	TT	TC	TC	TC	TC	TC	TC	TC	CC	TC	TC	CC	CC	CC	TC	TC	CC	TC	CC	TT	TC	TC	TC	TC	TT
23	9638368	T	TC	TC	TT	TT	TT	TT	TT	TT	TT	TT	TC	TC	TT	TC	TC	TT	--	TC	TT	TT	--	--	TC	TT	TT	--	TT	TT	TC	TC	--	TC	TC	TC	TT	TT	TC	TC	TC	TC	TC	TT	TT	--	TT	TT	TT
23	12526700	T	TT	CC	TC	TT	TT	CC	TT	TC	CC	TT	TC	CC	TC	CC	CC	TC	TC	TC	TC	CC	TT	CC	TT	TC	TT	TT	TC	TC	TT	TT	CC	CC	CC	TC	CC	TC	CC	TC	CC	TT	CC	TC	CC	TC	TC	TT	TT
23	12527886	G	AA	GG	GA	AA	AA	GG	AA	GA	GG	AA	GA	GG	GA	GG	GG	GA	GA	GA	GA	GG	AA	GG	AA	GG	AA	AA	GA	GA	AA	AA	GG	GG	GG	GA	GG	GA	GG	GA	GG	AA	GG	GA	GG	GA	GA	GA	AA
23	12527945	G	GG	AA	GA	GG	GG	AA	GG	GA	AA	GG	GA	AA	GA	AA	AA	GG	GA	GA	GA	AA	GG	GA	GG	GA	GG	GG	GA	GA	GG	GG	AA	AA	AA	GA	AA	GA	AA	GA	AA	GG	AA	GA	AA	GA	GA	GG	GG
23	12528427	T	TT	GG	TG	TT	TT	GG	TT	TG	GG	TT	TG	GG	TG	GG	GG	TG	TG	TG	TG	GG	TG	TG	TT	GG	TT	TT	TG	TG	TT	TT	GG	GG	GG	TG	GG	TG	GG	TG	GG	TT	GG	TG	GG	TG	TG	TG	TT
23	15092737	C	CT	CT	TT	CT	CT	CT	TT	CT	CC	TT	CT	CC	CT	CC	CT	CC	CT	CT	CT	CT	CC	CC	TT	CC	TT	TT	CT	CC	CT	TT	CT	CT	CT	CT	TT	CT	CT	TT	CC	CT	CC	TT	CC	CC	CT	CC	TT
23	15244505	G	GA	GG	GG	--	GA	GA	GG	--	AA	GG	GA	AA	GA	AA	AA	GA	GA	GA	GA	GA	AA	AA	GG	GA	GG	GA	GA	GA	GG	GG	GA	AA	GA	GG	GG	GA	GG	GG	GA	GA	AA	GG	GA	AA	GA	GA	GG
23	15244772	A	AG	AG	AA	AG	AG	AG	AA	AG	GG	AA	AG	GG	AG	GG	AG	AG	AG	AG	AG	AG	GG	GG	AA	AG	AA	AG	GG	AG	AA	AA	AG	GG	AA	AA	AG	AG	AG	AA	AG	AG	GG	AA	AG	AG	AA	AG	AA
23	15245137	A	AG	AG	AA	AG	AG	AG	AA	GG	GG	AA	AG	GG	AG	AG	AG	AG	AG	AG	AG	AG	GG	GG	AA	AG	AA	AG	AA	AG	AA	AA	AG	GG	AG	AA	AG	AG	GG	AA	AA	AG	GG	AA	AG	AG	AG	AG	AA
23	15253702	T	TC	TT	TT	TC	TT	CC	TT	TC	CC	TT	TC	CC	TT	CC	TT	TT	TC	TC	CC	TT	TC	TC	TT	TC	TT	TC	TC	TC	TT	TT	TC	CC	TC	TC	TC	TC	TC	TT	TC	TC	CC	--	TC	TT	TC	TT	TT
23	15530253	C	CT	TT	TT	TT	CT	CT	CT	CT	CT	CT	CT	TT	CC	TT	CT	TT	TT	CT	CT	CT	TT	TT	TT	CT	--	TT	CC	CT	CT	CT	CT	CC	CC	CT	CT	TT	TT	CT	CT	CT	CT	CC	CT	CC	TT	CT	CT
23	15530948	T	TC	CC	TC	CC	TT	TC	TC	TC	TC	TC	TC	CC	TT	TC	TC	CC	CC	TC	TC	TT	CC	CC	CC	TC	TC	CC	TT	--	CC	TC	--	TC	TT	CC	TC	CC	TC	TC	TC	TC	TC	TT	TC	TT	TC	TC	TC
23	15576477	C	CT	CT	CT	CC	CT	CT	CT	CT	CT	CT	CT	TT	TT	CT	CT	CC	CC	CT	CC	CT	CC	CC	CC	CT	CC	CC	CT	CT	CT	CT	CT	CT	TT	CC	TT	CC	CT	CT	CT	CT	CC	TT	CT	TT	CC	CT	CT
23	15576632	G	GT	GT	GT	GG	GT	GT	GT	GT	GT	GT	GT	TT	TT	GT	GT	GG	GT	GT	GG	TT	GG	GG	GG	GT	GT	GG	GT	GT	GT	GT	GT	GT	TT	GG	TT	GG	GT	GT	GT	GT	GG	TT	GT	TT	GG	GT	GT
23	15577999	T	TG	TG	TG	TT	TG	TG	TG	TG	TG	TG	TG	GG	GG	TT	TG	TT	TG	TG	TT	TG	TT	TT	TT	TG	GG	TG	TG	TG	TG	TG	TG	TG	GG	TT	GG	TT	GG	TG	TG	TG	TT	GG	TG	GG	TT	TG	TG
23	15578255	G	GA	GA	GA	GG	GA	GA	GA	GA	GA	GA	GA	AA	AA	GG	GA	GG	GA	GA	GG	GA	GG	GG	GG	AA	GA	GG	GA	GA	GA	GA	GA	AA	AA	GG	AA	GG	GA	GA	GA	GA	GG	AA	GG	AA	GG	GA	AA
23	15578427	A	AG	AG	AG	AA	AG	AG	AG	AG	AG	AG	AG	GG	GG	AG	AA	AA	AG	AG	AA	AG	AA	AA	AA	GG	AG	AA	AG	AG	AG	GG	AG	AG	GG	AA	GG	AA	AG	AG	AG	AG	AA	GG	AA	GG	AA	AG	GG
23	15580105	C	CT	CT	CT	CC	CT	CT	CT	CT	CT	CT	CT	TT	TT	CT	CT	CC	CT	CT	CC	CT	CC	CC	CC	CT	TT	CT	CT	CT	CT	CT	CT	CT	TT	CC	TT	CC	TT	CT	CC	CT	CC	TT	CT	TT	CC	CT	TT
23	15580957	C	CT	CT	CT	CC	TT	CT	CT	CT	CT	CT	CT	TT	TT	CT	CT	CC	CT	CT	CC	CT	CC	CC	CC	CT	TT	CC	CC	CT	CT	CT	CT	CT	TT	CC	TT	CC	TT	CT	CT	CT	CC	TT	TT	TT	CC	CT	CT
23	15599624	G	GT	TT	GT	GT	GT	GT	GT	GT	GT	TT	GT	GT	GG	GT	GT	TT	TT	GT	GG	GG	TT	TT	GG	GT	GT	GT	GT	GT	GT	TT	GT	GG	GT	TT	GT	GT	GT	GT	GT	GT	TT	GG	TT	GG	GT	GG	GG
23	17868892	A	GG	GG	GG	AG	AA	AG	GG	GG	GG	GG	AG	GG	GG	AG	AA	AA	AG	AG	AG	AA	AA	AA	GG	GG	GG	AA	AG	AG	GG	AG	AG	AG	AG	AG	AG	AG	GG	GG	AG	GG	GG	AG	AG	AG	AG	AG	GG
23	22498086	A	AG	GG	AA	GG	AA	AG	AG	AA	GG	GG	AG	GG	AG	GG	AG	AG	GG	AG	AG	AG	AG	AG	AA	GG	AA	AG	AA	GG	AA	AA	AG	AG	AG	AA	AG	AG	AG	AA	AG	AG	AA	AG	AA	GG	AG	AG	AA
23	22921200	A	AA	AG	AG	AG	AG	AG	GG	AG	AA	AG	AG	AG	AA	AA	AA	AG	AA	AG	AA	AA	GG	AA	GG	AG	AG	GG	AG	AA	GG	GG	AG	AA	AG	AG	GG	AG	GG	AG	AA	GG	AG	AG	AG	AG	AG	AA	AG
23	22921856	C	CG	GG	GG	CG	CC	GG	GG	GG	CG	GG	CG	CG	CC	CG	CC	CG	CC	CG	CC	CC	CG	CG	GG	CG	GG	CG	CG	CG	GG	GG	CG	CC	CG	GG	GG	CG	GG	CG	CG	GG	GG	CG	CG	CG	CG	CC	CG
23	22921915	A	AA	AA	AA	AA	AG	AA	AA	AA	AG	AA	AG	AG	GG	AG	GG	AG	GG	AG	GG	AG	AG	AG	AA	AG	AA	AG	AG	AG	AA	AA	AA	GG	AG	AA	AA	AG	AA	AG	AG	AA	AA	AG	AG	AA	GG	GG	AG
23	22921971	C	CT	CC	CC	CT	CT	CC	CC	CC	CT	CC	CT	CT	TT	CT	CT	CT	CT	CT	TT	CT	CT	CT	CC	CT	CC	CT	CT	CT	CC	CC	CC	TT	CT	CC	CC	CC	CC	CT	CT	CC	CC	CT	CT	CT	CT	TT	CT
23	22959409	C	CA	CC	CC	CA	CA	CA	CC	CC	CC	CC	CA	CC	CA	CC	AA	CA	AA	CA	AA	CA	CA	AA	CC	CC	CC	CA	CA	CA	CA	CC	CC	CA	CA	CC	CA	CA	CA	AA	AA	CC	AA	CA	AA	CC	CA	CA	CA
23	22989269	T	TC	TC	TC	TC	TC	TC	TT	TT	CC	TC	TC	TC	CC	CC	CC	CC	CC	TC	CC	CC	TC	TC	TT	TC	TC	TC	TT	CC	TC	TT	TC	CC	TC	TC	TT	TC	TT	TC	TC	TC	CC	TC	TC	CC	--	CC	TT
23	44885098	G	GT	GG	GT	GT	GT	TT	GG	GT	GT	GT	GT	GG	GT	TT	GT	GT	GT	GT	GT	TT	TT	TT	GG	GG	GG	GT	GG	TT	GT	GG	GT	TT	GG	GT	TT	GT	GG	GT	GT	GT	GT	GT	GG	GT	TT	GT	TT
23	44885313	G	GA	GA	GA	AA	GA	GA	GG	GA	GA	GA	GA	GG	GA	AA	GA	GA	GA	GA	GA	AA	AA	AA	GA	GG	GG	AA	GG	AA	GA	GG	GA	GA	GG	GA	AA	GA	GG	GA	GA	GA	GG	GA	GG	GA	AA	GA	GA
23	44885345	C	CT	CT	CC	TT	CT	CC	CC	CT	CT	CT	CT	CC	CT	TT	CT	CT	CT	CT	CT	TT	TT	TT	CT	CC	CC	CT	CC	TT	CC	CC	CT	CC	CC	TT	TT	CT	CC	CT	CT	CT	CC	CT	CC	CT	TT	CT	CT
23	44885415	T	TC	TC	TC	TC	TC	TT	TT	TC	TC	TC	TC	TT	CC	CC	TC	TC	TC	TC	TC	CC	CC	CC	TT	TT	TT	TT	TT	CC	TC	TT	CC	TT	TT	TC	CC	TC	TT	TC	TC	TC	TC	TC	TT	TC	CC	TC	TC
23	44885571	T	TG	TG	TG	GG	GG	TG	TG	TG	TG	TG	TG	TG	TG	GG	TG	TG	TG	TG	TG	GG	GG	GG	GG	TT	TT	TG	TT	GG	GG	TG	TG	GG	TT	TG	GG	TG	TT	GG	TG	TG	TG	TG	TG	TG	GG	TG	TG
23	44885877	G	GA	GA	GG	--	AA	GG	GA	GA	GA	GA	GA	GG	GA	AA	GA	GA	GA	GA	GA	AA	AA	AA	AA	GG	GG	GA	GG	AA	AA	GA	GA	GA	GG	GA	AA	GA	GG	AA	GG	GA	GA	GA	GA	GG	AA	GA	GA
23	44886128	G	GA	GA	GA	AA	AA	AA	GA	GA	GG	GA	GA	GA	GA	AA	GA	GA	GG	GA	GA	AA	AA	AA	AA	GG	GG	GA	GG	AA	GA	GA	GA	GA	GG	GA	AA	GA	GG	AA	GG	GA	GA	GA	GA	GA	AA	GA	AA
23	44886344	C	CG	CG	CG	CG	GG	CG	CC	CG	CC	CG	CG	CG	CG	GG	CG	CG	CG	CG	CG	GG	GG	GG	GG	CC	CC	CG	CC	GG	CG	CG	CG	CG	CC	GG	GG	CG	CC	GG	CG	CG	CG	CG	CG	CG	GG	CG	CG
23	44886395	C	CA	CA	CA	CC	AA	CA	CA	CA	CA	CA	CA	CA	CA	AA	CA	CA	CA	CA	CA	AA	AA	AA	AA	CC	CC	CA	CC	AA	AA	CC	CA	AA	CC	CA	AA	CA	CC	AA	CA	CA	CA	CA	CA	CA	AA	CA	CA
23	44886423	G	GA	GA	GA	GG	AA	GG	GA	GA	GA	GA	GA	GA	GA	AA	GA	GA	GA	GA	GA	AA	AA	AA	AA	GG	GG	GA	GG	AA	AA	GG	GA	AA	GG	GA	AA	GA	GG	AA	GA	GA	GA	GA	GA	GA	AA	AA	GA
23	44886892	C	CT	CT	TT	CT	TT	CT	CT	CT	CT	CT	CT	TT	TT	TT	CT	CT	CT	CT	CT	TT	TT	TT	TT	CC	CC	CT	CC	TT	TT	CT	CT	CT	CC	TT	TT	CC	CC	TT	CT	CT	CT	CT	CT	CT	TT	CT	CT
23	44886897	G	GA	GA	AA	GA	AA	GA	GA	GA	GA	GA	GA	AA	AA	AA	GA	GA	GA	GA	GA	AA	AA	AA	AA	GG	GG	GA	GG	AA	AA	GA	GA	GA	GG	AA	AA	GG	GG	AA	GA	GA	GA	GA	GG	GA	AA	GA	GA
23	45593638	G	GA	GG	GA	GA	GG	GG	GA	GA	GA	GG	GA	GA	GG	GA	GA	GG	GA	GA	GG	GA	GA	GA	GG	GA	GA	GG	GG	GG	GG	GA	GG	GG	GG	GA	GA	GA	GA	GG	GG	GA	GA	GG	GG	GG	GA	GG	GG
24	14815771	A	AG	AG	AA	AA	AG	AA	--	AA	AA	AG	AA	AG	--	--	AA	AG	AA	AA	AG	AA	--	--	AA	AA	--	--	AA	AA	--	--	AG	--	AA	AG	--	AA	AA	--	AA	--	AA	AA	AG	--	AA	--	AG
24	15234648	A	GG	AA	GG	AG	AG	AA	AG	AA	GG	GG	AG	AG	AA	GG	GG	AG	GG	AG	GG	AG	AA	AA	GG	AA	AG	AG	GG	AG	AA	AA	AG	AG	AA	AG	AA	GG	GG	GG	GG	AG	AG	AG	GG	AG	GG	AA	AG
24	15252331	C	CT	CC	TT	TT	CT	CT	CT	CT	TT	TT	CT	CT	CC	CC	CT	CC	TT	CT	TT	CT	CC	CC	TT	CC	CT	CT	TT	CC	TT	CC	CC	CT	TT	CC	CC	TT	TT	CC	TT	CT	TT	CT	CT	CT	TT	CC	CT
24	15254736	C	CT	CC	TT	TT	CT	CT	CT	TT	TT	TT	CT	CT	CC	CC	CT	CC	TT	CT	TT	TT	CC	CC	TT	CC	CT	CT	CT	CC	CT	CC	CC	CT	CT	CC	CC	TT	TT	CC	TT	CT	TT	CT	CC	CT	TT	CC	CT
24	17565877	T	CC	TT	CC	--	TC	TC	TC	TT	TC	CC	TC	TC	TT	CC	TC	TC	TC	TC	TC	TC	TT	TC	CC	TT	TC	TC	CC	TC	TC	TT	CC	TT	TC	TT	TC	CC	CC	TT	CC	TC	CC	TC	CC	TT	CC	TC	TC
24	20095089	C	CC	CC	CG	CC	CC	CC	GG	CG	CG	CG	CG	CG	CC	--	CG	CC	CG	CG	GG	CC	GG	CG	CG	CG	CG	CG	CC	CC	CC	CC	CG	CG	CG	CC	CG	GG	GG	CG	GG	CG	CG	GG	CG	CC	GG	CC	CG
24	20097598	C	CC	CC	CG	CC	CC	CC	GG	CC	CG	CG	CG	CG	CC	GG	CG	CC	GG	CG	GG	CC	GG	CG	CG	CG	CG	CG	CC	CC	CC	CC	CG	CG	CG	CC	CC	GG	GG	CG	GG	CG	GG	CG	CG	CC	GG	CC	CG
24	20098900	T	TT	TT	TC	TT	TT	TT	CC	TC	TC	TC	TC	TT	TT	TC	--	TT	TC	TC	CC	TT	CC	TC	TC	TC	TC	TC	TT	TT	TT	TT	CC	CC	TC	TT	TC	CC	CC	TC	CC	TC	TT	TC	TC	TT	CC	TT	TC
24	20105765	C	CC	CC	CT	CC	CC	CC	TT	CT	CT	CT	CT	CT	CC	CT	--	CC	CT	CT	TT	CC	TT	CT	CT	CT	TT	CC	CC	CT	CC	CT	TT	TT	CT	CC	CT	TT	TT	CT	TT	CT	CT	CT	CT	CC	TT	CC	CT
24	20131418	G	GA	GG	GA	GG	GG	GG	AA	GA	GA	GA	GA	AA	GG	GA	GA	GG	GA	GA	AA	GG	AA	GG	GA	GA	GA	GA	GA	GG	GG	GA	GA	GA	GA	GG	GG	AA	AA	GA	GA	GG	GA	GA	GA	GG	GA	GG	AA
24	20155235	A	AA	AA	AG	AA	AA	AA	GG	AG	AG	AG	AG	GG	AA	AG	AG	AA	AG	AG	GG	AA	GG	AG	AG	AG	GG	AG	AA	AG	AA	AA	AG	AG	AG	AA	AG	GG	GG	AA	GG	AG	GG	AG	AG	AA	GG	AA	AG
24	20158156	C	CC	CC	CT	CC	CC	CC	TT	CT	CT	CT	CT	CC	CC	CT	CT	CC	CT	CT	TT	CC	TT	CC	CT	CT	TT	CT	CC	CC	CC	CC	CT	CT	CT	CC	CC	TT	TT	CT	TT	CT	CT	CT	CT	CC	TT	CC	TT
24	20158193	T	TT	TT	TC	TT	TT	TT	CC	TC	TC	TC	TC	TT	TT	TC	TT	TT	TC	TC	CC	TT	CC	TC	TC	TC	CC	TC	TT	TT	TT	TT	TC	TC	TC	TT	TC	CC	CC	TC	CC	TC	TC	TC	TC	TT	CC	TT	CC
24	20158247	T	TT	TT	TC	TT	TT	TT	CC	TC	TC	TC	TC	TT	TT	TC	TC	TT	TC	TC	CC	TT	CC	TC	TC	TC	CC	TC	TT	TT	TT	TT	TC	TC	TC	TT	TC	CC	CC	TC	CC	TC	TC	TC	TC	TT	CC	TT	CC
24	20158354	A	AA	AA	AA	AA	AA	AA	TT	AT	AT	AT	AT	AA	AA	AT	AT	AA	AT	AT	AT	--	TT	AT	AT	AT	TT	AT	AA	AA	AA	AA	AT	AT	AT	AA	AT	TT	TT	AT	TT	AT	AT	AT	AT	AA	TT	AA	TT
24	20158430	C	CC	CC	CA	CC	CC	CC	AA	CA	CA	CA	CA	CC	CC	CA	CA	CC	CA	CA	AA	CC	AA	CA	CA	CC	AA	CA	CC	CC	CC	CC	CA	CA	CA	CC	CA	AA	AA	AA	AA	CA	CA	CA	CA	CC	AA	CC	AA
24	20158834	G	GG	GG	GA	GG	GG	GG	AA	GA	GA	GA	GA	AA	GG	GA	GA	GG	GA	GA	AA	GG	AA	GA	GA	AA	AA	GA	GG	GG	GG	GG	GA	GG	GA	GG	GA	AA	AA	GA	AA	GA	GA	GA	GA	GG	AA	GG	AA
24	20167624	A	AA	AA	AT	AA	AA	AA	AT	AT	AT	AT	AT	AT	AA	AT	AA	AA	AA	AT	TT	AA	TT	AT	TT	AT	TT	AA	AA	AA	AA	AA	AT	AT	AT	AA	AT	TT	TT	AT	TT	AT	AT	AT	AT	AA	TT	AA	TT
24	20168218	G	GG	GG	GA	GG	GG	GG	AA	GA	GA	GA	GA	AA	GG	GA	GA	GG	GA	GA	AA	GG	AA	GA	GA	GA	AA	GA	GG	GG	GA	GG	GA	GA	GA	GG	GA	GA	AA	AA	AA	GA	GA	GA	GA	GG	AA	GG	AA
24	20172191	G	GG	GG	GA	GG	GG	GG	AA	GG	GA	GA	GA	GA	GG	GA	GA	GG	GA	GA	AA	GG	AA	GA	GA	GA	AA	GA	GG	GG	GG	GG	GA	GA	GA	GG	GA	AA	AA	GA	AA	GA	GA	GA	GA	GG	AA	GG	AA
24	21214729	G	GG	GG	CC	GC	CC	GC	GG	GG	GC	GG	GC	GG	CC	GC	GC	GG	GC	GC	GG	GC	GG	GG	GG	GG	GC	GC	GG	GC	CC	GC	CC	GG	GC	GG	CC	GC	CC	GC	CC	CC	GG	GC	CC	GC	GC	CC	GC
24	21216005	C	CC	CG	GG	--	CG	GG	CC	CC	CG	CG	CG	CC	GG	GG	CG	CC	CG	CG	CC	CG	CC	CC	CG	CG	CC	CC	CC	CG	GG	CG	GG	CC	CG	CC	GG	CG	GG	CG	GG	GG	CG	CG	GG	CC	GG	CG	CG
24	21216042	A	AA	AA	GG	--	AG	AG	AA	AA	AG	AG	AG	AA	GG	GG	AG	AA	AG	AG	AA	AG	AA	AA	AG	AG	AG	AG	AA	AG	GG	AG	GG	AA	AG	AA	GG	AG	GG	GG	GG	GG	AG	AG	GG	AA	GG	AG	AG
24	21216110	C	TT	CT	CC	--	CT	CC	TT	TT	CC	CT	CT	TT	CC	CC	CT	TT	CT	CT	TT	CT	TT	TT	CC	CT	CC	CT	TT	CT	CC	CT	CC	TT	CT	TT	CC	CT	CC	CC	CC	CC	CT	CC	CC	CT	CC	CC	CT
24	25549188	T	TT	TT	TC	TT	CC	TC	CC	TT	CC	TC	TC	TT	TC	TC	TC	TC	CC	TC	TC	TT	TC	TT	TC	TC	TC	CC	TT	CC	--	TT	TC	TC	TC	TT	TT	TT	CC	TC	TC	CC	TC	TC	TC	TC	CC	CC	TT
24	29647557	G	GG	GA	GA	AA	GA	AA	GG	AA	AA	GA	GA	GA	AA	GG	AA	GG	AA	GA	AA	GA	AA	--	AA	GA	GA	GA	GG	AA	GA	GA	GG	GG	AA	GA	GA	GA	GA	AA	AA	AA	GA	GA	GA	AA	AA	AA	GG
24	29647770	G	GG	GA	GA	AA	GG	AA	GA	AA	AA	GG	GA	GA	GA	GG	AA	GG	AA	GA	AA	GA	AA	GG	GA	GA	GA	GA	GG	--	GA	GA	GG	GA	AA	GA	GA	GA	GA	GA	AA	AA	GA	GA	AA	AA	AA	AA	GA
24	29647874	T	TT	TC	TC	CC	TC	CC	TC	CC	CC	TC	TC	TC	CC	TT	CC	TT	CC	TC	CC	TC	CC	TT	TC	CC	TC	TT	TT	--	TC	TC	TT	TC	CC	TC	TC	TT	TC	TC	CC	CC	TC	TC	TC	CC	CC	CC	TC
24	29647890	A	AA	AG	AG	GG	AG	GG	AG	GG	GG	AG	AG	GG	GG	AA	GG	AA	GG	AG	GG	AG	GG	AA	AG	AG	AG	AA	AA	--	AG	AG	AA	AG	GG	GG	AG	AA	AG	AG	GG	GG	AG	AG	AG	GG	GG	GG	AG
24	29648496	T	TT	TC	TC	CC	CC	CC	TT	CC	CC	TC	TC	TC	TC	TT	CC	TT	CC	TC	CC	TC	CC	TT	CC	TC	TC	TC	TT	CC	TC	TC	TT	TC	CC	TC	TC	TC	TC	TC	CC	CC	TC	TC	TT	CC	CC	CC	TC
24	29649074	C	TT	TT	CT	--	CC	CC	CT	CC	CC	TT	CT	CT	CT	CT	CC	TT	CC	CT	TT	TT	CC	TT	TT	CT	CT	CT	CT	CC	CT	CC	CT	CT	CT	CT	CT	TT	CT	CT	CC	CC	CC	CC	CT	CT	CC	CC	CT
24	29650395	G	AA	GA	GG	GG	GA	GG	GA	GG	GG	GG	GA	GA	GA	GG	GG	AA	GA	GA	AA	AA	GG	AA	--	GA	GA	GA	GA	GG	GA	AA	GA	GA	GA	GA	AA	AA	GA	GA	GG	GG	GG	GG	GG	GA	GG	GG	GA
24	29651503	C	CC	CT	CT	TT	--	TT	CT	TT	TT	CT	CT	TT	CT	CT	TT	CC	CT	CT	CC	CT	TT	CC	CT	CT	CT	CT	CT	TT	TT	CT	CT	CT	CT	CT	CC	CC	CT	CT	TT	TT	TT	TT	CT	CT	TT	TT	CC
24	29651589	T	TT	TC	TC	TC	TC	CC	TC	CC	CC	TC	TC	CC	TC	TC	CC	TT	TC	TC	TT	TT	CC	TT	TC	TC	TC	TC	CC	CC	CC	TC	TC	TT	TC	TC	TT	TC	CC	TC	CC	CC	CC	CC	TT	TC	CC	CC	TC
24	29654089	C	TT	CT	CT	CT	CT	CC	TT	CC	CC	CC	CT	CT	CT	CT	CC	TT	CT	CT	TT	TT	CC	TT	CT	CT	CT	CT	CT	CC	CT	CT	CT	CT	CT	CT	TT	TT	CT	CT	CC	CC	CC	CC	CT	CT	CC	CC	CC
24	29655275	G	GG	GG	GC	--	GC	CC	GG	CC	CC	GC	GC	GC	GC	GG	CC	GG	GC	GC	GG	GG	CC	GG	GG	GG	GC	GC	GG	CC	GC	GC	GC	CC	GC	GC	GG	GG	GC	GC	CC	GC	CC	GC	GG	GC	CC	CC	GC
24	29656199	G	GG	GA	GA	GA	AA	AA	GA	AA	AA	GA	GA	GA	GA	GA	--	GG	GA	GA	GG	GG	AA	GG	GA	GA	GA	GA	GA	AA	GA	AA	GA	GA	GA	GA	GG	GG	GA	GA	AA	AA	AA	AA	GG	AA	AA	AA	GA
24	29657258	T	TT	TC	CC	TC	TT	CC	TC	CC	CC	TC	TC	TC	TC	TC	CC	TT	TC	TC	TT	TT	CC	TT	CC	TC	TC	TC	TC	CC	TC	TC	TT	TC	TC	TC	TT	TT	TC	TC	CC	CC	CC	CC	TC	TC	CC	CC	TC
24	39872613	C	CT	CC	CT	CT	CT	TT	CT	CT	TT	CT	CT	CT	CC	TT	CT	CC	TT	CT	TT	CC	TT	CC	CC	CC	TT	TT	TT	CT	CT	CT	CT	CT	CT	CC	CT	CC	TT	CT	CT	CT	TT	CT	CC	CC	TT	CC	TT
24	39873031	A	AG	AG	AG	AG	AG	AG	AG	AG	GG	AG	AG	AA	AA	AG	GG	AA	AG	AG	AG	AA	AG	AG	AA	GG	GG	GG	AG	GG	AG	AG	AG	AG	AG	AG	AG	AA	GG	AG	GG	AA	GG	AG	AA	AG	AG	AA	AG
24	39874519	A	AG	AG	AG	AG	AG	AG	AG	AG	AA	AG	AG	GG	GG	AA	AG	GG	AG	AG	AG	GG	AG	GG	GG	AA	AA	AA	AA	AA	AG	AG	AA	AG	AG	AG	AG	GG	AA	AA	AA	AG	AA	AG	GG	AG	AG	GG	AG
24	39881153	G	GA	AA	GA	GA	GA	AA	GA	GA	GG	GA	GA	AA	AA	AA	GA	AA	GA	GA	GA	AA	GA	GA	AA	GG	GG	GA	GG	GA	GG	GA	AA	GA	GA	GA	GA	AA	GA	GG	GA	GA	GG	GA	AA	AA	AA	AA	GA
24	39911014	A	AA	AC	AC	AC	AC	AA	CC	AA	AA	AC	AC	CC	CC	AC	CC	AC	AA	AC	AC	CC	AC	AC	AC	AA	AA	AC	AA	AA	--	AC	CC	AC	AC	CC	AC	CC	AC	AC	AA	AC	AC	AA	CC	AA	AC	AC	AC
24	39911092	G	AA	GA	GA	GA	GA	AA	GG	AA	AA	GA	GA	GG	GG	GA	GG	GA	AA	GA	GA	GG	GA	GA	GA	AA	AA	GA	AA	AA	GA	GA	GG	GA	GA	GG	GA	GG	GA	GA	AA	GA	GA	AA	GG	--	GA	GG	GA
24	39920576	C	TT	CT	CC	CT	CT	CT	CC	TT	TT	CT	CT	CC	CC	CT	CC	CT	TT	CT	CT	CC	TT	CT	CT	CT	TT	TT	CT	TT	CT	CT	CC	CT	CC	CC	CT	CC	CT	CT	TT	CT	CC	TT	CC	TT	CC	TT	CC
24	39921198	C	TT	CT	CT	CT	TT	TT	CC	TT	TT	CT	CT	CC	CC	CT	CC	CT	TT	CT	CT	CC	CT	CT	TT	TT	TT	CC	CT	TT	CT	CT	--	CT	CC	CC	CT	CC	CT	CT	TT	CT	CT	TT	CC	TT	CT	CT	CC
24	39921376	A	GG	AG	AG	AG	AG	GG	AA	AG	GG	AG	AG	AA	AA	AG	AG	AA	GG	AG	AG	AA	AG	GG	GG	--	GG	AG	AG	GG	AG	AG	AA	AG	AA	AA	AG	AA	GG	AG	GG	AG	AG	GG	AA	GG	AA	AG	AA
24	39921959	A	CC	AC	AC	AA	AC	CC	AA	AC	AC	AC	AC	AA	AA	AC	AC	AC	CC	AC	AC	AA	AC	AC	AC	CC	CC	AC	AC	CC	AC	AC	AA	AA	AA	AA	AC	AA	AC	AC	CC	AC	AC	CC	AA	CC	AC	AA	AA
24	39922127	A	GG	AG	AG	--	AG	GG	AA	AG	GG	AG	AG	AA	AA	AA	AG	AG	AG	AG	AG	AA	AG	GG	AG	GG	GG	AG	AA	GG	AG	AG	AA	AA	AA	AA	AA	AA	AA	AG	GG	AG	AG	GG	AA	GG	GG	AA	AA
25	6346789	C	CT	CC	CT	TT	CC	CT	CT	TT	TT	CT	CT	CC	CC	CC	TT	CC	TT	CT	TT	CT	CC	CT	TT	CT	CT	CT	CT	CC	CT	CT	CT	CC	CC	CT	CT	CT	CC	CC	TT	CT	CC	CT	TT	CT	CC	CC	CT
25	6346902	G	GG	GG	GT	TT	GG	GT	GT	TT	TT	GT	GT	GG	GG	GG	TT	GG	TT	GT	TT	GT	GG	GT	TT	GT	GT	GT	GT	GG	GT	GT	GT	GT	GG	GT	GT	GT	GG	GG	TT	GT	GG	GT	TT	GT	GG	GG	GT
25	6346920	A	AA	AA	AT	TT	AA	AT	AT	TT	TT	AT	AT	AA	AA	AA	TT	AA	TT	AT	TT	AT	AA	AT	TT	AT	AT	AT	AT	AA	AT	AT	AT	AT	AA	AT	AT	AT	AA	AA	TT	AT	AA	AT	TT	AT	AA	AA	AT
25	6346996	T	TC	TT	TC	CC	TT	TC	TC	CC	CC	TC	TC	TT	TT	TT	CC	TT	CC	TC	CC	CC	TT	TC	CC	TC	TC	TC	TC	TT	TC	CC	TC	TC	TT	TT	TC	TC	TT	TT	CC	TC	TT	TT	CC	TC	TT	TT	TT
25	6347021	A	AG	AA	AG	GG	AA	AG	AG	GG	GG	AG	AG	AA	AA	AA	--	AA	GG	AG	GG	GG	AA	AG	GG	AG	AG	AG	AG	AA	AA	AG	AG	AG	AA	AA	AG	AG	--	AA	GG	AG	AA	AG	GG	AG	AA	AA	AA
25	6347063	T	TC	TT	TC	CC	TT	TC	TC	CC	CC	TC	TC	TT	TT	TT	CC	TT	CC	TC	CC	TC	TT	TC	CC	TC	TC	TC	TC	TT	TC	TC	TC	TC	TT	TC	TC	TC	TT	TT	CC	TC	TT	TC	CC	TC	TT	TT	TT
25	6350686	T	TC	TT	TC	CC	TT	TT	TC	CC	CC	TC	TC	TT	TT	TT	CC	TT	TC	TC	CC	TC	TT	TC	CC	TC	TC	TC	TC	TT	TC	CC	TC	CC	TT	TC	TC	TC	TT	TT	CC	TC	TT	TC	CC	TC	TT	TT	CC
25	6401704	G	GA	GG	GA	AA	GG	GG	AA	GG	AA	AA	GA	GG	GG	GA	AA	GG	AA	GA	AA	GG	GG	GG	AA	GG	GA	GG	GA	GA	GG	GA	GA	GA	GG	GA	GA	GA	GG	GG	AA	GA	GG	GA	AA	GA	GA	GA	GA
25	6402227	T	TC	TT	TC	CC	TT	TC	CC	TC	CC	TC	TC	TT	TT	TC	CC	TT	CC	TC	CC	TT	TT	TC	CC	TT	TC	TC	TC	TC	TC	TT	TC	TC	TT	CC	TC	TC	TT	TT	CC	TC	TT	TC	TC	TC	TC	TT	TC
25	6438346	A	AA	CC	AC	AA	CC	AC	AA	AA	AA	AC	AC	CC	CC	CC	AC	CC	AA	AC	AA	CC	CC	AC	AA	AC	AC	CC	AC	AC	AC	AC	AC	CC	AA	AC	AC	AC	CC	AC	AA	AC	CC	AC	AC	AC	AA	AA	AC
25	6446080	T	TC	TT	TC	CC	TT	TC	CC	TC	CC	TC	TC	TT	TT	TC	CC	TT	TC	TC	CC	TT	TT	TC	--	TT	TC	TC	TC	TT	CC	TC	TT	TC	TC	TC	TC	TT	TT	TC	--	CC	TT	TC	TC	TC	TC	CC	TC
25	12956995	T	TT	TT	TA	TA	TT	TT	TA	TT	TT	TA	TA	TA	TT	TA	TA	TT	TT	TA	TT	TA	TA	TA	TT	TA	TA	TT	TT	TT	TT	TA	TT	TA	TT	TT	TA	TA	TT	--	TA	--	TA	TA	TT	TT	TA	--	TT
25	36486120	T	TC	TC	CC	TT	TT	TT	--	CC	TC	TC	TC	CC	CC	TT	TC	CC	CC	TC	TT	TT	TC	TC	CC	TT	TT	TC	TC	TC	CC	TC	TC	TC	CC	TC	TC	--	CC	TC	TC	TC	TC	TC	TC	TC	CC	TC	TT
25	36704295	C	CT	CC	CT	CC	TT	CT	CT	CT	CC	TT	CT	CT	TT	--	CT	--	CT	CT	CT	CT	CC	TT	TT	CT	TT	CT	TT	CC	CT	TT	CC	TT	CT	CT	CC	CT	CT	TT	CT	CC	CC	CC	CC	TT	CC	CT	CC
25	36749244	G	AA	AA	GA	GA	GA	GA	GA	GG	GA	GA	GA	AA	AA	GA	GA	AA	AA	GA	GA	GA	GA	AA	GA	GG	GG	GA	AA	AA	AA	GG	AA	GA	GA	GG	GA	GG	AA	AA	GG	GA	AA	AA	AA	GA	AA	GA	GG
25	36768410	C	CC	CC	CG	CG	CC	CG	CG	GG	CG	CG	CG	CC	CC	CC	CG	CC	CG	CG	CG	GG	CG	CG	GG	GG	GG	CG	CC	CC	CC	GG	CG	CG	CG	GG	CG	GG	CC	CC	GG	GG	CG	CC	CC	GG	CC	CG	GG
25	36768547	A	GG	GG	AG	AG	GG	GG	AG	AA	AG	AG	AG	GG	GG	AG	AG	GG	AG	AG	AG	AA	AG	AG	AG	AA	AA	AG	GG	GG	GG	AG	AG	AG	AG	AA	AG	AG	GG	GG	AA	AG	AG	GG	GG	AG	GG	AG	AA
25	36770333	T	TT	TT	TG	TG	TT	TG	TG	GG	TG	TG	TG	TT	TT	TG	TG	TT	TG	TG	TT	--	GG	TG	TG	GG	GG	TT	TT	TT	TT	GG	TG	TG	TG	GG	TG	GG	TT	TT	GG	TG	GG	TT	TT	TG	TT	GG	GG
25	36770467	T	TT	TT	TC	TC	TT	TC	TC	CC	TC	TC	TC	TT	TT	TC	TC	TT	TC	TC	TC	CC	TC	TC	TC	CC	CC	TT	TT	TT	TT	CC	TC	TC	TC	CC	TC	CC	TT	TT	CC	TC	TC	TT	TT	TC	TT	CC	CC
25	36770533	A	AA	AA	AG	AG	AA	AG	AG	GG	AG	AG	AG	AA	AA	AG	AG	AA	GG	AG	AG	GG	AG	AG	--	GG	GG	AG	AA	AA	AA	GG	AG	AG	AA	GG	AG	GG	AA	AA	GG	AG	AG	AA	AA	AG	AA	AG	GG
25	36770547	A	AA	AA	AG	AG	AA	AG	AG	GG	AG	AG	AG	AA	AA	AG	AG	AA	AG	AG	AG	GG	AG	AG	--	GG	GG	AG	AA	AA	AA	GG	AG	AG	AA	GG	AG	GG	AA	AA	GG	AG	AG	AA	AA	AG	AA	AG	GG
25	36770721	G	AA	AA	GA	GA	AA	GA	GA	GG	GA	GA	GA	AA	AA	GA	GA	AA	GG	GA	GA	GG	GA	GG	AA	GG	GG	GA	AA	AA	AA	GG	GA	GA	GA	GG	GG	GG	AA	AA	GA	GA	GA	AA	AA	GA	AA	GA	GG
25	36773834	T	CC	CC	TC	TC	CC	TC	TC	TT	TC	TC	TC	CC	CC	TC	TC	CC	CC	TC	TC	TC	TC	TC	TC	TT	TT	TC	CC	CC	CC	TT	CC	TC	TC	TT	TC	TT	CC	CC	TT	TC	TC	CC	CC	TC	CC	TC	TT
25	36773892	C	CC	CC	CG	CC	CC	CG	CG	GG	CG	CG	CG	CC	CC	CG	CG	CC	CG	CG	CG	GG	CG	CG	CG	GG	GG	CG	CC	CC	CC	GG	CC	CG	CG	GG	GG	GG	CC	CC	GG	CG	GG	CC	CC	CG	CC	CG	GG
25	36777717	G	AA	--	GA	GA	AA	AA	GA	GG	GA	GA	GA	AA	AA	GA	GA	AA	GG	GA	GA	GG	AA	GA	GA	GG	GG	GA	AA	GG	AA	GA	GA	GA	GA	GG	GA	GG	AA	AA	GG	GA	GA	AA	AA	GA	AA	GA	GG
25	37720104	T	CC	CC	TC	TC	TC	TC	TT	TT	TT	TC	TC	TC	TC	--	TC	CC	CC	TC	TC	TC	TC	TT	TT	TC	TT	CC	--	TC	TT	TC	TT	TC	TT	TT	CC	TT	--	TT	TT	CC	TC	TT	CC	TC	CC	CC	TC
25	37720233	C	TT	TT	CT	CT	CT	TT	CC	CC	CC	CT	CT	CT	CT	CC	CT	TT	TT	CT	CT	CT	CT	CC	CC	CT	CC	TT	TT	CT	CT	CT	CT	CT	CC	CC	CT	CC	TT	CC	CC	TT	CT	CC	TT	CT	TT	TT	CT
25	37720673	A	CC	AC	AC	CC	CC	CC	AA	AA	AC	AC	AC	AC	AC	AA	AC	CC	CC	AC	AC	AC	AC	AA	AA	AC	AA	CC	CC	AC	AA	AC	CC	AC	AC	AA	AC	AA	CC	AC	AA	CC	AC	AA	CC	AC	CC	AC	CC
25	37721513	A	CC	--	AC	AC	AC	CC	AA	AA	AA	AC	AC	AC	AA	AC	AC	CC	CC	AC	AC	AC	AC	AA	AA	AC	AA	CC	CC	AC	AC	AC	CC	AA	AC	AA	AA	AA	CC	AC	AA	CC	AC	AA	CC	AC	CC	AC	CC
25	37721519	T	GG	--	TG	TG	TG	GG	TT	TT	TT	TG	TG	TG	TT	TG	TG	GG	GG	TG	TG	TG	TG	TT	TT	TG	TT	GG	GG	TG	TG	TG	TG	TT	TG	TT	TT	TT	GG	TG	TT	GG	TG	TT	GG	TG	GG	GG	GG
25	37723402	G	AA	AA	GA	GA	AA	AA	GG	GG	GA	GA	GA	GA	GA	GA	GA	AA	GA	GA	GA	GA	GA	GG	GG	GA	GG	--	AA	GA	GG	GA	AA	GA	GA	GG	AA	GG	AA	GA	GG	GA	GG	GG	AA	GA	AA	GA	AA
25	37723440	C	--	GG	CC	CG	GG	GG	CC	CC	CG	CG	CG	CG	CG	CG	CG	GG	CG	CG	CG	CG	CG	CC	CC	CG	CC	--	GG	CG	CG	CG	GG	CG	CG	CC	GG	CC	GG	CG	CC	CG	CC	CC	GG	CG	GG	CG	GG
25	37724317	T	CC	CC	TC	TC	CC	CC	TT	TT	TC	TC	TC	CC	TC	TC	TT	--	CC	TC	TC	TT	TC	TT	TT	TC	TT	CC	CC	TC	TC	TC	CC	TC	TT	TT	CC	TT	TC	TT	TT	--	TC	TT	CC	TC	CC	--	CC
25	37724386	C	TT	TT	CT	CT	TT	TT	CC	CC	CT	CT	CT	CT	CT	CT	CC	TT	CT	CT	CT	CT	CT	CC	CC	CT	CC	TT	TT	CT	CT	CT	TT	CT	CC	CC	CT	CC	TT	CC	CC	--	CC	CC	TT	CT	TT	CT	TT
25	37724675	T	CC	CC	TC	TC	CC	CC	TT	TT	TC	TC	TC	TC	TC	TC	TC	CC	TC	TC	TC	TT	TT	TT	TT	CC	TT	TC	CC	TC	TC	TC	CC	CC	TC	TT	TC	TT	CC	CC	TT	CC	TC	TT	CC	TC	CC	TC	CC
25	37724676	G	AA	AA	GA	GA	AA	AA	GG	GG	GA	GA	GA	GA	GA	GA	GA	AA	GA	GA	GA	GG	GG	GG	GG	AA	GG	GA	AA	GA	GA	GA	AA	AA	GA	GG	GA	GG	AA	AA	GG	AA	GA	GG	AA	GA	AA	GA	AA
25	37725636	G	AA	AA	GA	GA	AA	AA	GG	GG	GA	GA	GA	GA	GA	GA	GA	AA	AA	GA	GA	GA	GA	GG	GG	GA	GA	AA	AA	GA	GA	GA	AA	GA	GA	GG	GG	GG	AA	GA	GG	AA	GA	GG	AA	GA	AA	GA	AA
25	41786776	A	GG	GG	AG	AG	GG	AA	AA	AA	AG	AG	AG	GG	GG	AG	AA	AA	AG	AG	AA	AG	AG	AA	AA	GG	AG	GG	AG	GG	AG	AA	GG	AA	AA	GG	AA	GG	AG	AA	AG	AG	AG	AG	AG	GG	AG	--	GG
25	42507844	T	TC	TC	TC	TT	TC	CC	CC	CC	TC	TC	TC	TT	TC	TC	TC	CC	TC	TC	TC	CC	CC	CC	TC	TC	TT	TC	CC	TC	TC	TC	TT	CC	TC	TT	TC	TT	CC	TT	TC	TC	TC	TC	TC	TT	TT	TC	TC
25	42508300	T	TC	TC	TC	TT	TC	CC	CC	CC	TC	TT	TC	TT	TC	TC	TC	CC	TC	TC	TC	CC	CC	CC	CC	TT	TT	TC	CC	TC	CC	TC	TT	CC	TC	TT	TC	TT	CC	TT	TC	CC	TC	TC	TT	TT	TT	TC	TC
25	42508514	A	AG	AG	AG	AA	AA	GG	GG	GG	AG	AA	AG	AG	AG	AG	AG	GG	AG	AG	AG	--	AA	GG	AG	AA	AA	AG	GG	AG	AG	AG	AA	GG	AG	AA	AG	AA	GG	AG	AG	GG	AG	AG	AA	AA	AA	AG	AG
25	42508782	T	TC	CC	TC	TT	TC	CC	CC	CC	TC	TC	TC	TT	TC	--	TC	CC	TC	TC	TC	TC	TC	CC	CC	TC	TT	TC	CC	TC	CC	TC	TT	CC	TC	TT	TC	TT	CC	TT	TC	CC	TC	TC	TC	TT	TT	TC	TC
25	42509010	T	TC	TC	CC	TT	TC	CC	CC	CC	TC	TC	TC	TC	TC	TC	CC	CC	TC	TC	TC	CC	TC	CC	TC	CC	TT	--	CC	TC	TC	TC	TT	CC	TC	TT	CC	TT	CC	TT	TC	TC	TC	TC	CC	TT	TT	CC	TC
25	42509138	G	--	GA	GA	GG	GA	GA	AA	AA	GG	GA	GA	GA	GA	GG	GA	AA	GA	GA	GA	AA	GA	AA	GA	GA	GG	GG	AA	GA	GA	GA	GG	AA	GA	GG	GA	GG	AA	GG	GG	GA	GA	GA	GA	GG	GG	--	GA
25	42509735	C	CG	CC	CG	CC	CG	GG	GG	GG	CG	CG	CG	CC	CG	GG	CG	GG	CG	CG	CG	CG	CC	GG	CG	--	CC	CG	GG	CG	CG	GG	CC	GG	CG	CC	CG	CC	GG	CC	CG	CG	GG	CG	CG	CC	CC	CC	CG
25	42509759	T	TC	TT	TC	TT	TC	CC	CC	CC	TC	TC	TC	TT	TC	CC	TC	CC	TC	TC	TC	TC	TT	CC	TC	TC	TT	TC	CC	TC	TC	CC	TT	CC	TT	TT	TC	TT	CC	TT	TC	TC	CC	TC	TC	TT	TT	TT	TC
25	42510253	C	CT	CT	CT	CC	CT	TT	TT	TT	CT	CT	CT	CC	CT	CT	CT	TT	CT	CT	CT	CT	CT	TT	CT	TT	CC	CT	TT	CT	CT	CC	CC	TT	CT	CC	CT	CC	TT	CC	CT	CT	CT	CT	CT	CC	CC	TT	CT
25	42510797	G	GA	GA	GA	GG	GG	AA	AA	GA	GA	GA	GA	GG	GA	GA	GA	AA	GA	GA	GA	GA	GA	AA	GA	GA	GG	GA	AA	GA	GA	GG	GG	AA	GA	GG	GA	GG	AA	GG	GA	GA	GA	GA	GG	GG	GG	GA	GA
25	42511762	C	CT	CT	CT	CC	TT	TT	TT	TT	CT	CT	CT	CT	CT	CT	TT	TT	CT	CT	CT	TT	TT	TT	CT	CT	CC	CT	TT	CT	CT	CT	CC	TT	CT	CC	CT	CC	TT	CT	CT	CT	--	CT	CT	CC	CC	CT	CT
25	42512612	T	TC	TC	TC	TT	TC	CC	CC	CC	TC	TC	TC	TT	TC	TC	TC	CC	TC	TC	TC	TC	TC	CC	TC	TC	TT	TC	CC	TC	TC	TC	TT	CC	TC	TT	TT	TT	TC	TT	TC	TC	TC	TC	TC	TT	TT	TC	TC
25	42512970	G	GC	GC	GC	GG	GC	CC	CC	CC	GG	CC	GC	GC	GC	GC	GC	CC	GC	GC	GC	CC	GC	CC	GC	GC	GG	GC	CC	GC	GC	GC	GG	CC	GC	GG	GC	GG	CC	GG	GC	GC	GC	GC	GC	GG	GG	GC	GG
25	42513011	C	CT	CT	CT	CC	CT	TT	TT	TT	CC	CT	CT	CT	CT	CT	CT	TT	CT	CT	CT	TT	CT	TT	TT	TT	CC	TT	TT	CT	CT	CT	CC	TT	CT	CT	CT	CC	TT	CC	CT	CT	TT	CT	CT	CC	CC	CT	TT
25	42513357	G	GA	GA	GA	GG	GA	AA	AA	AA	GA	GA	GA	GG	GA	GA	AA	AA	GA	GA	GA	GA	GA	AA	GA	GA	GG	GA	AA	GA	GA	GA	GG	AA	GA	GG	GA	GG	AA	GG	AA	GA	AA	GA	GA	GG	GG	GA	GA
25	42513368	T	TC	TT	TC	TT	TC	CC	CC	CC	TC	TC	TC	TT	TC	TC	CC	CC	TC	TC	TC	TC	TC	CC	TC	TC	TT	TC	CC	TC	TT	TC	TT	CC	TC	TT	TC	TT	CC	TT	CC	TC	CC	TC	TC	TT	TT	TC	TC
25	42513440	T	TC	TT	TC	TT	TC	CC	CC	CC	TC	TC	TC	TT	TC	TC	CC	CC	TC	TC	TC	TC	CC	CC	TC	TC	TT	TT	CC	TC	TT	TC	TT	CC	TC	TT	TT	TT	CC	TT	TC	TC	CC	TC	TC	TT	TT	TC	TC
26	12556313	C	AA	CA	CC	CA	CC	AA	CA	--	CA	CC	CA	AA	AA	AA	CA	CA	AA	CA	CC	AA	CC	CA	CC	CA	CA	CA	CA	CA	CC	CA	AA	CA	AA	AA	CC	CA	CC	CA	CA	CA	--	AA	CA	CC	CC	CA	CC
26	12556650	C	CT	CT	CT	CT	CC	TT	CT	TT	CC	CC	CT	TT	TT	TT	CT	CT	TT	CT	CC	TT	CT	CT	CC	CT	CT	CT	CT	CT	CC	CT	CT	CT	TT	TT	CC	CT	CC	CT	CT	CT	CT	TT	CT	CC	CC	CT	CC
26	12556726	C	CG	CG	CG	CG	CC	GG	CG	GG	CG	CC	CG	GG	GG	GG	CG	--	GG	CG	CC	GG	CC	CG	CC	CG	CG	GG	CG	CG	CC	CG	CG	CG	GG	GG	CC	CC	CC	CG	CG	CG	CC	GG	CG	CC	CC	CG	CC
26	12557350	G	GT	GT	GT	TT	TT	GG	GT	GG	TT	TT	GT	GG	GG	GG	TT	GT	GG	GT	GT	GG	GG	GT	TT	GT	GT	GT	GT	GT	TT	GT	GT	GT	GG	GG	TT	GT	--	GT	GT	GT	GT	GG	GT	TT	TT	GT	TT
26	12557351	A	AG	AG	AG	GG	GG	AA	AG	AA	GG	GG	AG	AA	AA	AA	GG	AG	AA	AG	GG	AA	AA	AG	GG	AG	AG	AG	AG	AG	GG	AG	AG	AG	AA	AA	GG	AG	--	AG	AG	AG	AG	AA	AG	GG	GG	AG	GG
26	12557619	G	GA	GA	--	GA	AA	GG	AA	GG	GA	AA	GA	GG	GG	GG	--	GA	GG	GA	AA	GG	GG	GG	AA	GA	GA	GA	GA	GA	AA	GA	GA	GA	GG	GG	AA	AA	AA	GA	GA	GA	GA	GG	GA	GA	AA	GA	AA
26	12558435	G	GC	GC	GC	GC	GG	CC	GC	CC	GC	GG	GC	CC	CC	CC	GC	GG	CC	GC	GG	GC	GC	GC	GG	GC	GC	GG	GC	GC	GG	GC	GC	GC	GC	CC	GG	GG	GG	GC	GC	GG	GC	CC	--	GG	GG	GC	GG
26	12558598	G	GA	GA	GA	GG	GG	--	GA	AA	GA	GG	GA	AA	AA	AA	GA	GG	AA	GA	GG	GA	AA	GA	GG	GA	GA	GG	GA	GA	GG	GA	GA	GA	AA	AA	GG	GA	GG	GA	GA	GG	GA	AA	GA	GG	GG	GA	GG
26	12558934	A	AT	AT	AT	--	AA	AT	TT	TT	AT	AA	AT	TT	AT	TT	TT	AT	TT	AT	AA	TT	AT	AT	AA	AT	AA	AT	AT	AT	AA	AT	AT	AT	TT	AT	AA	AT	AA	AT	AT	AA	AT	--	AT	AA	AA	AT	AA
26	12559458	C	CT	CT	CT	CT	CC	TT	CT	TT	CT	CC	CT	CT	TT	TT	CT	CT	CT	CT	CC	TT	CT	CT	CC	CT	CT	CT	CT	CT	CC	TT	CT	CT	TT	TT	CC	CT	CC	CT	CC	CT	CC	TT	CC	CC	CC	CC	CC
26	12559464	G	GA	GA	GA	GA	GG	AA	GA	AA	GA	GG	GA	GA	AA	AA	GA	GA	GA	GA	GG	AA	GA	GA	GG	GA	GA	GA	GA	GA	GG	AA	GA	GA	AA	AA	GG	GA	GG	GA	GG	GA	GG	AA	GG	GG	GG	GG	GG
26	12559502	T	TC	TC	TC	TC	TT	CC	TC	CC	TC	TT	TC	TC	CC	CC	TC	TT	CC	TC	TT	TC	TC	TC	TT	TC	TC	TC	TC	TC	TT	CC	TC	TT	CC	CC	TT	TC	TT	TC	TC	TC	TC	CC	TT	TT	TT	TT	TT
26	12559520	C	CT	CT	CT	CT	TT	CC	TT	CC	CT	TT	CT	CC	CC	CC	CT	--	CC	CT	TT	CC	CT	CT	TT	CT	CT	CT	CT	CT	TT	CC	CT	CT	CC	CC	TT	CT	TT	CT	CT	CT	CT	CC	TT	TT	TT	TT	TT
26	12559698	T	TC	TC	TC	TC	TT	TC	TT	CC	TC	TT	TC	TC	CC	CC	TC	CC	TC	TC	TT	CC	TC	TC	TT	TC	TC	TC	TC	TC	TT	CC	TC	TC	CC	CC	TT	TC	TT	TC	TC	TT	TC	CC	TC	TT	TT	--	TT
26	12559710	C	CA	CA	CA	CA	CC	CA	CC	AA	CA	CC	CA	CA	AA	AA	CA	AA	CA	CA	CC	AA	CA	CA	CC	CA	CA	CA	CA	CA	CC	CA	CC	CA	AA	AA	CC	CA	CC	CA	CA	CC	CA	AA	CA	CC	CC	--	CC
26	12559836	C	CT	CT	CT	CT	CC	TT	CT	TT	CT	CC	CT	TT	TT	TT	CT	CT	--	CT	CC	TT	CC	CC	--	CT	CT	CT	CT	CC	CC	CC	CT	TT	TT	TT	CC	CT	CC	CT	CT	CT	CT	TT	CT	CC	CT	CT	CC
26	12560825	G	AA	GA	GG	GA	GG	GG	GG	GA	GA	GA	GA	GA	GA	GG	GA	GG	AA	GA	AA	GG	GA	AA	AA	AA	AA	AA	GA	GA	GA	GG	GA	GA	GG	GA	AA	AA	GA	GA	GA	GA	AA	GG	GA	GA	AA	GA	GA
26	12562377	T	TC	TC	TT	TC	TC	TT	TT	TC	TT	TT	TC	TC	TC	TT	TC	TT	CC	TC	CC	TT	TC	CC	TC	CC	CC	CC	TC	TC	TC	TC	CC	TC	TT	TC	CC	CC	TC	TC	TC	TC	CC	TT	TC	TC	CC	TT	TC
26	12564926	G	GA	AA	GG	GA	AA	GG	GG	GA	GA	GA	GA	GG	GA	GA	GA	GG	AA	GA	AA	GG	AA	AA	GA	AA	GA	AA	GA	GA	GA	GA	GA	GA	GG	GA	AA	AA	GA	AA	GA	GA	AA	GG	GA	GA	AA	GA	GA
26	12565807	C	CT	CT	CC	CT	CT	CC	CC	CT	CT	CT	CT	CT	CT	CT	CT	CC	TT	CT	TT	CC	TT	TT	CT	TT	TT	TT	CT	CC	CT	CT	CT	CT	CC	CT	TT	TT	CT	CT	CT	CC	TT	CC	CT	CT	TT	CT	CT
26	12566135	G	GA	GA	GG	--	GA	GG	GG	AA	GA	GA	GA	GA	GA	GA	AA	GA	AA	GA	AA	GG	GA	AA	GA	AA	AA	AA	GG	GA	GA	GA	GA	GA	GG	GA	AA	AA	AA	GG	GA	GA	AA	GG	GA	GA	AA	GG	GA
26	12566335	G	GA	GA	GG	GA	GA	GG	GG	GA	GA	GA	GA	GA	GA	GG	GA	GG	AA	GA	AA	GG	GG	AA	GA	AA	AA	AA	GA	GA	GA	AA	GA	GA	GG	GA	AA	AA	GA	GA	GA	GA	AA	GG	GA	GA	AA	GA	GA
26	12566452	T	TG	TG	TT	TG	TG	--	TT	TG	TG	TG	TG	TG	TG	TT	TG	TT	GG	TG	GG	TT	TT	TG	TG	GG	GG	GG	TG	TG	TG	TG	TG	GG	TT	TG	GG	GG	TG	TG	TG	TG	GG	TT	TG	TG	GG	TG	TT
26	12566469	T	TG	TG	TT	TT	TG	TT	TT	TG	TG	TG	TG	TG	TG	TT	TG	TT	GG	TG	GG	TT	TG	TG	TG	GG	GG	GG	TG	TG	TG	TG	TG	GG	TT	TG	GG	GG	TG	TG	TG	TG	GG	TT	TG	TG	GG	TG	TT
26	12566475	C	CG	CG	CC	CC	GG	CC	CC	CG	CG	CG	CG	CG	CG	CC	CG	CC	GG	CG	GG	CC	CG	CG	CG	GG	GG	GG	CG	CG	CG	CG	CG	GG	CC	CG	GG	GG	CG	CG	CG	CG	GG	CC	CG	CG	GG	CG	CC
26	12566734	A	AA	AG	AA	AG	AG	AA	AA	GG	AG	AG	AG	AG	AG	AG	AG	AA	GG	AG	GG	AA	AG	GG	AG	GG	GG	GG	AG	AG	AG	AG	AG	AG	AA	AA	GG	GG	AG	AA	AG	AG	GG	AA	AG	AG	GG	AG	AG
26	12567358	A	AT	AT	AA	AT	AT	AA	AA	AA	AT	AT	AT	AT	AT	AT	AT	AA	TT	AT	TT	AA	AT	TT	AT	TT	TT	TT	AT	AT	AT	AT	AT	AT	AA	AT	TT	TT	AA	AT	AT	AT	TT	AA	AT	AT	TT	AT	AT
26	12567430	A	AG	AG	AA	AG	AG	AA	AA	AG	AG	AA	AG	AG	AG	AG	AG	AA	GG	AG	GG	AA	AA	GG	AG	GG	GG	GG	AG	AG	AG	AG	AA	AG	AA	AG	GG	GG	AG	AG	AG	AG	GG	AA	AG	AA	GG	AA	AG
26	12571816	C	CG	CG	CC	CG	CG	CC	CC	CG	CG	CG	CG	CG	CG	CG	CG	CC	GG	CG	GG	CC	CG	CG	CG	CG	GG	GG	CG	CG	CG	CG	GG	CG	CC	CG	GG	GG	CG	CG	CG	CG	GG	CC	CG	CG	GG	CG	CG
26	12572537	T	TC	TC	TT	TC	TT	TT	TT	TC	TC	TC	TC	TC	TC	--	TC	TT	CC	TC	CC	TT	CC	CC	TC	CC	CC	CC	TC	TC	TC	TC	TC	TC	TT	TC	CC	TC	TC	TC	TC	TC	TC	TT	TT	TC	CC	TC	TC
26	12573733	C	CT	CT	CC	CT	TT	CC	CC	CT	CC	CT	CT	CT	CT	CT	CT	CC	TT	CT	TT	CT	CT	TT	CT	TT	TT	TT	CC	CT	TT	CT	TT	CT	CC	CT	TT	TT	CT	TT	CT	CT	TT	CC	CT	TT	TT	CT	CC
26	12576077	C	CC	CT	CC	CT	CT	CC	CC	CC	CT	CT	CT	CT	CT	CT	CT	CC	TT	CT	TT	CC	CT	CT	TT	TT	TT	TT	CT	CT	CC	CT	CT	CT	CC	CT	TT	TT	CT	CT	CT	CT	TT	CC	CC	CT	TT	CT	CT
26	12801163	A	GG	GG	AG	AA	AG	AA	AA	AA	AG	AG	AG	AG	AG	AG	AA	AG	AA	AG	AG	AA	AG	AA	AA	AG	AG	AG	GG	AA	AA	AG	AG	AG	AA	AA	GG	AA	AG	GG	GG	GG	AG	AG	AA	AG	GG	GG	AG
26	12801300	T	GG	TG	TG	TT	TT	TT	TT	TT	GG	TG	TG	TG	TG	TG	TT	TG	TT	TG	TT	TT	GG	TT	TT	TG	TG	TG	GG	TT	TT	TG	TG	TG	TT	TT	GG	TT	TG	GG	GG	GG	TG	TG	TT	TG	GG	TG	TG
26	12801905	C	TT	CT	TT	CC	TT	CC	CT	CC	CT	CT	CT	CT	CT	CT	CC	CT	CC	CT	CT	CC	TT	CC	CC	CT	CT	CT	TT	CC	CC	CT	CT	CT	CC	CC	TT	CC	CT	TT	TT	TT	CT	CT	CC	CT	TT	CT	TT
26	12808341	C	TT	CT	CT	CC	CC	CC	CT	CC	TT	CT	CT	CT	CT	CT	CT	CT	CC	CT	CT	CC	TT	CC	CC	CT	CC	CT	TT	CC	CC	CT	CT	CT	CC	CC	TT	CC	CT	TT	TT	TT	CT	CT	CC	CT	TT	CT	CT
26	12808928	C	TT	CT	CT	CC	TT	CC	TT	CC	TT	CT	CT	CT	CT	CC	CT	CT	CC	CT	CC	CC	TT	CC	CC	CT	CT	CT	TT	CC	CC	CC	TT	CT	CC	CC	TT	CC	CC	TT	TT	TT	CT	CT	CC	CT	TT	CT	CT
26	12810572	G	AA	GA	GG	GG	AA	GG	GA	GG	GA	GA	GA	GA	GA	GA	GA	GA	GG	GA	GG	GG	AA	GG	GG	GA	GA	GA	AA	GG	GG	GA	GA	GA	GG	GG	--	GG	GA	AA	AA	AA	GG	GA	GG	AA	AA	GA	GA
26	12811197	G	TT	GG	GT	GG	GT	GG	GT	GG	GT	GT	GT	GT	GT	GG	GT	GT	GG	GT	GT	GG	TT	GG	GG	GT	GT	TT	TT	GG	GG	TT	GT	GT	GG	GG	TT	GG	GT	TT	TT	TT	GT	GT	--	GG	TT	GG	GT
26	12811621	G	AA	GA	GA	GG	AA	GG	GA	GG	GA	AA	GA	GA	GA	AA	AA	GG	GG	GA	GA	GG	AA	GG	GG	GA	GA	GA	AA	GG	GG	GA	GA	GA	GG	GG	AA	GG	GA	AA	AA	AA	GA	GA	GG	GA	AA	GA	AA
26	12812175	G	AA	GA	--	GG	GA	GG	GA	GG	GG	GA	GA	AA	GA	AA	GG	GA	GG	GA	GA	GG	AA	GG	GG	GA	GA	GA	AA	GG	GG	GA	GA	GA	GG	GG	AA	GG	GA	AA	AA	AA	GA	GA	GG	GA	AA	GA	AA
26	12820462	C	TT	CT	CT	CC	CT	CC	CT	--	CT	CT	CT	CT	CT	CT	CC	CT	CC	CT	TT	CC	TT	CC	CC	CT	CT	CT	TT	CC	CC	CC	CT	CT	CC	CC	TT	CC	TT	CT	TT	TT	CT	CT	CC	TT	TT	CT	CT
26	12820464	C	TT	CT	CT	CC	CT	CC	TT	--	CT	CT	CT	CT	CT	CT	CC	CT	CC	CT	TT	CC	TT	CC	CC	CT	CT	CT	TT	CC	CC	CC	CT	CT	CC	CC	TT	CC	TT	TT	TT	TT	CT	CT	CC	TT	TT	CT	CT
26	12820609	A	GG	AG	AG	AA	AG	AA	AG	AA	AG	AG	AG	--	AG	AA	AA	AG	AA	AG	AG	AA	GG	AA	AA	AG	AG	AG	AG	AA	--	AA	AG	AG	AA	AA	GG	AA	AA	GG	GG	GG	AG	AG	AA	AG	GG	AG	GG
26	12820751	T	CC	TC	TC	TT	TC	TT	TC	TT	TC	TC	TC	CC	TC	TC	TT	TC	TT	TC	TC	TT	CC	TT	TT	TC	TT	TC	CC	TT	TT	TC	TC	TC	TT	TT	CC	TT	TC	CC	CC	CC	TC	TC	TT	TC	CC	TC	TC
26	12821601	G	CC	GC	GC	GG	GC	GG	GC	GG	GC	GG	GC	GG	GC	CC	GG	GC	GG	GC	GC	GG	CC	GG	GG	GC	GC	GC	CC	GG	GG	GC	GG	GC	GG	GG	CC	GG	CC	CC	CC	CC	GC	GC	GG	GC	CC	GC	GC
26	12823985	G	AA	GA	GA	GG	GA	GG	GG	GG	GA	GA	GA	GA	GA	GA	GG	GA	GG	GA	GA	GG	AA	GG	GG	GA	GA	GA	AA	GG	GG	AA	GA	GA	GG	GG	AA	GG	--	GA	AA	AA	GA	GA	GG	GG	GA	GA	GA
26	12936581	C	CC	AA	CA	CA	CC	AA	CC	AA	CC	CC	CA	CC	CA	CA	AA	CA	CA	CA	CC	CC	CA	AA	CA	CA	AA	AA	CC	AA	CC	CA	CC	CA	AA	AA	CA	AA	CA	CC	CA	CA	CA	CC	AA	CC	CC	AA	AA
26	12940239	C	TT	CT	CT	CT	CC	CC	CT	CT	CC	CT	CT	CT	CT	TT	CC	CT	TT	CT	CT	TT	CT	CC	CC	CT	CC	CT	TT	CT	CC	CT	CC	CT	CT	CT	CT	CT	CT	TT	TT	TT	TT	TT	--	CT	TT	CC	CT
26	12941157	T	TT	CC	TC	TC	TT	CC	TT	CC	TT	TT	TC	TC	TC	TC	TC	TC	CC	TC	TT	TT	TC	CC	TC	TC	CC	CC	TT	CC	--	TC	TT	TC	TC	CC	TC	CC	TT	TT	TT	TC	CC	TT	TC	TT	TT	CC	CC
26	12941234	C	CC	TT	CT	CT	CC	TT	CC	TT	CC	CC	CT	CT	CT	CT	TT	CT	CT	CT	CC	CC	CT	TT	CT	CT	TT	TT	CC	TT	CT	CT	CC	CT	CT	CT	CT	TT	CT	CC	CT	CT	CT	CC	CT	CC	CC	TT	TT
26	12942760	A	GG	AG	AG	AG	AG	AA	AG	AG	AG	AG	AG	AA	GG	GG	AA	AG	GG	AG	AG	GG	GG	AA	AA	AG	AA	AG	GG	AG	AA	AG	AG	AG	AG	GG	AG	AG	AG	GG	GG	GG	GG	GG	AG	AG	GG	GG	AG
26	12942763	G	AA	GA	GA	GA	GA	GG	GA	GA	GA	GA	GA	GG	AA	AA	GG	GA	AA	GA	GA	AA	AA	GG	GG	GA	GG	GA	AA	GA	GG	GA	GA	GA	GA	GA	GA	GA	GA	AA	AA	AA	AA	AA	GA	GA	AA	AA	GA
26	12943848	G	GG	AA	GA	GA	GG	AA	GG	AA	GG	GG	GA	GA	GA	GA	AA	GA	AA	GA	GG	GG	GA	GA	GA	GA	AA	AA	GG	AA	GA	GA	GG	GA	GA	AA	AA	AA	GA	GG	GA	GA	GG	GG	GA	GG	GG	AA	AA
26	12948985	C	GG	CG	CC	CG	CG	CC	GG	CG	CG	CC	CG	GG	GG	--	CC	CG	GG	CG	GG	GG	CG	CC	CC	CG	CG	CC	GG	CG	CC	CG	CG	CG	CG	CG	CG	CG	GG	GG	GG	GG	GG	GG	CG	CG	GG	GG	CG
26	12950015	A	TT	AT	AA	AT	AT	AA	AT	AT	AT	AT	AT	AT	AT	TT	AA	AT	TT	AT	AT	TT	AT	AA	AA	AT	AA	AA	TT	AT	AA	AT	AT	AT	AA	AT	AT	AT	AA	TT	TT	TT	TT	TT	AA	AT	TT	AT	AT
26	12950274	T	CC	TC	TC	TC	TT	TT	TC	--	TC	TC	TC	CC	TC	CC	TT	TC	CC	TC	TC	CC	TC	TT	TT	TT	TT	TC	CC	TC	TT	TC	TC	TC	TT	TC	TC	TC	TC	CC	CC	CC	CC	CC	TT	TC	CC	CC	TC
26	13008918	C	AA	CC	CC	CC	CA	CC	CA	CC	CA	CA	CA	CA	CA	CA	CC	CA	CC	CA	CA	AA	CA	CC	CA	CA	CA	CC	AA	CA	CC	AA	CA	CA	CC	CC	CA	CC	CA	AA	CA	CA	CA	AA	CC	CC	AA	CA	CC
26	13058675	C	CC	CT	CT	TT	TT	TT	CC	TT	CT	CC	CT	CC	CC	CT	TT	TT	TT	CT	CT	TT	CT	CT	CC	CT	TT	TT	CC	TT	CT	CC	CC	TT	CT	TT	CT	TT	CC	CC	CC	CC	CT	CT	CC	TT	CC	TT	CT
26	13844945	T	TC	TT	TT	TC	TT	CC	TC	CC	CC	TC	TC	TT	TT	TC	CC	TT	TC	TC	TC	TT	TC	TC	TT	TT	CC	CC	TT	TC	TC	TT	TC	TC	CC	TC	TC	CC	TC	TT	TT	TC	CC	TT	TC	CC	TT	CC	TC
26	14545111	C	CC	CT	TT	CT	CC	CT	CT	CC	CT	CC	CT	CT	CT	CT	CC	CT	CC	CT	CT	CT	CT	CC	CC	CC	CT	CC	TT	TT	CC	CT	TT	CT	CC	CC	CC	CC	TT	TT	TT	TT	CC	TT	CC	TT	TT	TT	CT
26	14672983	G	GC	GG	GC	GC	GG	GC	GC	GC	GC	GC	GC	GC	GC	GG	GC	GG	GG	GC	GC	GC	CC	CC	GC	CC	--	GG	GG	GC	GC	GG	GC	CC	GC	GG	CC	GC	GC	GG	GC	GC	GC	GG	GC	GC	GG	GG	CC
26	14672988	C	CT	CC	CT	CT	CC	CT	CC	CT	CT	CT	CT	CT	CT	CC	CT	CC	CC	CT	CT	CT	TT	TT	CT	TT	--	CC	CC	CT	CT	CC	CT	CT	CT	CC	TT	CT	CT	CC	CT	CT	CT	CC	CT	CT	CC	CT	TT
26	15290377	A	AA	GG	AA	AA	AG	AA	AA	AA	AA	AA	AG	AG	AG	AA	--	AA	GG	AG	AA	AG	AG	GG	GG	AG	GG	GG	AA	AG	AG	AG	AA	AG	AG	AG	GG	GG	AA	AA	AG	AG	AG	AA	GG	AA	AA	AG	AG
26	15294287	C	CC	GG	CC	CG	CG	CC	CC	CC	CC	CC	CG	CG	CC	CC	GG	CC	GG	CG	CC	CG	CC	GG	CG	CG	GG	GG	CC	CG	CG	CC	CC	CG	CG	CG	CG	GG	CC	CC	CG	CG	CG	CC	GG	CC	CC	CG	CG
26	15294522	A	AA	AT	AA	AT	TT	AA	AT	AA	AA	AT	AT	AT	AT	--	TT	AA	TT	AT	AT	AT	AA	TT	TT	TT	AT	TT	AA	AT	TT	AT	AA	AT	AT	AT	AA	TT	AA	AA	AT	AT	TT	AA	TT	AA	AA	AA	AT
26	15304915	C	CC	TT	CC	CT	TT	CC	CC	CC	CC	CC	CT	CT	CT	CC	TT	CC	TT	CT	CC	TT	CC	TT	CC	CT	TT	TT	CC	CT	CT	CT	CC	TT	CT	CT	CT	TT	CC	CC	CT	CT	CT	CC	TT	CC	CC	CT	CT
26	15310034	T	TT	CC	TT	TT	CC	TT	TT	TT	TT	TT	TC	TC	TC	TT	CC	TC	CC	TC	TT	TC	TT	CC	TC	CC	CC	CC	TT	TC	TC	TC	TT	TC	TC	TC	CC	CC	TT	TT	TC	TC	CC	TT	TC	TT	TT	CC	TC
26	15322023	C	--	GG	CC	--	CG	CC	CC	CC	CC	CC	CG	CG	CG	CC	GG	CC	GG	CG	CC	CG	CC	GG	CG	CG	GG	GG	CC	CC	CG	CG	CC	CG	CG	CG	GG	GG	CC	CC	CG	CG	CG	--	GG	CC	CC	CG	CG
26	15322242	T	CC	TT	CC	TC	TC	CC	CC	CC	CC	CC	TC	TC	TC	CC	TT	CC	TT	TC	CC	TC	CC	TT	TC	TC	TT	TT	CC	TC	TC	TC	CC	TC	TC	TC	TC	TT	CC	CC	TC	TC	TC	CC	TC	CC	CC	TC	TC
26	15325327	A	TT	AA	TT	AT	TT	TT	TT	TT	TT	TT	AT	AT	AT	TT	AA	TT	AA	AT	TT	AT	TT	AA	AT	AT	AA	AA	TT	AT	AT	AA	TT	AT	AT	AT	AT	AT	TT	TT	AT	AT	AT	TT	AA	TT	TT	AT	AT
26	15328996	T	CC	TT	CC	TC	TC	CC	CC	CC	CC	CC	TC	TC	TC	CC	TT	CC	TT	TC	CC	CC	CC	TT	TC	TC	TT	TT	CC	TC	TC	TC	CC	TC	TC	TC	--	TT	CC	CC	TC	TC	TC	CC	TT	CC	CC	TT	TC
26	15330775	G	GG	CC	GG	GC	GC	GG	GG	GG	GG	GG	GC	GC	GG	GG	CC	GG	CC	GC	GG	GC	GG	CC	GC	GC	CC	CC	GG	GC	GC	GC	GG	GC	GC	GC	GC	CC	GG	GG	CC	CC	GC	GG	CC	GG	GG	GC	GC
26	15332711	G	AA	GG	AA	GA	GG	AA	AA	AA	AA	AA	GA	AA	GA	GA	GG	AA	GG	GA	AA	GA	AA	GG	GA	GG	GG	GG	GA	GA	GA	AA	AA	GG	GA	GA	GA	GG	AA	AA	GA	GG	GG	AA	GG	GA	AA	GA	GA
26	15333140	A	AA	GG	AA	AG	AG	AA	AA	AA	AA	AA	AG	AG	AG	AA	GG	AA	GG	AG	AA	AG	AA	GG	AG	AG	GG	GG	AA	AG	AA	GG	AA	AG	AG	--	AG	GG	AA	AA	AG	AG	AG	AA	GG	AA	AA	GG	AG
26	15335616	T	AA	TT	AA	TA	TT	TT	AA	AA	AA	AA	TA	TA	TA	TA	TT	AA	TT	TA	AA	TA	AA	TT	AA	TT	TT	TT	AA	TA	TA	TA	AA	TT	TA	TA	TA	TT	AA	AA	TA	TA	TT	AA	TT	AA	AA	TA	TA
26	15336726	T	GG	TT	GG	TG	TT	TG	GG	GG	GG	TG	TG	TG	TG	GG	TT	TG	TT	TG	TT	TG	GG	TT	TT	TT	TT	TT	GG	TG	TT	TG	GG	TT	TG	TG	TG	TT	GG	GG	TG	TG	TT	GG	TT	GG	GG	TG	TG
26	15336736	G	TT	GG	TT	GT	GG	GT	GT	TT	TT	GT	GT	GT	GT	TT	GG	TT	GG	GT	GG	GT	TT	GG	GG	GG	GG	GG	TT	GT	GG	GT	TT	GG	GT	GT	GT	GG	TT	GT	GT	GT	GG	TT	GG	TT	TT	GT	GT
26	15336747	A	GG	AA	GG	AG	AA	AG	GG	GG	GG	GG	AG	AG	AG	GG	AA	GG	AA	AG	GG	AG	GG	AA	AA	AA	AA	AA	GG	AG	AG	AG	GG	AA	AG	AG	AG	AA	GG	GG	AG	AG	AA	GG	AA	GG	GG	AG	AG
26	15338450	C	TT	CC	TT	CC	CT	--	TT	TT	TT	TT	CT	CT	CT	TT	CC	TT	CC	CT	TT	CT	TT	CC	CC	CT	CC	CC	TT	CT	CT	TT	TT	CT	CT	CT	TT	CC	TT	TT	CT	CT	CT	TT	CC	TT	TT	CT	CT
26	22666820	T	TT	TT	TC	TC	--	TC	TT	TC	TT	TT	TC	TC	TC	TT	CC	TC	CC	TC	TC	TC	TC	CC	TC	TC	TC	TC	TT	TC	TC	TT	TC	CC	CC	TC	TT	TC	TT	TT	TC	TC	TC	CC	CC	TT	TT	CC	CC
26	22820177	A	AA	AA	AG	AA	AA	AA	GG	AG	AG	AA	AG	AG	AG	AA	GG	AG	AG	AG	AA	AA	AA	GG	AA	AG	AG	GG	AA	GG	AG	AG	AA	GG	GG	--	AA	AG	GG	AA	AA	AA	AA	GG	GG	AG	AA	GG	AG
26	22822499	G	GA	AA	GA	AA	AA	AA	GA	GA	GA	AA	GA	GA	GA	AA	GG	GG	GG	GA	GA	AA	GA	GG	GA	GA	GA	GG	AA	GA	GG	--	AA	GG	GG	GA	AA	GA	GG	AA	AA	AA	GA	GG	GG	GA	AA	GG	GA
26	22822536	T	CC	CC	TC	CC	CC	CC	TC	TC	TC	CC	TC	TC	TC	CC	TT	TC	TT	TC	TC	CC	TC	TT	TC	TC	TT	TT	CC	TC	TT	TC	CC	TT	TT	TC	CC	TC	TT	CC	CC	CC	TC	TT	TT	TC	CC	TT	TC
26	22822543	A	CC	CC	AA	CC	CC	CC	AC	AC	AC	CC	AC	AC	AC	AC	AA	AC	AA	AC	AC	CC	AC	AA	--	AC	AC	AA	CC	AC	AC	AC	CC	AA	AA	AC	CC	AC	AA	CC	CC	CC	AC	AA	AA	AC	CC	AA	AC
26	22822610	A	CC	CC	AC	CC	CC	CC	AC	AC	CC	CC	AC	AC	AC	AC	AA	AC	AA	AC	AC	CC	AC	AA	CC	AC	AC	AA	CC	AA	AC	AC	AC	AA	AA	AC	CC	AC	AA	CC	CC	CC	AC	AA	AA	AC	CC	AA	AC
26	22822645	A	GG	GG	AG	GG	GG	GG	AG	AG	AG	GG	AG	AG	AG	GG	AG	AG	AA	AG	AG	GG	AG	AA	GG	AG	AG	AA	GG	AG	AG	AG	GG	AA	AA	AG	GG	AG	AA	GG	GG	GG	AG	AA	AA	AG	GG	AA	GG
26	22823173	A	GG	GG	AG	GG	GG	GG	AG	AG	AG	GG	AG	AG	AG	GG	AA	AG	AA	AG	AG	GG	AG	AA	GG	AG	AG	AA	GG	AA	AA	AG	GG	AA	AA	AG	GG	AA	AA	GG	GG	GG	AG	AA	AA	AG	GG	AA	AG
26	22823275	T	CC	CC	TC	CC	CC	TC	TC	TC	TC	CC	TC	TC	TT	TC	TT	TC	TT	TC	TC	CC	TC	TT	CC	TC	TC	TT	CC	TC	TC	TC	CC	TT	TT	TC	CC	TT	TT	CC	CC	CC	TC	TT	TT	TC	CC	TT	TC
26	22823302	T	AA	AA	TA	AA	AA	AA	TA	TA	AA	AA	TA	TA	TA	--	TT	AA	TT	TA	TA	AA	TA	TT	AA	TA	TA	TT	AA	TA	TA	TA	AA	TT	TT	TA	AA	TT	TT	TA	AA	AA	TA	TT	TT	TA	AA	TT	TA
26	22823403	A	AA	AA	AG	AA	AA	AA	AG	AG	AG	AA	AG	AG	AG	AA	GG	AG	GG	AG	AA	AA	AG	GG	AA	AG	AG	GG	AA	AG	AG	AG	AA	GG	GG	AG	AA	AG	GG	AA	AA	AA	AG	GG	AG	AG	AA	GG	AG
26	22823437	A	AA	AA	AC	AA	AA	AA	AC	AC	AC	AA	AC	AC	AC	AA	CC	AC	CC	AC	AA	AA	AC	CC	AA	AC	AC	CC	AA	AC	AA	AC	AA	CC	CC	CC	AA	AC	CC	AA	AA	AA	AC	CC	--	CC	AA	CC	AC
26	22823538	A	AA	AA	AA	AA	AA	AA	AG	AG	AG	AA	AG	AG	GG	AA	GG	AG	GG	AG	AG	AA	AG	GG	AA	AG	AG	GG	AA	AG	AA	AG	AA	GG	GG	AG	AA	AG	GG	AA	AA	AA	AG	GG	GG	GG	AA	GG	AG
26	23140486	T	TT	TC	TC	TT	TC	CC	TC	CC	TC	TT	TC	TC	TC	TC	CC	TC	CC	TC	TC	CC	CC	CC	TT	TT	CC	CC	TT	TC	TC	TT	TC	TC	CC	TC	CC	TC	CC	TC	TC	TC	CC	CC	CC	TC	TC	CC	CC
26	23141245	A	AA	GG	AG	AA	AA	GG	AG	GG	AG	AA	AG	AG	AG	AG	GG	AG	--	AG	AG	GG	GG	GG	AA	AG	GG	GG	AA	AG	AG	AA	AG	AG	GG	AG	GG	AG	GG	AG	AG	AG	GG	GG	GG	GG	AG	GG	GG
26	23141790	G	GG	GA	GA	GG	GG	AA	GA	AA	GA	GG	GA	GA	GA	GA	AA	GA	AA	GA	GA	AA	AA	AA	GG	GA	AA	AA	GG	GA	GA	GG	GA	GA	AA	GG	AA	GA	AA	GA	GA	GA	AA	AA	AA	GA	GA	AA	AA
27	126500	C	GG	CC	CC	GG	--	CG	CC	CG	CG	CG	CG	CG	CG	CG	GG	CC	CG	CG	CC	CG	GG	GG	GG	GG	GG	CG	CG	CG	CG	CG	GG	CG	CG	CG	CG	CC	CC	CG	CG	CG	CC	CG	GG	CG	CG	GG	CG
27	127748	T	GG	TT	TT	GG	TG	TT	TT	GG	GG	TG	TG	TG	TG	TG	GG	TT	GG	TG	TT	TG	GG	GG	GG	GG	TG	TG	TT	TG	TG	TG	GG	TG	TG	GG	TG	TT	TT	TT	TG	TG	TT	TG	GG	GG	TG	GG	TG
27	130393	G	GG	TT	TT	GG	TT	GT	TT	GG	GT	GT	GT	GT	GT	GG	GG	TT	GT	GT	TT	GG	GG	GG	GG	GG	GT	GT	GT	GT	GT	GT	GG	GG	GG	TT	GT	TT	TT	TT	GT	GG	TT	GG	GG	GT	GT	GG	GT
27	3548918	G	GA	GA	AA	GG	AA	GG	GA	GA	AA	GA	GA	GA	GA	GA	GG	AA	GG	GA	GG	GA	AA	GA	GG	GG	GG	GA	GA	AA	GG	GA	GG	AA	GA	GG	AA	GA	AA	AA	AA	AA	GA	AA	GA	--	GG	GG	AA
27	3549080	T	TC	TT	CC	TT	CC	TT	TC	TC	CC	TC	TC	TT	TC	TC	TT	CC	TT	TC	TT	TC	CC	TC	TT	TT	TT	TC	TC	CC	TT	TC	TT	CC	TC	TT	CC	TC	CC	CC	CC	CC	TC	CC	TC	TT	TT	TT	TC
27	3551311	A	AT	TT	AA	TT	AA	AA	AA	AT	TT	AA	AT	AT	AA	AA	TT	AT	TT	AT	TT	TT	AA	TT	AT	AT	TT	AA	AT	AT	AA	AA	TT	AT	AA	TT	AA	AT	AA	AT	AT	AA	AA	AA	AT	AT	AA	TT	AT
27	3581969	T	CC	TT	TT	CC	TC	CC	TT	TT	TC	CC	TC	TC	TC	TC	CC	TC	TC	TC	TC	CC	CC	CC	CC	CC	TC	TT	CC	TT	TC	TC	CC	TT	TC	TC	TC	TT	CC	TT	TT	TC	TT	TT	CC	TT	TC	TC	TC
27	3587527	C	CA	CA	CC	CA	CC	AA	CC	CA	CA	AA	CA	CA	AA	CA	AA	CA	AA	CA	AA	CA	--	AA	AA	AA	AA	CC	CA	CC	CA	CA	AA	CC	CA	CA	CC	CA	AA	CC	CC	CC	CC	CC	CA	AA	CA	AA	CA
27	3590718	G	TT	GT	GG	TT	GT	TT	GG	GT	GT	TT	GT	GT	GT	TT	TT	GT	--	GT	TT	TT	TT	TT	TT	TT	TT	GG	GT	GG	GT	GT	TT	GG	GT	GT	GT	GT	TT	GG	GG	GT	GG	GG	TT	TT	GT	TT	GT
27	3590882	A	AA	AG	GG	AA	AG	AA	GG	AA	AG	AA	AG	AG	AG	AG	AA	AG	AA	AG	AA	AA	AA	AA	AA	AA	AA	AG	AG	GG	AG	AG	AA	GG	AA	AA	AG	AG	AA	GG	GG	AA	GG	GG	AA	AA	AG	AA	AG
27	3592385	T	TT	TC	CC	TT	TC	TT	CC	TC	TC	TT	TC	TC	TC	TC	TT	TC	TT	TC	TC	TT	TT	TT	TT	--	TT	CC	TC	CC	TC	TC	TT	CC	TC	TC	TC	TC	TC	CC	CC	TC	CC	CC	TT	TT	TC	TT	TC
27	3592530	G	AA	GA	GG	AA	AA	AA	GG	GA	GA	AA	GA	GA	GG	GA	AA	GA	--	GA	AA	AA	AA	AA	AA	AA	AA	GG	GA	GG	GA	GA	AA	GG	GG	GA	GA	GA	GG	GG	GG	GA	GG	GG	AA	AA	GA	AA	GA
27	3592684	A	CC	AC	AA	CC	AC	CC	AA	AC	AC	CC	AC	AC	AA	AC	CC	AC	CC	AC	CC	CC	CC	CC	CC	CC	CC	AA	AC	AA	CC	AC	CC	AA	AC	CC	AC	--	AC	AA	AA	AC	AA	AA	CC	CC	AC	CC	AC
27	3592839	A	AA	AG	GG	AA	AG	AA	GG	AA	AG	AA	AG	AG	AG	AG	AA	AG	AA	AG	AA	AA	AA	AA	AA	AA	AA	AG	AG	GG	AG	AG	AA	GG	AG	AG	AG	AG	AG	GG	GG	AG	GG	GG	AA	AA	AG	AA	AG
27	69797431	C	CC	CA	CA	CC	CA	CC	CC	CC	CC	CC	CA	--	CC	CC	CC	CC	CC	CA	CA	CA	CC	CC	CC	CC	CA	CA	CA	CC	CC	CA	CC	CA	CA	CC	CA	CA	CA	CC	CC	CA	--	CA	CA	CA	CA	CA	CA
27	94790878	C	CC	CC	CT	CC	--	CT	CT	CC	CT	CT	CC	CC	CC	CC	CC	CT	CT	CC	CC	CC	CC	CC	CC	CC	CC	CC	CC	CC	CT	CC	CC	CT	CT	CC	CC	CT	CC	CT	CT	CT	CT	CT	CT	CT	CC	CT	CC
27	110134315	G	GT	GT	GT	GT	GT	GG	GT	GT	GT	GG	GT	GG	GT	GT	GT	GT	GG	GT	GT	GT	GT	GG	GG	GG	GT	GT	GT	GT	GG	GG	GG	GG	GT	GG	GT	GT	GT	GT	GG	GG	GT	GG	GT	GG	GG	GT	GG
[truncated: 70 more columns]
